# Supplementary material for: Proteomics analysis of human mesenchymal stromal/stem cell sarcomagenesis model identifies ALDH1A3 and CD99 as potential targets in the transformation process
Source: BMC Biol. 2026 Jan 9;24:32. doi: 10.1186/s12915-025-02498-z (PMC12882515; doi:10.1186/s12915-025-02498-z)
Supplement: Supplementary file 2 — Additional file 2. [file 12915_2025_2498_MOESM2_ESM.xlsx]

## Sheet: S2
Table S2. Proteins identified by mass spectrometry related to the MSC transformation model.
			I vs N		T vs N		T vs I
Accession #	Protein name	Gene name	Fold change	p-value	Fold change	p-value	Fold change	p-value
O14746	Telomerase reverse transcriptase	TERT	17.3714	0.0023	26.4	0.0018	1.5197	0.2395
P01112	GTPase Hras	HRAS	1.2353	0.3418	3.2794	0.0118	2.6547	0.0218
P35637	RNA-binding protein FUS	FUS	3.36341	8.24833e-05	3.63139	4.55034e-05	ND	ND
ND = not detected; I = immortalized, N = normal, T = transformed.
