# Supplementary material for: Proteomics analysis of human mesenchymal stromal/stem cell sarcomagenesis model identifies ALDH1A3 and CD99 as potential targets in the transformation process
Source: BMC Biol. 2026 Jan 9;24:32. doi: 10.1186/s12915-025-02498-z (PMC12882515; doi:10.1186/s12915-025-02498-z)
Supplement: Supplementary file 3 — Additional file 3. [file 12915_2025_2498_MOESM3_ESM.xlsx]

## Sheet: I vs N
Supplementary Table 2. Proteomics dataset of biologically and statistically differentially regulated proteins from the immortalized versus normal BM-hMSCs.
Accession number	Description/Species (OS)/Gene Name (GN)	Fold change (I/N)	Raw p-value	FDR p-value
O14746	Telomerase reverse transcriptase OS=Homo sapiens GN=TERT	17.3714	0.00231293	0.0114102
O14929	Histone acetyltransferase type B catalytic subunit OS=Homo sapiens GN=HAT1	9.25832	0.000200586	0.00155244
Q02539	Histone H1.1 OS=Homo sapiens GN=HIST1H1A	8.02992	0.0305138	0.089676
P47895	Aldehyde dehydrogenase family 1 member A3 OS=Homo sapiens GN=ALDH1A3	6.6902	2.72e-06	6.41721e-05
P05783	Keratin, type I cytoskeletal 18 OS=Homo sapiens GN=KRT18	6.63211	6.83645e-05	0.00067859
P04732	Metallothionein-1E OS=Homo sapiens GN=MT1E	6.18255	0.00280379	0.0133477
P25205	DNA replication licensing factor MCM3 OS=Homo sapiens GN=MCM3	5.4932	2.74e-06	6.41721e-05
P33991	DNA replication licensing factor MCM4 OS=Homo sapiens GN=MCM4	5.43928	3.22412e-05	0.000389756
Q8NFJ5	Retinoic acid-induced protein 3 OS=Homo sapiens GN=GPRC5A	5.30001	0.012881	0.0445748
O75508	Claudin-11 OS=Homo sapiens GN=CLDN11	5.08005	0.0032958	0.0151057
Q9NZI8	Insulin-like growth factor 2 mRNA-binding protein 1 OS=Homo sapiens GN=IGF2BP1	5.05736	0.012847	0.0445245
P42771	Cyclin-dependent kinase inhibitor 2A, isoforms 1/2/3 OS=Homo sapiens GN=CDKN2A	4.85943	5.08943e-05	0.000536986
Q01469	Fatty acid-binding protein, epidermal OS=Homo sapiens GN=FABP5	4.75926	0.0011562	0.00639996
O95340	Bifunctional 3'-phosphoadenosine 5'-phosphosulfate synthase 2 OS=Homo sapiens GN=PAPSS2	4.70543	6.04e-06	0.000106894
P02795	Metallothionein-2 OS=Homo sapiens GN=MT2A	4.61368	3.38e-08	2.49978e-06
Q02790	Peptidyl-prolyl cis-trans isomerase FKBP4 OS=Homo sapiens GN=FKBP4	4.57154	0.00335162	0.0152534
Q14978	Nucleolar and coiled-body phosphoprotein 1 OS=Homo sapiens GN=NOLC1	4.41003	0.000545917	0.00333616
P09429	High mobility group protein B1 OS=Homo sapiens GN=HMGB1	4.40134	0.002408	0.0117447
P12004	Proliferating cell nuclear antigen OS=Homo sapiens GN=PCNA	4.31276	2.25e-06	5.88377e-05
Q9NR30	Nucleolar RNA helicase 2 OS=Homo sapiens GN=DDX21	4.17029	0.000127575	0.00107772
P52292	Importin subunit alpha-1 OS=Homo sapiens GN=KPNA2	4.11007	0.000156155	0.00127338
P06454	Prothymosin alpha OS=Homo sapiens GN=PTMA	4.07791	0.0119523	0.0422662
O00541	Pescadillo homolog OS=Homo sapiens GN=PES1	4.01288	0.00386138	0.0170046
Q9Y5B9	FACT complex subunit SPT16 OS=Homo sapiens GN=SUPT16H	3.9537	6.18e-07	2.5778e-05
P04818	Thymidylate synthase OS=Homo sapiens GN=TYMS	3.88955	0.00244062	0.011879
Q15437	Protein transport protein Sec23B OS=Homo sapiens GN=SEC23B	3.85273	0.00125609	0.00682142
P39748	Flap endonuclease 1 OS=Homo sapiens GN=FEN1	3.83142	3.43e-06	7.52396e-05
Q9HAV4	Exportin-5 OS=Homo sapiens GN=XPO5	3.81908	0.00367128	0.0162504
P45973	Chromobox protein homolog 5 OS=Homo sapiens GN=CBX5	3.71618	0.00689565	0.0271727
P33316	Deoxyuridine 5'-triphosphate nucleotidohydrolase, mitochondrial OS=Homo sapiens GN=DUT	3.70827	0.000566734	0.00343093
Q13257	Mitotic spindle assembly checkpoint protein MAD2A OS=Homo sapiens GN=MAD2L1	3.67755	0.00769009	0.0295817
Q71DI3	Histone H3.2 OS=Homo sapiens GN=HIST2H3A	3.55435	0.00649085	0.0258933
P16402	Histone H1.3 OS=Homo sapiens GN=HIST1H1D	3.51688	0.000250158	0.00178996
Q13185	Chromobox protein homolog 3 OS=Homo sapiens GN=CBX3	3.50733	8.12367e-05	0.000766412
Q9GZU8	Protein FAM192A OS=Homo sapiens GN=FAM192A	3.48582	0.0431388	0.118506
P04183	Thymidine kinase, cytosolic OS=Homo sapiens GN=TK1	3.42857	0.0300388	0.0888254
P31350	Ribonucleoside-diphosphate reductase subunit M2 OS=Homo sapiens GN=RRM2	3.36473	0.0454736	0.123736
P35637	RNA-binding protein FUS OS=Homo sapiens GN=FUS	3.36341	8.24833e-05	0.000767401
P11388	DNA topoisomerase 2-alpha OS=Homo sapiens GN=TOP2A	3.34676	0.0128492	0.0445245
P23921	Ribonucleoside-diphosphate reductase large subunit OS=Homo sapiens GN=RRM1	3.33868	0.000225026	0.00169097
Q8WXX5	DnaJ homolog subfamily C member 9 OS=Homo sapiens GN=DNAJC9	3.30039	2.33e-07	1.24146e-05
P48681	Nestin OS=Homo sapiens GN=NES	3.27451	6.83e-06	0.000116165
P49321	Nuclear autoantigenic sperm protein OS=Homo sapiens GN=NASP	3.26692	4.43646e-05	0.000493439
P55060	Exportin-2 OS=Homo sapiens GN=CSE1L	3.26334	5.69e-10	9.8179e-08
P20290	Transcription factor BTF3 OS=Homo sapiens GN=BTF3	3.21776	0.000946835	0.00537927
P22102	Trifunctional purine biosynthetic protein adenosine-3 OS=Homo sapiens GN=GART	3.20294	0.000361894	0.00236834
Q5EB52	Mesoderm-specific transcript homolog protein OS=Homo sapiens GN=MEST	3.19936	0.019016	0.0615993
P49915	GMP synthase [glutamine-hydrolyzing] OS=Homo sapiens GN=GMPS	3.17943	3.53923e-05	0.000413977
P00492	Hypoxanthine-guanine phosphoribosyltransferase OS=Homo sapiens GN=HPRT1	3.15262	0.00555764	0.0227318
O75475	PC4 and SFRS1-interacting protein OS=Homo sapiens GN=PSIP1	3.12006	2.88423e-05	0.00036018
Q9NVP1	ATP-dependent RNA helicase DDX18 OS=Homo sapiens GN=DDX18	3.07727	0.0024049	0.0117447
Q9BS40	Latexin OS=Homo sapiens GN=LXN	3.04641	0.00201065	0.010139
Q15063	Periostin OS=Homo sapiens GN=POSTN	3.038	1.21e-07	7.8111e-06
P33992	DNA replication licensing factor MCM5 OS=Homo sapiens GN=MCM5	3.02393	1.21e-11	5.22891e-09
P26583	High mobility group protein B2 OS=Homo sapiens GN=HMGB2	3.02025	4.44046e-05	0.000493439
Q9P258	Protein RCC2 OS=Homo sapiens GN=RCC2	3.01571	0.00192654	0.00976493
P09874	Poly [ADP-ribose] polymerase 1 OS=Homo sapiens GN=PARP1	2.99546	2.76e-06	6.41721e-05
Q16666	Gamma-interferon-inducible protein 16 OS=Homo sapiens GN=IFI16	2.97414	4.05e-06	8.30745e-05
Q6DKI1	60S ribosomal protein L7-like 1 OS=Homo sapiens GN=RPL7L1	2.94925	0.00118918	0.00651278
P12268	Inosine-5'-monophosphate dehydrogenase 2 OS=Homo sapiens GN=IMPDH2	2.94217	5.82e-06	0.000105867
P11387	DNA topoisomerase 1 OS=Homo sapiens GN=TOP1	2.93441	5.19035e-05	0.000545409
Q9UQ80	Proliferation-associated protein 2G4 OS=Homo sapiens GN=PA2G4	2.9281	5.33e-06	0.000100743
Q9UK76	Hematological and neurological expressed 1 protein OS=Homo sapiens GN=HN1	2.92222	0.00773823	0.0296785
P35659	Protein DEK OS=Homo sapiens GN=DEK	2.89084	1.35517e-05	0.000201328
Q16576	Histone-binding protein RBBP7 OS=Homo sapiens GN=RBBP7	2.85245	3.04e-07	1.5398e-05
Q9BWD1	Acetyl-CoA acetyltransferase, cytosolic OS=Homo sapiens GN=ACAT2	2.8323	0.00492975	0.0207547
Q01105	Protein SET OS=Homo sapiens GN=SET	2.82551	0.000212262	0.00162336
Q9HB71	Calcyclin-binding protein OS=Homo sapiens GN=CACYBP	2.82119	0.000879613	0.00505289
Q9H3K6	BolA-like protein 2 OS=Homo sapiens GN=BOLA2	2.80917	0.0040289	0.0175924
P52926	High mobility group protein HMGI-C OS=Homo sapiens GN=HMGA2	2.79985	3.01557e-05	0.000374771
Q9H910	Hematological and neurological expressed 1-like protein OS=Homo sapiens GN=HN1L	2.77817	6.64e-06	0.000113665
P05204	Non-histone chromosomal protein HMG-17 OS=Homo sapiens GN=HMGN2	2.72016	3.94598e-05	0.000448292
O95347	Structural maintenance of chromosomes protein 2 OS=Homo sapiens GN=SMC2	2.71464	0.00189876	0.00964299
P16403	Histone H1.2 OS=Homo sapiens GN=HIST1H1C	2.7119	0.00211309	0.0105859
Q9P287	BRCA2 and CDKN1A-interacting protein OS=Homo sapiens GN=BCCIP	2.69243	0.000100391	0.000888731
O43665	Regulator of G-protein signaling 10 OS=Homo sapiens GN=RGS10	2.67007	0.00322044	0.0148129
P68431	Histone H3.1 OS=Homo sapiens GN=HIST1H3A	2.65603	0.000367048	0.00237799
P63279	SUMO-conjugating enzyme UBC9 OS=Homo sapiens GN=UBE2I	2.65219	0.00139745	0.00747335
Q9GZL7	Ribosome biogenesis protein WDR12 OS=Homo sapiens GN=WDR12	2.64728	0.000511389	0.00315311
P16949	Stathmin OS=Homo sapiens GN=STMN1	2.63373	8.31e-08	5.6503e-06
P61289	Proteasome activator complex subunit 3 OS=Homo sapiens GN=PSME3	2.60817	0.000318147	0.00214729
P49736	DNA replication licensing factor MCM2 OS=Homo sapiens GN=MCM2	2.60677	1.79775e-05	0.000252564
P53999	Activated RNA polymerase II transcriptional coactivator p15 OS=Homo sapiens GN=SUB1	2.60121	1.49288e-05	0.000219267
P0C0S5	Histone H2A.Z OS=Homo sapiens GN=H2AFZ	2.58555	7.37884e-05	0.000712135
Q9Y266	Nuclear migration protein nudC OS=Homo sapiens GN=NUDC	2.58375	1.29118e-05	0.000195672
P20700	Lamin-B1 OS=Homo sapiens GN=LMNB1	2.57258	2.35e-07	1.24146e-05
Q92688	Acidic leucine-rich nuclear phosphoprotein 32 family member B OS=Homo sapiens GN=ANP32B	2.56826	0.00294763	0.0138791
E9PAV3	Nascent polypeptide-associated complex subunit alpha, muscle-specific form OS=Homo sapiens GN=NACA	2.56433	2.25e-06	5.88377e-05
P10412	Histone H1.4 OS=Homo sapiens GN=HIST1H1E	2.54623	0.00143387	0.00759737
O15355	Protein phosphatase 1G OS=Homo sapiens GN=PPM1G	2.53932	1.68e-07	1.0577e-05
P31689	DnaJ homolog subfamily A member 1 OS=Homo sapiens GN=DNAJA1	2.53459	0.000803819	0.00469084
Q92598	Heat shock protein 105 kDa OS=Homo sapiens GN=HSPH1	2.533	0.00270151	0.0129083
Q9NX58	Cell growth-regulating nucleolar protein OS=Homo sapiens GN=LYAR	2.52922	0.00474356	0.0202012
Q9UKD2	mRNA turnover protein 4 homolog OS=Homo sapiens GN=MRTO4	2.52815	0.00697683	0.027409
Q96EK5	KIF1-binding protein OS=Homo sapiens GN=KIAA1279	2.52403	0.000650075	0.00383663
P78527	DNA-dependent protein kinase catalytic subunit OS=Homo sapiens GN=PRKDC	2.52364	0.000637192	0.00378653
P11586	C-1-tetrahydrofolate synthase, cytoplasmic OS=Homo sapiens GN=MTHFD1	2.52329	3.0921e-05	0.00037876
Q9NR45	Sialic acid synthase OS=Homo sapiens GN=NANS	2.51655	3.62e-06	7.73725e-05
P19338	Nucleolin OS=Homo sapiens GN=NCL	2.51524	1.69e-06	5.18633e-05
Q99880	Histone H2B type 1-L OS=Homo sapiens GN=HIST1H2BL	2.51191	8.87761e-05	0.000816677
Q99729	Heterogeneous nuclear ribonucleoprotein A/B OS=Homo sapiens GN=HNRNPAB	2.51012	0.000185051	0.00144083
P53634	Dipeptidyl peptidase 1 OS=Homo sapiens GN=CTSC	2.50742	3.09962e-05	0.00037876
Q16222	UDP-N-acetylhexosamine pyrophosphorylase OS=Homo sapiens GN=UAP1	2.50004	0.000209585	0.00161243
P10809	60 kDa heat shock protein, mitochondrial OS=Homo sapiens GN=HSPD1	2.49469	0.000135003	0.00113675
Q8NC51	Plasminogen activator inhibitor 1 RNA-binding protein OS=Homo sapiens GN=SERBP1	2.49197	2.11e-06	5.77545e-05
P17844	Probable ATP-dependent RNA helicase DDX5 OS=Homo sapiens GN=DDX5	2.48832	0.000156842	0.00127496
Q00796	Sorbitol dehydrogenase OS=Homo sapiens GN=SORD	2.48782	0.00754214	0.0291863
Q12849	G-rich sequence factor 1 OS=Homo sapiens GN=GRSF1	2.47299	0.0232665	0.0725403
O76021	Ribosomal L1 domain-containing protein 1 OS=Homo sapiens GN=RSL1D1	2.4647	7.41061e-05	0.000712135
Q96A72	Protein mago nashi homolog 2 OS=Homo sapiens GN=MAGOHB	2.46386	0.0458188	0.124283
O75223	Gamma-glutamylcyclotransferase OS=Homo sapiens GN=GGCT	2.46078	5.52e-08	3.96554e-06
Q15185	Prostaglandin E synthase 3 OS=Homo sapiens GN=PTGES3	2.45279	8.28333e-05	0.00076747
P29401	Transketolase OS=Homo sapiens GN=TKT	2.45257	1.16e-08	1.03431e-06
P22234	Multifunctional protein ADE2 OS=Homo sapiens GN=PAICS	2.44213	1.74e-06	5.29082e-05
Q92804	TATA-binding protein-associated factor 2N OS=Homo sapiens GN=TAF15	2.4405	6.4e-06	0.000111117
Q08945	FACT complex subunit SSRP1 OS=Homo sapiens GN=SSRP1	2.43874	1.81e-06	5.37746e-05
Q9BTT0	Acidic leucine-rich nuclear phosphoprotein 32 family member E OS=Homo sapiens GN=ANP32E	2.43211	0.00132285	0.00713899
Q15366	Poly(rC)-binding protein 2 OS=Homo sapiens GN=PCBP2	2.42894	2.22548e-05	0.000298076
Q01130	Serine/arginine-rich splicing factor 2 OS=Homo sapiens GN=SRSF2	2.42654	0.00039697	0.00255266
O75608	Acyl-protein thioesterase 1 OS=Homo sapiens GN=LYPLA1	2.42283	0.0423204	0.116767
Q92522	Histone H1x OS=Homo sapiens GN=H1FX	2.41203	0.0433535	0.118843
P61221	ATP-binding cassette sub-family E member 1 OS=Homo sapiens GN=ABCE1	2.40986	0.000102724	0.000900792
Q8N257	Histone H2B type 3-B OS=Homo sapiens GN=HIST3H2BB	2.40465	9.89e-06	0.000156921
P62633	Cellular nucleic acid-binding protein OS=Homo sapiens GN=CNBP	2.38694	0.0118554	0.0420387
O00425	Insulin-like growth factor 2 mRNA-binding protein 3 OS=Homo sapiens GN=IGF2BP3	2.38168	0.00218495	0.0108826
Q13247	Serine/arginine-rich splicing factor 6 OS=Homo sapiens GN=SRSF6	2.36869	0.000315818	0.00213715
P35244	Replication protein A 14 kDa subunit OS=Homo sapiens GN=RPA3	2.36737	0.0179333	0.0585325
Q86V81	THO complex subunit 4 OS=Homo sapiens GN=ALYREF	2.35856	0.00130377	0.00705072
P30520	Adenylosuccinate synthetase isozyme 2 OS=Homo sapiens GN=ADSS	2.34621	0.00528213	0.0219876
Q13838	Spliceosome RNA helicase DDX39B OS=Homo sapiens GN=DDX39B	2.34067	0.000255834	0.00181684
Q14566	DNA replication licensing factor MCM6 OS=Homo sapiens GN=MCM6	2.3399	0.00929098	0.0347572
P26368	Splicing factor U2AF 65 kDa subunit OS=Homo sapiens GN=U2AF2	2.32707	1.38e-06	4.51447e-05
P27695	DNA-(apurinic or apyrimidinic site) lyase OS=Homo sapiens GN=APEX1	2.32681	5.34e-06	0.000100743
O14980	Exportin-1 OS=Homo sapiens GN=XPO1	2.32293	3.07e-06	7.01192e-05
P07910	Heterogeneous nuclear ribonucleoproteins C1/C2 OS=Homo sapiens GN=HNRNPC	2.32172	0.0002873	0.00196474
Q99615	DnaJ homolog subfamily C member 7 OS=Homo sapiens GN=DNAJC7	2.32038	0.0160703	0.0534643
Q12931	Heat shock protein 75 kDa, mitochondrial OS=Homo sapiens GN=TRAP1	2.31806	0.0233701	0.0726975
Q01844	RNA-binding protein EWS OS=Homo sapiens GN=EWSR1	2.3172	0.00864682	0.0327263
P12956	X-ray repair cross-complementing protein 6 OS=Homo sapiens GN=XRCC6	2.30421	1.06e-06	3.71573e-05
P52597	Heterogeneous nuclear ribonucleoprotein F OS=Homo sapiens GN=HNRNPF	2.3039	0.00348881	0.0157577
P31943	Heterogeneous nuclear ribonucleoprotein H OS=Homo sapiens GN=HNRNPH1	2.29533	0.000210443	0.00161423
P53582	Methionine aminopeptidase 1 OS=Homo sapiens GN=METAP1	2.29142	6.75e-07	2.74408e-05
O95433	Activator of 90 kDa heat shock protein ATPase homolog 1 OS=Homo sapiens GN=AHSA1	2.29119	0.00014482	0.00119987
Q9Y5S9	RNA-binding protein 8A OS=Homo sapiens GN=RBM8A	2.29025	2.25876e-05	0.000300974
Q01081	Splicing factor U2AF 35 kDa subunit OS=Homo sapiens GN=U2AF1	2.29002	9.43093e-05	0.000855402
Q09161	Nuclear cap-binding protein subunit 1 OS=Homo sapiens GN=NCBP1	2.28999	0.00970428	0.0358878
Q96AE4	Far upstream element-binding protein 1 OS=Homo sapiens GN=FUBP1	2.28759	0.00121244	0.00662614
Q9P013	Spliceosome-associated protein CWC15 homolog OS=Homo sapiens GN=CWC15	2.28729	7.39744e-05	0.000712135
Q09028	Histone-binding protein RBBP4 OS=Homo sapiens GN=RBBP4	2.2853	0.0116983	0.0415492
Q9H773	dCTP pyrophosphatase 1 OS=Homo sapiens GN=DCTPP1	2.27305	0.00898213	0.0338961
Q08752	Peptidyl-prolyl cis-trans isomerase D OS=Homo sapiens GN=PPID	2.26961	0.00316406	0.0146579
P23193	Transcription elongation factor A protein 1 OS=Homo sapiens GN=TCEA1	2.26296	0.0362381	0.1042
O75937	DnaJ homolog subfamily C member 8 OS=Homo sapiens GN=DNAJC8	2.25438	1.85e-06	5.4312e-05
P84243	Histone H3.3 OS=Homo sapiens GN=H3F3A	2.25277	0.0380022	0.107715
Q9H0D6	5'-3' exoribonuclease 2 OS=Homo sapiens GN=XRN2	2.24842	2.85526e-05	0.000359878
P23381	Tryptophan--tRNA ligase, cytoplasmic OS=Homo sapiens GN=WARS	2.24507	0.000238633	0.00176328
P09936	Ubiquitin carboxyl-terminal hydrolase isozyme L1 OS=Homo sapiens GN=UCHL1	2.24384	3.72e-07	1.71947e-05
P13010	X-ray repair cross-complementing protein 5 OS=Homo sapiens GN=XRCC5	2.23562	5.37e-07	2.31325e-05
P15311	Ezrin OS=Homo sapiens GN=EZR	2.23444	0.000253522	0.00180538
P60842	Eukaryotic initiation factor 4A-I OS=Homo sapiens GN=EIF4A1	2.2343	1.94653e-05	0.000270525
Q9BZQ8	Protein Niban OS=Homo sapiens GN=FAM129A	2.2326	0.0406053	0.113231
P62805	Histone H4 OS=Homo sapiens GN=HIST1H4A	2.23203	0.000148517	0.00122657
Q9Y333	U6 snRNA-associated Sm-like protein LSm2 OS=Homo sapiens GN=LSM2	2.22583	0.00285468	0.0135401
Q8WW12	PEST proteolytic signal-containing nuclear protein OS=Homo sapiens GN=PCNP	2.21504	0.0161519	0.0536666
Q2TAY7	WD40 repeat-containing protein SMU1 OS=Homo sapiens GN=SMU1	2.21399	0.00756767	0.0291977
P07305	Histone H1.0 OS=Homo sapiens GN=H1F0	2.21316	0.0245986	0.07543
Q9UHX1	Poly(U)-binding-splicing factor PUF60 OS=Homo sapiens GN=PUF60	2.21306	0.0037767	0.01666
Q8WUM0	Nuclear pore complex protein Nup133 OS=Homo sapiens GN=NUP133	2.21008	0.0394792	0.110687
P39687	Acidic leucine-rich nuclear phosphoprotein 32 family member A OS=Homo sapiens GN=ANP32A	2.20844	0.00720996	0.0281537
P55081	Microfibrillar-associated protein 1 OS=Homo sapiens GN=MFAP1	2.20694	0.0498	0.132441
P17480	Nucleolar transcription factor 1 OS=Homo sapiens GN=UBTF	2.20616	0.00189002	0.00961751
P62826	GTP-binding nuclear protein Ran OS=Homo sapiens GN=RAN	2.19966	4.9e-07	2.18238e-05
Q14103	Heterogeneous nuclear ribonucleoprotein D0 OS=Homo sapiens GN=HNRNPD	2.19721	9.47404e-05	0.000856307
O76003	Glutaredoxin-3 OS=Homo sapiens GN=GLRX3	2.19627	0.0124834	0.0439042
Q07666	KH domain-containing, RNA-binding, signal transduction-associated protein 1 OS=Homo sapiens GN=KHDRBS1	2.18753	0.000180897	0.00142134
P07195	L-lactate dehydrogenase B chain OS=Homo sapiens GN=LDHB	2.18384	3.24e-07	1.60911e-05
P61604	10 kDa heat shock protein, mitochondrial OS=Homo sapiens GN=HSPE1	2.1804	0.0021561	0.0107597
Q14692	Ribosome biogenesis protein BMS1 homolog OS=Homo sapiens GN=BMS1	2.17902	0.0462495	0.12532
Q13428	Treacle protein OS=Homo sapiens GN=TCOF1	2.17469	0.0125694	0.0441467
P61077	Ubiquitin-conjugating enzyme E2 D3 OS=Homo sapiens GN=UBE2D3	2.17409	0.0055432	0.0227318
P83916	Chromobox protein homolog 1 OS=Homo sapiens GN=CBX1	2.17301	0.000289474	0.00197438
Q9UKY7	Protein CDV3 homolog OS=Homo sapiens GN=CDV3	2.17136	3.38128e-05	0.000402793
Q00839	Heterogeneous nuclear ribonucleoprotein U OS=Homo sapiens GN=HNRNPU	2.16967	2.50625e-05	0.000322476
P63241	Eukaryotic translation initiation factor 5A-1 OS=Homo sapiens GN=EIF5A	2.16619	4.19e-06	8.46977e-05
P04908	Histone H2A type 1-B/E OS=Homo sapiens GN=HIST1H2AB	2.16501	0.00184598	0.00941196
Q9Y383	Putative RNA-binding protein Luc7-like 2 OS=Homo sapiens GN=LUC7L2	2.15859	1.47e-06	4.68342e-05
Q14980	Nuclear mitotic apparatus protein 1 OS=Homo sapiens GN=NUMA1	2.1565	0.000647055	0.00382755
Q14498	RNA-binding protein 39 OS=Homo sapiens GN=RBM39	2.15012	0.0298972	0.0886288
Q14839	Chromodomain-helicase-DNA-binding protein 4 OS=Homo sapiens GN=CHD4	2.14377	0.00535848	0.0221982
Q92922	SWI/SNF complex subunit SMARCC1 OS=Homo sapiens GN=SMARCC1	2.14214	0.00184074	0.00941196
P78347	General transcription factor II-I OS=Homo sapiens GN=GTF2I	2.13675	5.32828e-05	0.000555387
P23526	Adenosylhomocysteinase OS=Homo sapiens GN=AHCY	2.13156	0.000275818	0.0019115
P82979	SAP domain-containing ribonucleoprotein OS=Homo sapiens GN=SARNP	2.12671	0.00551274	0.0226918
Q9Y2X3	Nucleolar protein 58 OS=Homo sapiens GN=NOP58	2.12276	1.01945e-05	0.000160688
P51858	Hepatoma-derived growth factor OS=Homo sapiens GN=HDGF	2.12093	6.88e-06	0.000116165
Q9NRX1	RNA-binding protein PNO1 OS=Homo sapiens GN=PNO1	2.11482	0.00328067	0.0150631
Q9UBT2	SUMO-activating enzyme subunit 2 OS=Homo sapiens GN=UBA2	2.11403	0.00724597	0.0282516
O43390	Heterogeneous nuclear ribonucleoprotein R OS=Homo sapiens GN=HNRNPR	2.10846	0.00026725	0.0018621
P24666	Low molecular weight phosphotyrosine protein phosphatase OS=Homo sapiens GN=ACP1	2.10491	9.31591e-05	0.000847944
P08621	U1 small nuclear ribonucleoprotein 70 kDa OS=Homo sapiens GN=SNRNP70	2.10298	7.88e-06	0.000129724
P53985	Monocarboxylate transporter 1 OS=Homo sapiens GN=SLC16A1	2.10228	0.0222738	0.0702168
P62910	60S ribosomal protein L32 OS=Homo sapiens GN=RPL32	2.10184	6.01e-07	2.54489e-05
P31942	Heterogeneous nuclear ribonucleoprotein H3 OS=Homo sapiens GN=HNRNPH3	2.10184	3.03029e-05	0.000374799
P61978	Heterogeneous nuclear ribonucleoprotein K OS=Homo sapiens GN=HNRNPK	2.10158	2.31e-07	1.24146e-05
O00151	PDZ and LIM domain protein 1 OS=Homo sapiens GN=PDLIM1	2.09966	9.26209e-05	0.000846025
Q9NS69	Mitochondrial import receptor subunit TOM22 homolog OS=Homo sapiens GN=TOMM22	2.09394	0.0456168	0.123995
Q8WYA6	Beta-catenin-like protein 1 OS=Homo sapiens GN=CTNNBL1	2.09257	0.019572	0.0632421
Q13283	Ras GTPase-activating protein-binding protein 1 OS=Homo sapiens GN=G3BP1	2.08803	1.06e-06	3.71573e-05
P62316	Small nuclear ribonucleoprotein Sm D2 OS=Homo sapiens GN=SNRPD2	2.07978	0.00636997	0.0255293
P49458	Signal recognition particle 9 kDa protein OS=Homo sapiens GN=SRP9	2.07964	0.00910925	0.0342259
Q92621	Nuclear pore complex protein Nup205 OS=Homo sapiens GN=NUP205	2.0766	0.000143436	0.00119222
P05114	Non-histone chromosomal protein HMG-14 OS=Homo sapiens GN=HMGN1	2.07557	3.22661e-05	0.000389756
Q92979	Ribosomal RNA small subunit methyltransferase NEP1 OS=Homo sapiens GN=EMG1	2.06817	0.0213358	0.0675896
P14174	Macrophage migration inhibitory factor OS=Homo sapiens GN=MIF	2.06687	0.000916844	0.00524346
P46782	40S ribosomal protein S5 OS=Homo sapiens GN=RPS5	2.06224	0.00213034	0.0106517
Q9UHD1	Cysteine and histidine-rich domain-containing protein 1 OS=Homo sapiens GN=CHORDC1	2.05515	0.0287643	0.0858473
Q13404	Ubiquitin-conjugating enzyme E2 variant 1 OS=Homo sapiens GN=UBE2V1	2.05135	1.37e-08	1.14002e-06
P06748	Nucleophosmin OS=Homo sapiens GN=NPM1	2.05003	0.000218828	0.00165886
P18077	60S ribosomal protein L35a OS=Homo sapiens GN=RPL35A	2.04614	2.3497e-05	0.000308323
Q15233	Non-POU domain-containing octamer-binding protein OS=Homo sapiens GN=NONO	2.04451	9.92046e-05	0.000884818
P13639	Elongation factor 2 OS=Homo sapiens GN=EEF2	2.04116	4.1e-06	8.34866e-05
P14866	Heterogeneous nuclear ribonucleoprotein L OS=Homo sapiens GN=HNRNPL	2.04023	1.6835e-05	0.000244486
O00422	Histone deacetylase complex subunit SAP18 OS=Homo sapiens GN=SAP18	2.03872	0.0093592	0.0348848
P63173	60S ribosomal protein L38 OS=Homo sapiens GN=RPL38	2.03543	0.00033058	0.00220245
P50914	60S ribosomal protein L14 OS=Homo sapiens GN=RPL14	2.02563	3.55e-06	7.63895e-05
Q9Y230	RuvB-like 2 OS=Homo sapiens GN=RUVBL2	2.02537	0.000237976	0.00176328
P52788	Spermine synthase OS=Homo sapiens GN=SMS	2.02491	5.83e-06	0.000105867
P83881	60S ribosomal protein L36a OS=Homo sapiens GN=RPL36A	2.02402	2.35e-07	1.24146e-05
Q9BWF3	RNA-binding protein 4 OS=Homo sapiens GN=RBM4	2.02196	0.000565499	0.00343093
O14979	Heterogeneous nuclear ribonucleoprotein D-like OS=Homo sapiens GN=HNRNPDL	2.01783	3.95399e-05	0.000448292
Q9NX24	H/ACA ribonucleoprotein complex subunit 2 OS=Homo sapiens GN=NHP2	2.01735	0.00736248	0.0286196
Q9BUJ2	Heterogeneous nuclear ribonucleoprotein U-like protein 1 OS=Homo sapiens GN=HNRNPUL1	2.01719	0.0043992	0.0190166
P05455	Lupus La protein OS=Homo sapiens GN=SSB	2.01614	2.03e-06	5.65468e-05
Q7L2H7	Eukaryotic translation initiation factor 3 subunit M OS=Homo sapiens GN=EIF3M	2.01519	3.88671e-05	0.00044654
O00567	Nucleolar protein 56 OS=Homo sapiens GN=NOP56	2.01439	5.44e-06	0.000101854
P62829	60S ribosomal protein L23 OS=Homo sapiens GN=RPL23	2.01296	0.0008057	0.00469084
P15531	Nucleoside diphosphate kinase A OS=Homo sapiens GN=NME1	2.01055	4.49e-06	8.97477e-05
P56537	Eukaryotic translation initiation factor 6 OS=Homo sapiens GN=EIF6	2.0047	1.13e-08	1.03431e-06
P51532	Transcription activator BRG1 OS=Homo sapiens GN=SMARCA4	2.00373	0.0420908	0.116493
Q7Z3B4	Nucleoporin p54 OS=Homo sapiens GN=NUP54	2.00122	0.0067018	0.0265708
P55769	NHP2-like protein 1 OS=Homo sapiens GN=NHP2L1	2	0.00100702	0.00568375
P54687	Branched-chain-amino-acid aminotransferase, cytosolic OS=Homo sapiens GN=BCAT1	1.99925	0.0219729	0.0695227
P61086	Ubiquitin-conjugating enzyme E2 K OS=Homo sapiens GN=UBE2K	1.9986	9.69487e-05	0.000870182
P84098	60S ribosomal protein L19 OS=Homo sapiens GN=RPL19	1.99811	0.0126257	0.0441643
O60264	SWI/SNF-related matrix-associated actin-dependent regulator of chromatin subfamily A member 5 OS=Homo sapiens GN=SMARCA5	1.9977	0.0363289	0.104345
P18754	Regulator of chromosome condensation OS=Homo sapiens GN=RCC1	1.99619	0.0322463	0.094082
Q15427	Splicing factor 3B subunit 4 OS=Homo sapiens GN=SF3B4	1.99563	0.00539117	0.0222623
Q96SW2	Protein cereblon OS=Homo sapiens GN=CRBN	1.99283	0.0492323	0.131745
P55209	Nucleosome assembly protein 1-like 1 OS=Homo sapiens GN=NAP1L1	1.99262	0.00094116	0.00537064
Q9UBE0	SUMO-activating enzyme subunit 1 OS=Homo sapiens GN=SAE1	1.99037	1.25e-08	1.07722e-06
P63220	40S ribosomal protein S21 OS=Homo sapiens GN=RPS21	1.98228	0.0010271	0.00575936
Q92945	Far upstream element-binding protein 2 OS=Homo sapiens GN=KHSRP	1.98192	2.17e-07	1.24146e-05
P46783	40S ribosomal protein S10 OS=Homo sapiens GN=RPS10	1.98114	2.57e-06	6.31931e-05
Q9UMS4	Pre-mRNA-processing factor 19 OS=Homo sapiens GN=PRPF19	1.98034	0.00918818	0.0344724
P07900	Heat shock protein HSP 90-alpha OS=Homo sapiens GN=HSP90AA1	1.97651	0.000480253	0.00300594
Q07021	Complement component 1 Q subcomponent-binding protein, mitochondrial OS=Homo sapiens GN=C1QBP	1.97603	0.00365795	0.0162231
Q92820	Gamma-glutamyl hydrolase OS=Homo sapiens GN=GGH	1.97493	0.0481265	0.129591
Q15061	WD repeat-containing protein 43 OS=Homo sapiens GN=WDR43	1.97479	0.0103278	0.0379224
P27635	60S ribosomal protein L10 OS=Homo sapiens GN=RPL10	1.97281	8.23e-07	3.09875e-05
Q92879	CUGBP Elav-like family member 1 OS=Homo sapiens GN=CELF1	1.97071	0.0278251	0.0839297
Q9NZ45	CDGSH iron-sulfur domain-containing protein 1 OS=Homo sapiens GN=CISD1	1.96898	0.0234461	0.0728465
P67775	Serine/threonine-protein phosphatase 2A catalytic subunit alpha isoform OS=Homo sapiens GN=PPP2CA	1.96771	0.00300544	0.0140617
O60888	Protein CutA OS=Homo sapiens GN=CUTA	1.96707	5.82446e-05	0.000592765
O00571	ATP-dependent RNA helicase DDX3X OS=Homo sapiens GN=DDX3X	1.96281	0.000656285	0.00386446
P34897	Serine hydroxymethyltransferase, mitochondrial OS=Homo sapiens GN=SHMT2	1.96243	0.00246216	0.0119189
Q13148	TAR DNA-binding protein 43 OS=Homo sapiens GN=TARDBP	1.96019	1.99e-06	5.65468e-05
Q9H993	UPF0364 protein C6orf211 OS=Homo sapiens GN=C6orf211	1.95963	0.0417743	0.116115
P62857	40S ribosomal protein S28 OS=Homo sapiens GN=RPS28	1.95831	0.00117	0.00644871
Q96PK6	RNA-binding protein 14 OS=Homo sapiens GN=RBM14	1.95764	0.0111079	0.0401395
P30566	Adenylosuccinate lyase OS=Homo sapiens GN=ADSL	1.95294	3.4e-07	1.613e-05
P63165	Small ubiquitin-related modifier 1 OS=Homo sapiens GN=SUMO1	1.95266	0.0255526	0.0778014
P08729	Keratin, type II cytoskeletal 7 OS=Homo sapiens GN=KRT7	1.95158	0.0486693	0.130533
P83731	60S ribosomal protein L24 OS=Homo sapiens GN=RPL24	1.94807	6.87905e-05	0.000678716
P50990	T-complex protein 1 subunit theta OS=Homo sapiens GN=CCT8	1.94738	6.12726e-05	0.000621135
P78406	mRNA export factor OS=Homo sapiens GN=RAE1	1.94653	0.0111179	0.0401395
O95864	Fatty acid desaturase 2 OS=Homo sapiens GN=FADS2	1.94434	0.0287929	0.0858473
Q13263	Transcription intermediary factor 1-beta OS=Homo sapiens GN=TRIM28	1.94373	0.000366217	0.00237799
O43143	Putative pre-mRNA-splicing factor ATP-dependent RNA helicase DHX15 OS=Homo sapiens GN=DHX15	1.94256	0.000112282	0.000970367
P08238	Heat shock protein HSP 90-beta OS=Homo sapiens GN=HSP90AB1	1.93577	2.19e-11	7.72132e-09
Q14914	Prostaglandin reductase 1 OS=Homo sapiens GN=PTGR1	1.93328	0.0160679	0.0534643
O95373	Importin-7 OS=Homo sapiens GN=IPO7	1.93005	0.001587	0.00833821
O43768	Alpha-endosulfine OS=Homo sapiens GN=ENSA	1.92151	0.0286401	0.0856883
P38919	Eukaryotic initiation factor 4A-III OS=Homo sapiens GN=EIF4A3	1.91986	2.21e-06	5.88377e-05
P78371	T-complex protein 1 subunit beta OS=Homo sapiens GN=CCT2	1.91693	0.000142288	0.0011865
P15880	40S ribosomal protein S2 OS=Homo sapiens GN=RPS2	1.91668	2.12408e-05	0.000288986
Q12874	Splicing factor 3A subunit 3 OS=Homo sapiens GN=SF3A3	1.91631	9.93046e-05	0.000884818
Q9BXP5	Serrate RNA effector molecule homolog OS=Homo sapiens GN=SRRT	1.91626	0.00107374	0.00599397
Q7Z4V5	Hepatoma-derived growth factor-related protein 2 OS=Homo sapiens GN=HDGFRP2	1.9155	0.0176429	0.057705
P46060	Ran GTPase-activating protein 1 OS=Homo sapiens GN=RANGAP1	1.91532	0.00357613	0.0159936
P62304	Small nuclear ribonucleoprotein E OS=Homo sapiens GN=SNRPE	1.91235	0.0115153	0.0413738
Q14671	Pumilio homolog 1 OS=Homo sapiens GN=PUM1	1.91223	0.0323571	0.0941928
Q9UNZ5	Leydig cell tumor 10 kDa protein homolog OS=Homo sapiens GN=C19orf53	1.9117	0.028128	0.0844493
Q9BZZ5	Apoptosis inhibitor 5 OS=Homo sapiens GN=API5	1.9109	0.00483147	0.0204408
Q15637	Splicing factor 1 OS=Homo sapiens GN=SF1	1.90601	0.0464201	0.12565
P23588	Eukaryotic translation initiation factor 4B OS=Homo sapiens GN=EIF4B	1.89726	0.00496502	0.0208692
Q9BZE4	Nucleolar GTP-binding protein 1 OS=Homo sapiens GN=GTPBP4	1.89434	0.0116533	0.0415492
P62241	40S ribosomal protein S8 OS=Homo sapiens GN=RPS8	1.89229	0.00016319	0.00131416
P49368	T-complex protein 1 subunit gamma OS=Homo sapiens GN=CCT3	1.88975	3.91e-06	8.28369e-05
P42167	Lamina-associated polypeptide 2, isoforms beta/gamma OS=Homo sapiens GN=TMPO	1.88932	0.00358595	0.0160098
Q15424	Scaffold attachment factor B1 OS=Homo sapiens GN=SAFB	1.88882	0.000602293	0.00359819
P30041	Peroxiredoxin-6 OS=Homo sapiens GN=PRDX6	1.88851	7.38e-06	0.000122302
P43490	Nicotinamide phosphoribosyltransferase OS=Homo sapiens GN=NAMPT	1.88479	2.84381e-05	0.000359878
P33993	DNA replication licensing factor MCM7 OS=Homo sapiens GN=MCM7	1.88403	0.0284707	0.0853789
Q9Y265	RuvB-like 1 OS=Homo sapiens GN=RUVBL1	1.88402	9e-06	0.000146327
Q9BQG0	Myb-binding protein 1A OS=Homo sapiens GN=MYBBP1A	1.88145	0.000127112	0.00107754
P22087	rRNA 2'-O-methyltransferase fibrillarin OS=Homo sapiens GN=FBL	1.88089	0.000241668	0.00176408
Q14019	Coactosin-like protein OS=Homo sapiens GN=COTL1	1.87769	3.78236e-05	0.000438448
Q8TAQ2	SWI/SNF complex subunit SMARCC2 OS=Homo sapiens GN=SMARCC2	1.87622	0.0209184	0.0665117
O43175	D-3-phosphoglycerate dehydrogenase OS=Homo sapiens GN=PHGDH	1.87586	0.00498121	0.0209033
P38159	RNA-binding motif protein, X chromosome OS=Homo sapiens GN=RBMX	1.8758	3.30085e-05	0.000395032
P62899	60S ribosomal protein L31 OS=Homo sapiens GN=RPL31	1.87469	4.95e-06	9.62333e-05
O43660	Pleiotropic regulator 1 OS=Homo sapiens GN=PLRG1	1.87141	0.0447529	0.122032
P67809	Nuclease-sensitive element-binding protein 1 OS=Homo sapiens GN=YBX1	1.86816	7.17373e-05	0.000697146
P46776	60S ribosomal protein L27a OS=Homo sapiens GN=RPL27A	1.86749	1.03e-06	3.71238e-05
P11940	Polyadenylate-binding protein 1 OS=Homo sapiens GN=PABPC1	1.86741	0.00252739	0.0122118
Q9Y2R5	28S ribosomal protein S17, mitochondrial OS=Homo sapiens GN=MRPS17	1.86614	0.016367	0.054242
Q9H4A3	Serine/threonine-protein kinase WNK1 OS=Homo sapiens GN=WNK1	1.86608	0.0114061	0.0411225
P43487	Ran-specific GTPase-activating protein OS=Homo sapiens GN=RANBP1	1.86444	4.73928e-05	0.000512083
Q99832	T-complex protein 1 subunit eta OS=Homo sapiens GN=CCT7	1.86341	1.42e-06	4.59353e-05
P11142	Heat shock cognate 71 kDa protein OS=Homo sapiens GN=HSPA8	1.86088	0.00480564	0.0203649
Q13310	Polyadenylate-binding protein 4 OS=Homo sapiens GN=PABPC4	1.85976	0.025055	0.0765569
P50991	T-complex protein 1 subunit delta OS=Homo sapiens GN=CCT4	1.85927	2.54e-06	6.31931e-05
P62854	40S ribosomal protein S26 OS=Homo sapiens GN=RPS26	1.85806	0.00771262	0.0296242
P60866	40S ribosomal protein S20 OS=Homo sapiens GN=RPS20	1.85768	0.00086706	0.00499187
P62081	40S ribosomal protein S7 OS=Homo sapiens GN=RPS7	1.8572	0.000240933	0.00176408
Q9NTK5	Obg-like ATPase 1 OS=Homo sapiens GN=OLA1	1.85718	0.0478681	0.129044
P17987	T-complex protein 1 subunit alpha OS=Homo sapiens GN=TCP1	1.85645	2.86789e-05	0.000359878
O95793	Double-stranded RNA-binding protein Staufen homolog 1 OS=Homo sapiens GN=STAU1	1.85549	0.0237286	0.0732836
Q5BKZ1	DBIRD complex subunit ZNF326 OS=Homo sapiens GN=ZNF326	1.85381	0.0391425	0.110102
P62263	40S ribosomal protein S14 OS=Homo sapiens GN=RPS14	1.85353	0.00117394	0.00645665
P48739	Phosphatidylinositol transfer protein beta isoform OS=Homo sapiens GN=PITPNB	1.8533	0.0020121	0.010139
P48643	T-complex protein 1 subunit epsilon OS=Homo sapiens GN=CCT5	1.85282	1.3e-06	4.35847e-05
P22626	Heterogeneous nuclear ribonucleoproteins A2/B1 OS=Homo sapiens GN=HNRNPA2B1	1.85264	1.12e-06	3.85406e-05
Q07020	60S ribosomal protein L18 OS=Homo sapiens GN=RPL18	1.85236	0.000353346	0.00232417
Q15459	Splicing factor 3A subunit 1 OS=Homo sapiens GN=SF3A1	1.85052	0.00319478	0.014721
O14737	Programmed cell death protein 5 OS=Homo sapiens GN=PDCD5	1.84685	1.07137e-05	0.000166838
Q13151	Heterogeneous nuclear ribonucleoprotein A0 OS=Homo sapiens GN=HNRNPA0	1.84527	0.0133003	0.0456589
P23246	Splicing factor, proline- and glutamine-rich OS=Homo sapiens GN=SFPQ	1.84511	5.67481e-05	0.000584438
O60828	Polyglutamine-binding protein 1 OS=Homo sapiens GN=PQBP1	1.84339	0.0398965	0.111615
P84090	Enhancer of rudimentary homolog OS=Homo sapiens GN=ERH	1.84326	0.00679544	0.0268187
O15371	Eukaryotic translation initiation factor 3 subunit D OS=Homo sapiens GN=EIF3D	1.84319	7.12e-07	2.82966e-05
P52272	Heterogeneous nuclear ribonucleoprotein M OS=Homo sapiens GN=HNRNPM	1.84066	0.000262651	0.00184498
Q15365	Poly(rC)-binding protein 1 OS=Homo sapiens GN=PCBP1	1.83644	6.31316e-05	0.000635001
P18621	60S ribosomal protein L17 OS=Homo sapiens GN=RPL17	1.83348	4.46672e-05	0.000493439
P37108	Signal recognition particle 14 kDa protein OS=Homo sapiens GN=SRP14	1.83273	0.0404094	0.112928
Q07955	Serine/arginine-rich splicing factor 1 OS=Homo sapiens GN=SRSF1	1.83226	0.000239425	0.00176328
P15121	Aldose reductase OS=Homo sapiens GN=AKR1B1	1.83129	0.00184562	0.00941196
P09651	Heterogeneous nuclear ribonucleoprotein A1 OS=Homo sapiens GN=HNRNPA1	1.83124	0.000121218	0.00103415
P84103	Serine/arginine-rich splicing factor 3 OS=Homo sapiens GN=SRSF3	1.82785	3.41e-06	7.52396e-05
Q15388	Mitochondrial import receptor subunit TOM20 homolog OS=Homo sapiens GN=TOMM20	1.82666	0.00808225	0.0309062
P49588	Alanine--tRNA ligase, cytoplasmic OS=Homo sapiens GN=AARS	1.82163	3.15e-06	7.08515e-05
Q9UQE7	Structural maintenance of chromosomes protein 3 OS=Homo sapiens GN=SMC3	1.82119	0.0323423	0.0941928
P35580	Myosin-10 OS=Homo sapiens GN=MYH10	1.82037	0.00357331	0.0159936
O60506	Heterogeneous nuclear ribonucleoprotein Q OS=Homo sapiens GN=SYNCRIP	1.81748	1.99788e-05	0.000276177
Q9UNZ2	NSFL1 cofactor p47 OS=Homo sapiens GN=NSFL1C	1.81734	0.0110625	0.0400512
O14497	AT-rich interactive domain-containing protein 1A OS=Homo sapiens GN=ARID1A	1.81468	0.0235141	0.0728823
O43765	Small glutamine-rich tetratricopeptide repeat-containing protein alpha OS=Homo sapiens GN=SGTA	1.81325	8.65305e-05	0.000798862
Q92841	Probable ATP-dependent RNA helicase DDX17 OS=Homo sapiens GN=DDX17	1.811	4.1832e-05	0.000470155
P22061	Protein-L-isoaspartate(D-aspartate) O-methyltransferase OS=Homo sapiens GN=PCMT1	1.80932	0.0115655	0.0414039
Q12905	Interleukin enhancer-binding factor 2 OS=Homo sapiens GN=ILF2	1.80928	0.00268037	0.0128548
Q15843	NEDD8 OS=Homo sapiens GN=NEDD8	1.80869	0.0190645	0.0616792
P67870	Casein kinase II subunit beta OS=Homo sapiens GN=CSNK2B	1.80673	0.0129585	0.0447831
P40222	Alpha-taxilin OS=Homo sapiens GN=TXLNA	1.80646	2.3473e-05	0.000308323
P08865	40S ribosomal protein SA OS=Homo sapiens GN=RPSA	1.80319	1.73249e-05	0.000247559
Q9BXJ9	N-alpha-acetyltransferase 15, NatA auxiliary subunit OS=Homo sapiens GN=NAA15	1.8027	0.0352257	0.101401
Q04760	Lactoylglutathione lyase OS=Homo sapiens GN=GLO1	1.80025	0.00515814	0.0215408
Q9UNN5	FAS-associated factor 1 OS=Homo sapiens GN=FAF1	1.79977	0.0495444	0.132033
Q15046	Lysine--tRNA ligase OS=Homo sapiens GN=KARS	1.79928	0.000247875	0.00178484
Q9NYF8	Bcl-2-associated transcription factor 1 OS=Homo sapiens GN=BCLAF1	1.79787	0.00276858	0.0132044
Q92769	Histone deacetylase 2 OS=Homo sapiens GN=HDAC2	1.79707	0.00605703	0.0243885
Q9NUU7	ATP-dependent RNA helicase DDX19A OS=Homo sapiens GN=DDX19A	1.79265	0.00463483	0.0198362
O75531	Barrier-to-autointegration factor OS=Homo sapiens GN=BANF1	1.79228	0.000308972	0.00210182
Q9H307	Pinin OS=Homo sapiens GN=PNN	1.79213	0.00057072	0.00343895
P62851	40S ribosomal protein S25 OS=Homo sapiens GN=RPS25	1.7866	0.00836055	0.0318761
P08107	Heat shock 70 kDa protein 1A/1B OS=Homo sapiens GN=HSPA1A	1.78625	0.00532722	0.0221041
P62280	40S ribosomal protein S11 OS=Homo sapiens GN=RPS11	1.78254	1.21291e-05	0.00018663
P62269	40S ribosomal protein S18 OS=Homo sapiens GN=RPS18	1.7821	4.52259e-05	0.000497485
P62310	U6 snRNA-associated Sm-like protein LSm3 OS=Homo sapiens GN=LSM3	1.78203	0.0147342	0.0498533
O43324	Eukaryotic translation elongation factor 1 epsilon-1 OS=Homo sapiens GN=EEF1E1	1.78061	0.00655383	0.026024
P40227	T-complex protein 1 subunit zeta OS=Homo sapiens GN=CCT6A	1.78026	8.86e-06	0.000144917
Q9UQ35	Serine/arginine repetitive matrix protein 2 OS=Homo sapiens GN=SRRM2	1.77796	0.00018396	0.00144083
Q13435	Splicing factor 3B subunit 2 OS=Homo sapiens GN=SF3B2	1.77758	0.0098582	0.0364049
P16104	Histone H2AX OS=Homo sapiens GN=H2AFX	1.77396	3.10627e-05	0.00037876
Q6P2Q9	Pre-mRNA-processing-splicing factor 8 OS=Homo sapiens GN=PRPF8	1.77306	0.000113537	0.000975061
Q9UKV3	Apoptotic chromatin condensation inducer in the nucleus OS=Homo sapiens GN=ACIN1	1.7727	0.00181579	0.00938763
P31948	Stress-induced-phosphoprotein 1 OS=Homo sapiens GN=STIP1	1.77136	0.00137795	0.00740541
Q08211	ATP-dependent RNA helicase A OS=Homo sapiens GN=DHX9	1.76568	2.29807e-05	0.000304641
P13995	Bifunctional methylenetetrahydrofolate dehydrogenase/cyclohydrolase, mitochondrial OS=Homo sapiens GN=MTHFD2	1.76536	0.0329588	0.0957288
Q14974	Importin subunit beta-1 OS=Homo sapiens GN=KPNB1	1.76479	6.63e-06	0.000113665
O95777	U6 snRNA-associated Sm-like protein LSm8 OS=Homo sapiens GN=LSM8	1.76405	0.00596585	0.0241342
P39023	60S ribosomal protein L3 OS=Homo sapiens GN=RPL3	1.76231	2.42e-06	6.06099e-05
P54577	Tyrosine--tRNA ligase, cytoplasmic OS=Homo sapiens GN=YARS	1.76027	0.00315747	0.0146579
Q13347	Eukaryotic translation initiation factor 3 subunit I OS=Homo sapiens GN=EIF3I	1.75997	0.000837721	0.00484454
Q9UHV9	Prefoldin subunit 2 OS=Homo sapiens GN=PFDN2	1.75977	0.00586362	0.0237951
P23396	40S ribosomal protein S3 OS=Homo sapiens GN=RPS3	1.75953	0.000339603	0.00223948
O43252	Bifunctional 3'-phosphoadenosine 5'-phosphosulfate synthase 1 OS=Homo sapiens GN=PAPSS1	1.75864	0.0207546	0.0663992
P62424	60S ribosomal protein L7a OS=Homo sapiens GN=RPL7A	1.75544	1.91e-06	5.52962e-05
P60228	Eukaryotic translation initiation factor 3 subunit E OS=Homo sapiens GN=EIF3E	1.75534	3.78072e-05	0.000438448
Q9NVI7	ATPase family AAA domain-containing protein 3A OS=Homo sapiens GN=ATAD3A	1.75525	1.51e-06	4.75977e-05
Q15393	Splicing factor 3B subunit 3 OS=Homo sapiens GN=SF3B3	1.75316	0.0157774	0.0529668
O75534	Cold shock domain-containing protein E1 OS=Homo sapiens GN=CSDE1	1.75084	9.06e-06	0.000146422
P17096	High mobility group protein HMG-I/HMG-Y OS=Homo sapiens GN=HMGA1	1.75042	1.67236e-05	0.000244241
P68366	Tubulin alpha-4A chain OS=Homo sapiens GN=TUBA4A	1.74911	0.0126806	0.0442965
P62249	40S ribosomal protein S16 OS=Homo sapiens GN=RPS16	1.74843	0.00139876	0.00747335
P18124	60S ribosomal protein L7 OS=Homo sapiens GN=RPL7	1.74485	0.00432156	0.0187123
Q9UBQ5	Eukaryotic translation initiation factor 3 subunit K OS=Homo sapiens GN=EIF3K	1.74366	0.0371329	0.106065
P17174	Aspartate aminotransferase, cytoplasmic OS=Homo sapiens GN=GOT1	1.74277	0.0115803	0.0414039
P46781	40S ribosomal protein S9 OS=Homo sapiens GN=RPS9	1.74247	3.41e-06	7.52396e-05
P23434	Glycine cleavage system H protein, mitochondrial OS=Homo sapiens GN=GCSH	1.74223	0.0238704	0.0735458
P20042	Eukaryotic translation initiation factor 2 subunit 2 OS=Homo sapiens GN=EIF2S2	1.73929	9.69e-06	0.000154666
O75643	U5 small nuclear ribonucleoprotein 200 kDa helicase OS=Homo sapiens GN=SNRNP200	1.73864	1.08002e-05	0.000167177
P25398	40S ribosomal protein S12 OS=Homo sapiens GN=RPS12	1.73778	0.00354851	0.0159529
P62917	60S ribosomal protein L8 OS=Homo sapiens GN=RPL8	1.73681	5.17e-06	9.96665e-05
Q13155	Aminoacyl tRNA synthase complex-interacting multifunctional protein 2 OS=Homo sapiens GN=AIMP2	1.73516	1.07e-08	1.0203e-06
Q9NP79	Vacuolar protein sorting-associated protein VTA1 homolog OS=Homo sapiens GN=VTA1	1.73269	6.93437e-05	0.000681572
P62701	40S ribosomal protein S4, X isoform OS=Homo sapiens GN=RPS4X	1.73198	0.000239398	0.00176328
Q96RS6	NudC domain-containing protein 1 OS=Homo sapiens GN=NUDCD1	1.73079	0.0374023	0.106481
Q5T9A4	ATPase family AAA domain-containing protein 3B OS=Homo sapiens GN=ATAD3B	1.72947	0.0242449	0.0744335
Q9GZT3	SRA stem-loop-interacting RNA-binding protein, mitochondrial OS=Homo sapiens GN=SLIRP	1.72922	0.00573839	0.0233602
P62244	40S ribosomal protein S15a OS=Homo sapiens GN=RPS15A	1.72406	0.00700461	0.0274763
Q7L0Y3	Mitochondrial ribonuclease P protein 1 OS=Homo sapiens GN=TRMT10C	1.72309	0.0434142	0.118883
P35268	60S ribosomal protein L22 OS=Homo sapiens GN=RPL22	1.72224	5.23e-06	0.000100152
P62841	40S ribosomal protein S15 OS=Homo sapiens GN=RPS15	1.72068	4.75435e-05	0.000512083
P42766	60S ribosomal protein L35 OS=Homo sapiens GN=RPL35	1.71778	0.00545333	0.022483
P42677	40S ribosomal protein S27 OS=Homo sapiens GN=RPS27	1.71764	0.0156174	0.0525663
Q12906	Interleukin enhancer-binding factor 3 OS=Homo sapiens GN=ILF3	1.71737	3.33e-07	1.613e-05
Q14315	Filamin-C OS=Homo sapiens GN=FLNC	1.71661	0.000247458	0.00178484
O96008	Mitochondrial import receptor subunit TOM40 homolog OS=Homo sapiens GN=TOMM40	1.7149	0.00479186	0.0203398
P12270	Nucleoprotein TPR OS=Homo sapiens GN=TPR	1.71268	0.0069352	0.0272869
P51398	28S ribosomal protein S29, mitochondrial OS=Homo sapiens GN=DAP3	1.71166	0.0235132	0.0728823
P63104	14-3-3 protein zeta/delta OS=Homo sapiens GN=YWHAZ	1.71152	0.00488172	0.0206197
P32969	60S ribosomal protein L9 OS=Homo sapiens GN=RPL9	1.70822	4.73e-06	9.33498e-05
O75821	Eukaryotic translation initiation factor 3 subunit G OS=Homo sapiens GN=EIF3G	1.70779	0.0103555	0.0379696
P61088	Ubiquitin-conjugating enzyme E2 N OS=Homo sapiens GN=UBE2N	1.70573	0.000584953	0.00351652
Q9UK45	U6 snRNA-associated Sm-like protein LSm7 OS=Homo sapiens GN=LSM7	1.70375	0.00593537	0.0240485
Q9Y3F4	Serine-threonine kinase receptor-associated protein OS=Homo sapiens GN=STRAP	1.70344	0.00748122	0.0289939
P61247	40S ribosomal protein S3a OS=Homo sapiens GN=RPS3A	1.69904	2.50746e-05	0.000322476
P51991	Heterogeneous nuclear ribonucleoprotein A3 OS=Homo sapiens GN=HNRNPA3	1.69745	0.00969498	0.0358878
P46779	60S ribosomal protein L28 OS=Homo sapiens GN=RPL28	1.69732	0.000512633	0.00315311
Q15691	Microtubule-associated protein RP/EB family member 1 OS=Homo sapiens GN=MAPRE1	1.69612	0.000184524	0.00144083
P42166	Lamina-associated polypeptide 2, isoform alpha OS=Homo sapiens GN=TMPO	1.69536	0.000337923	0.0022341
Q04637	Eukaryotic translation initiation factor 4 gamma 1 OS=Homo sapiens GN=EIF4G1	1.69376	2.74e-06	6.41721e-05
P62750	60S ribosomal protein L23a OS=Homo sapiens GN=RPL23A	1.69296	5.55916e-05	0.000574818
Q9UN86	Ras GTPase-activating protein-binding protein 2 OS=Homo sapiens GN=G3BP2	1.68781	5.96e-09	7.34089e-07
P63244	Guanine nucleotide-binding protein subunit beta-2-like 1 OS=Homo sapiens GN=GNB2L1	1.68759	0.000164225	0.00131839
P23919	Thymidylate kinase OS=Homo sapiens GN=DTYMK	1.68389	0.0208554	0.0664824
Q9BY44	Eukaryotic translation initiation factor 2A OS=Homo sapiens GN=EIF2A	1.68357	0.00706563	0.0276318
P56192	Methionine--tRNA ligase, cytoplasmic OS=Homo sapiens GN=MARS	1.6819	0.00262835	0.0126523
O60841	Eukaryotic translation initiation factor 5B OS=Homo sapiens GN=EIF5B	1.68141	0.00729371	0.0283949
Q15181	Inorganic pyrophosphatase OS=Homo sapiens GN=PPA1	1.67987	0.00239178	0.0117208
P0CW22	40S ribosomal protein S17-like OS=Homo sapiens GN=RPS17L	1.67768	1.29844e-05	0.000195672
P14678	Small nuclear ribonucleoprotein-associated proteins B and B' OS=Homo sapiens GN=SNRPB	1.67388	3.04e-06	7.01192e-05
Q02543	60S ribosomal protein L18a OS=Homo sapiens GN=RPL18A	1.67382	0.000499791	0.00309823
P55884	Eukaryotic translation initiation factor 3 subunit B OS=Homo sapiens GN=EIF3B	1.67316	0.000227362	0.00170356
Q13242	Serine/arginine-rich splicing factor 9 OS=Homo sapiens GN=SRSF9	1.67285	2.49638e-05	0.000322476
P05386	60S acidic ribosomal protein P1 OS=Homo sapiens GN=RPLP1	1.67234	0.00022186	0.00167692
P15170	Eukaryotic peptide chain release factor GTP-binding subunit ERF3A OS=Homo sapiens GN=GSPT1	1.6722	0.000419714	0.00267231
Q14157	Ubiquitin-associated protein 2-like OS=Homo sapiens GN=UBAP2L	1.66865	0.000321345	0.00215442
Q9NTZ6	RNA-binding protein 12 OS=Homo sapiens GN=RBM12	1.66641	0.0308589	0.0903402
Q8N163	Cell cycle and apoptosis regulator protein 2 OS=Homo sapiens GN=CCAR2	1.66486	0.00465012	0.0198687
Q13177	Serine/threonine-protein kinase PAK 2 OS=Homo sapiens GN=PAK2	1.6631	0.00235638	0.0115803
P42704	Leucine-rich PPR motif-containing protein, mitochondrial OS=Homo sapiens GN=LRPPRC	1.66206	0.00225799	0.0111818
P30050	60S ribosomal protein L12 OS=Homo sapiens GN=RPL12	1.66181	7.01663e-05	0.000687045
P62266	40S ribosomal protein S23 OS=Homo sapiens GN=RPS23	1.66103	2.48e-07	1.28097e-05
O00193	Small acidic protein OS=Homo sapiens GN=SMAP	1.66042	0.000151014	0.00123927
O43719	HIV Tat-specific factor 1 OS=Homo sapiens GN=HTATSF1	1.65935	0.0117013	0.0415492
P51114	Fragile X mental retardation syndrome-related protein 1 OS=Homo sapiens GN=FXR1	1.65874	0.000174679	0.00138087
P61927	60S ribosomal protein L37 OS=Homo sapiens GN=RPL37	1.65793	1.30953e-05	0.000195672
O60869	Endothelial differentiation-related factor 1 OS=Homo sapiens GN=EDF1	1.65712	0.000764272	0.00447991
P61353	60S ribosomal protein L27 OS=Homo sapiens GN=RPL27	1.65683	0.00401033	0.017541
P43243	Matrin-3 OS=Homo sapiens GN=MATR3	1.65634	1.73639e-05	0.000247559
P62495	Eukaryotic peptide chain release factor subunit 1 OS=Homo sapiens GN=ETF1	1.65574	0.0176575	0.057705
Q8N4H5	Mitochondrial import receptor subunit TOM5 homolog OS=Homo sapiens GN=TOMM5	1.65541	0.0151845	0.0512426
P84101	Small EDRK-rich factor 2 OS=Homo sapiens GN=SERF2	1.64982	0.00331243	0.0151291
P61313	60S ribosomal protein L15 OS=Homo sapiens GN=RPL15	1.64766	0.000240616	0.00176408
Q16881	Thioredoxin reductase 1, cytoplasmic OS=Homo sapiens GN=TXNRD1	1.64679	0.000832962	0.00483867
P26639	Threonine--tRNA ligase, cytoplasmic OS=Homo sapiens GN=TARS	1.6467	2.12e-06	5.77545e-05
Q8IYB3	Serine/arginine repetitive matrix protein 1 OS=Homo sapiens GN=SRRM1	1.64517	0.00016304	0.00131416
P13693	Translationally-controlled tumor protein OS=Homo sapiens GN=TPT1	1.64307	0.0393748	0.110635
P62995	Transformer-2 protein homolog beta OS=Homo sapiens GN=TRA2B	1.64203	0.0420562	0.116493
P61513	60S ribosomal protein L37a OS=Homo sapiens GN=RPL37A	1.64044	0.00036679	0.00237799
Q9P0V9	Septin-10 OS=Homo sapiens GN=SEPT10	1.6389	0.0387753	0.109545
Q86U42	Polyadenylate-binding protein 2 OS=Homo sapiens GN=PABPN1	1.6325	0.000444698	0.00281751
Q15717	ELAV-like protein 1 OS=Homo sapiens GN=ELAVL1	1.63155	0.0158635	0.0531346
P52888	Thimet oligopeptidase OS=Homo sapiens GN=THOP1	1.63082	0.00801032	0.0306766
P62888	60S ribosomal protein L30 OS=Homo sapiens GN=RPL30	1.63065	0.00021334	0.00162679
P52815	39S ribosomal protein L12, mitochondrial OS=Homo sapiens GN=MRPL12	1.62778	0.00499267	0.0209174
Q9H832	Ubiquitin-conjugating enzyme E2 Z OS=Homo sapiens GN=UBE2Z	1.62656	0.0039461	0.0173186
P52209	6-phosphogluconate dehydrogenase, decarboxylating OS=Homo sapiens GN=PGD	1.62595	0.000114966	0.000984063
Q9P2J5	Leucine--tRNA ligase, cytoplasmic OS=Homo sapiens GN=LARS	1.62476	0.000556448	0.00338451
Q02878	60S ribosomal protein L6 OS=Homo sapiens GN=RPL6	1.62444	0.00651867	0.0259642
Q99459	Cell division cycle 5-like protein OS=Homo sapiens GN=CDC5L	1.62305	0.0268348	0.0815134
P49327	Fatty acid synthase OS=Homo sapiens GN=FASN	1.62302	0.00113053	0.00627126
Q16543	Hsp90 co-chaperone Cdc37 OS=Homo sapiens GN=CDC37	1.62189	0.0228019	0.0717939
P26599	Polypyrimidine tract-binding protein 1 OS=Homo sapiens GN=PTBP1	1.62114	0.00293657	0.0138523
P00533	Epidermal growth factor receptor OS=Homo sapiens GN=EGFR	1.62058	0.005552	0.0227318
P35520	Cystathionine beta-synthase OS=Homo sapiens GN=CBS	1.61963	0.0221917	0.0700434
O75533	Splicing factor 3B subunit 1 OS=Homo sapiens GN=SF3B1	1.6192	0.000472615	0.00297253
Q14152	Eukaryotic translation initiation factor 3 subunit A OS=Homo sapiens GN=EIF3A	1.61801	5.86e-06	0.000105867
Q99733	Nucleosome assembly protein 1-like 4 OS=Homo sapiens GN=NAP1L4	1.61757	0.00229077	0.0113224
P61254	60S ribosomal protein L26 OS=Homo sapiens GN=RPL26	1.61708	0.00165588	0.00868246
Q13200	26S proteasome non-ATPase regulatory subunit 2 OS=Homo sapiens GN=PSMD2	1.61382	9.66974e-05	0.000870182
P34932	Heat shock 70 kDa protein 4 OS=Homo sapiens GN=HSPA4	1.61067	0.000172091	0.00137179
Q9NTJ3	Structural maintenance of chromosomes protein 4 OS=Homo sapiens GN=SMC4	1.61026	0.034689	0.100096
Q9Y2Z0	Suppressor of G2 allele of SKP1 homolog OS=Homo sapiens GN=SUGT1	1.60784	0.0157559	0.0529634
P05388	60S acidic ribosomal protein P0 OS=Homo sapiens GN=RPLP0	1.60354	7.15553e-05	0.000697146
P49773	Histidine triad nucleotide-binding protein 1 OS=Homo sapiens GN=HINT1	1.60352	0.00125036	0.00680461
Q7L014	Probable ATP-dependent RNA helicase DDX46 OS=Homo sapiens GN=DDX46	1.60089	0.000835952	0.00484454
Q15785	Mitochondrial import receptor subunit TOM34 OS=Homo sapiens GN=TOMM34	1.59974	0.022985	0.0721708
P55265	Double-stranded RNA-specific adenosine deaminase OS=Homo sapiens GN=ADAR	1.5964	0.0486439	0.130533
P78344	Eukaryotic translation initiation factor 4 gamma 2 OS=Homo sapiens GN=EIF4G2	1.59541	0.000469495	0.00296735
Q9UII2	ATPase inhibitor, mitochondrial OS=Homo sapiens GN=ATPIF1	1.59441	0.00140216	0.00747335
P49207	60S ribosomal protein L34 OS=Homo sapiens GN=RPL34	1.59184	0.000406114	0.00260497
Q99848	Probable rRNA-processing protein EBP2 OS=Homo sapiens GN=EBNA1BP2	1.59157	0.0493121	0.131822
Q99873	Protein arginine N-methyltransferase 1 OS=Homo sapiens GN=PRMT1	1.59041	0.0159428	0.0531771
P68036	Ubiquitin-conjugating enzyme E2 L3 OS=Homo sapiens GN=UBE2L3	1.59001	0.00106044	0.00593344
P49790	Nuclear pore complex protein Nup153 OS=Homo sapiens GN=NUP153	1.58854	0.0499782	0.132779
Q9Y3U8	60S ribosomal protein L36 OS=Homo sapiens GN=RPL36	1.5876	0.00290992	0.0137517
Q9UMX0	Ubiquilin-1 OS=Homo sapiens GN=UBQLN1	1.58507	0.0388488	0.109621
P26640	Valine--tRNA ligase OS=Homo sapiens GN=VARS	1.58007	5.28179e-05	0.000552771
B5ME19	Eukaryotic translation initiation factor 3 subunit C-like protein OS=Homo sapiens GN=EIF3CL PE=3	1.5777	0.00166532	0.00871427
P18583	Protein SON OS=Homo sapiens GN=SON	1.57576	7.85342e-05	0.000746364
P21399	Cytoplasmic aconitate hydratase OS=Homo sapiens GN=ACO1	1.57561	0.00202691	0.0101937
P62906	60S ribosomal protein L10a OS=Homo sapiens GN=RPL10A	1.57518	4.04e-06	8.30745e-05
Q08J23	tRNA (cytosine(34)-C(5))-methyltransferase OS=Homo sapiens GN=NSUN2	1.57491	0.0422729	0.116767
P36578	60S ribosomal protein L4 OS=Homo sapiens GN=RPL4	1.57192	0.00014213	0.0011865
O75694	Nuclear pore complex protein Nup155 OS=Homo sapiens GN=NUP155	1.57117	0.0381852	0.108115
Q86VP6	Cullin-associated NEDD8-dissociated protein 1 OS=Homo sapiens GN=CAND1	1.57095	8.57e-09	8.85876e-07
P28066	Proteasome subunit alpha type-5 OS=Homo sapiens GN=PSMA5	1.5701	1.3895e-05	0.000205248
P49756	RNA-binding protein 25 OS=Homo sapiens GN=RBM25	1.56633	0.046494	0.125719
P30046	D-dopachrome decarboxylase OS=Homo sapiens GN=DDT	1.561	0.0448515	0.122172
Q96C90	Protein phosphatase 1 regulatory subunit 14B OS=Homo sapiens GN=PPP1R14B	1.56038	0.0199039	0.0639946
Q9HAV7	GrpE protein homolog 1, mitochondrial OS=Homo sapiens GN=GRPEL1	1.55894	0.0152211	0.0512992
P47914	60S ribosomal protein L29 OS=Homo sapiens GN=RPL29	1.5587	0.00318015	0.0146798
Q14444	Caprin-1 OS=Homo sapiens GN=CAPRIN1	1.55861	1.16e-06	3.93808e-05
Q9Y262	Eukaryotic translation initiation factor 3 subunit L OS=Homo sapiens GN=EIF3L	1.55771	0.000264296	0.0018465
P20962	Parathymosin OS=Homo sapiens GN=PTMS	1.55711	0.00934064	0.0348848
Q96FW1	Ubiquitin thioesterase OTUB1 OS=Homo sapiens GN=OTUB1	1.55618	0.0197735	0.0636543
Q8TDN6	Ribosome biogenesis protein BRX1 homolog OS=Homo sapiens GN=BRIX1	1.55617	0.0236063	0.0729932
Q92973	Transportin-1 OS=Homo sapiens GN=TNPO1	1.55421	0.0056925	0.02321
Q99471	Prefoldin subunit 5 OS=Homo sapiens GN=PFDN5	1.55399	0.00183004	0.00941196
Q92530	Proteasome inhibitor PI31 subunit OS=Homo sapiens GN=PSMF1	1.55311	0.0241786	0.0743182
Q13442	28 kDa heat- and acid-stable phosphoprotein OS=Homo sapiens GN=PDAP1	1.55178	0.013418	0.0460019
P46778	60S ribosomal protein L21 OS=Homo sapiens GN=RPL21	1.55048	5.49073e-05	0.000570021
O00273	DNA fragmentation factor subunit alpha OS=Homo sapiens GN=DFFA	1.5495	0.0431099	0.118506
P48147	Prolyl endopeptidase OS=Homo sapiens GN=PREP	1.54896	0.0168609	0.0555938
Q7L1Q6	Basic leucine zipper and W2 domain-containing protein 1 OS=Homo sapiens GN=BZW1	1.54704	6.40564e-05	0.000641805
Q71U36	Tubulin alpha-1A chain OS=Homo sapiens GN=TUBA1A	1.54546	0.000314402	0.00213315
P05387	60S acidic ribosomal protein P2 OS=Homo sapiens GN=RPLP2	1.54405	0.012017	0.0424369
Q9NR56	Muscleblind-like protein 1 OS=Homo sapiens GN=MBNL1	1.54332	0.0208834	0.0664824
P39019	40S ribosomal protein S19 OS=Homo sapiens GN=RPS19	1.54318	7.89146e-05	0.000747231
P40429	60S ribosomal protein L13a OS=Homo sapiens GN=RPL13A	1.54296	0.0053717	0.0222173
P07942	Laminin subunit beta-1 OS=Homo sapiens GN=LAMB1	1.54213	0.00675605	0.0267449
P62277	40S ribosomal protein S13 OS=Homo sapiens GN=RPS13	1.53968	0.000553767	0.00337615
Q5SW79	Centrosomal protein of 170 kDa OS=Homo sapiens GN=CEP170	1.5302	4.1194e-05	0.000465006
P62979	Ubiquitin-40S ribosomal protein S27a OS=Homo sapiens GN=RPS27A	1.52585	6.98e-06	0.000117143
P68402	Platelet-activating factor acetylhydrolase IB subunit beta OS=Homo sapiens GN=PAFAH1B2	1.52243	0.0376777	0.107029
P09661	U2 small nuclear ribonucleoprotein A' OS=Homo sapiens GN=SNRPA1	1.52236	1.32e-06	4.38197e-05
Q9Y3B8	Oligoribonuclease, mitochondrial OS=Homo sapiens GN=REXO2	1.52156	0.0115006	0.0413738
P30153	Serine/threonine-protein phosphatase 2A 65 kDa regulatory subunit A alpha isoform OS=Homo sapiens GN=PPP2R1A	1.5215	0.000104856	0.000915722
P22392	Nucleoside diphosphate kinase B OS=Homo sapiens GN=NME2	1.52078	7.17e-06	0.000119576
P31153	S-adenosylmethionine synthase isoform type-2 OS=Homo sapiens GN=MAT2A	1.52076	0.0486786	0.130533
P62861	40S ribosomal protein S30 OS=Homo sapiens GN=FAU	1.51203	0.0497478	0.132439
O76094	Signal recognition particle subunit SRP72 OS=Homo sapiens GN=SRP72	1.50888	0.000172468	0.00137179
Q00688	Peptidyl-prolyl cis-trans isomerase FKBP3 OS=Homo sapiens GN=FKBP3	1.50871	0.0030628	0.0142655
P68400	Casein kinase II subunit alpha OS=Homo sapiens GN=CSNK2A1	1.50827	0.0364163	0.10448
Q01650	Large neutral amino acids transporter small subunit 1 OS=Homo sapiens GN=SLC7A5	1.5063	0.0158684	0.0531346
Q8WWY3	U4/U6 small nuclear ribonucleoprotein Prp31 OS=Homo sapiens GN=PRPF31	1.50611	0.00640644	0.0256357
P09234	U1 small nuclear ribonucleoprotein C OS=Homo sapiens GN=SNRPC	1.50302	0.0171395	0.0562968
Q9ULC4	Malignant T-cell-amplified sequence 1 OS=Homo sapiens GN=MCTS1	1.50212	0.0232622	0.0725403
Q969E2	Secretory carrier-associated membrane protein 4 OS=Homo sapiens GN=SCAMP4	-1.50429	0.0259798	0.0790091
P60660	Myosin light polypeptide 6 OS=Homo sapiens GN=MYL6	-1.50455	2.46688e-05	0.000322065
Q12841	Follistatin-related protein 1 OS=Homo sapiens GN=FSTL1	-1.5081	0.00858039	0.0325225
P49748	Very long-chain specific acyl-CoA dehydrogenase, mitochondrial OS=Homo sapiens GN=ACADVL	-1.50885	0.0109809	0.0398114
P63027	Vesicle-associated membrane protein 2 OS=Homo sapiens GN=VAMP2	-1.51034	0.0108411	0.0393598
Q9BS26	Endoplasmic reticulum resident protein 44 OS=Homo sapiens GN=ERP44	-1.51114	0.000257797	0.00182577
Q9P0K7	Ankycorbin OS=Homo sapiens GN=RAI14	-1.51475	0.000379008	0.00244934
P42765	3-ketoacyl-CoA thiolase, mitochondrial OS=Homo sapiens GN=ACAA2	-1.52414	0.000243588	0.00176875
Q12907	Vesicular integral-membrane protein VIP36 OS=Homo sapiens GN=LMAN2	-1.52428	5.96e-06	0.000106331
Q08722	Leukocyte surface antigen CD47 OS=Homo sapiens GN=CD47	-1.53216	0.0305043	0.089676
O00159	Unconventional myosin-Ic OS=Homo sapiens GN=MYO1C	-1.53297	0.00152356	0.00802116
P21291	Cysteine and glycine-rich protein 1 OS=Homo sapiens GN=CSRP1	-1.53315	0.00197251	0.00997834
Q16270	Insulin-like growth factor-binding protein 7 OS=Homo sapiens GN=IGFBP7	-1.53501	0.0197503	0.0636543
Q13724	Mannosyl-oligosaccharide glucosidase OS=Homo sapiens GN=MOGS	-1.53736	0.0445212	0.121626
P29992	Guanine nucleotide-binding protein subunit alpha-11 OS=Homo sapiens GN=GNA11	-1.53822	4.03e-06	8.30745e-05
P26885	Peptidyl-prolyl cis-trans isomerase FKBP2 OS=Homo sapiens GN=FKBP2	-1.54097	0.0489558	0.131141
P36871	Phosphoglucomutase-1 OS=Homo sapiens GN=PGM1	-1.54544	0.00462993	0.0198362
Q03135	Caveolin-1 OS=Homo sapiens GN=CAV1	-1.54588	3.84242e-05	0.000443422
Q15075	Early endosome antigen 1 OS=Homo sapiens GN=EEA1	-1.54812	9.96062e-05	0.000884818
O94905	Erlin-2 OS=Homo sapiens GN=ERLIN2	-1.5497	0.000180018	0.00141874
P04216	Thy-1 membrane glycoprotein OS=Homo sapiens GN=THY1	-1.55182	1.8e-06	5.37746e-05
Q13423	NAD(P) transhydrogenase, mitochondrial OS=Homo sapiens GN=NNT	-1.5564	6.75161e-05	0.000673857
O75718	Cartilage-associated protein OS=Homo sapiens GN=CRTAP	-1.55644	2.56247e-05	0.000327919
Q13162	Peroxiredoxin-4 OS=Homo sapiens GN=PRDX4	-1.56243	0.000101597	0.000896342
P53680	AP-2 complex subunit sigma OS=Homo sapiens GN=AP2S1	-1.56475	6.24159e-05	0.000630254
Q02818	Nucleobindin-1 OS=Homo sapiens GN=NUCB1	-1.56858	0.000426698	0.00271011
P27797	Calreticulin OS=Homo sapiens GN=CALR	-1.57029	4.98287e-05	0.000527899
O95782	AP-2 complex subunit alpha-1 OS=Homo sapiens GN=AP2A1	-1.57197	1.06e-07	7.04685e-06
Q70UQ0	Inhibitor of nuclear factor kappa-B kinase-interacting protein OS=Homo sapiens GN=IKBIP	-1.57601	0.010534	0.0384069
Q15121	Astrocytic phosphoprotein PEA-15 OS=Homo sapiens GN=PEA15	-1.57673	0.0271393	0.082245
O75396	Vesicle-trafficking protein SEC22b OS=Homo sapiens GN=SEC22B	-1.5807	0.00028001	0.0019302
P35579	Myosin-9 OS=Homo sapiens GN=MYH9	-1.58648	1.29262e-05	0.000195672
Q32P28	Prolyl 3-hydroxylase 1 OS=Homo sapiens GN=LEPRE1	-1.59476	0.000492052	0.00305758
P12814	Alpha-actinin-1 OS=Homo sapiens GN=ACTN1	-1.60061	4.83842e-05	0.000518976
P09525	Annexin A4 OS=Homo sapiens GN=ANXA4	-1.60878	0.00925525	0.0346736
Q02809	Procollagen-lysine,2-oxoglutarate 5-dioxygenase 1 OS=Homo sapiens GN=PLOD1	-1.61056	2.77899e-05	0.000353876
Q14699	Raftlin OS=Homo sapiens GN=RFTN1	-1.61909	0.0376475	0.107029
Q86UP2	Kinectin OS=Homo sapiens GN=KTN1	-1.62338	0.000390506	0.00251735
P14209	CD99 antigen OS=Homo sapiens GN=CD99	-1.6295	0.00845212	0.0321201
P24844	Myosin regulatory light polypeptide 9 OS=Homo sapiens GN=MYL9	-1.6342	0.00345038	0.0156204
P34741	Syndecan-2 OS=Homo sapiens GN=SDC2	-1.63457	0.0100637	0.037058
P19367	Hexokinase-1 OS=Homo sapiens GN=HK1	-1.63484	0.000336672	0.00223153
P21281	V-type proton ATPase subunit B, brain isoform OS=Homo sapiens GN=ATP6V1B2	-1.64027	0.000269246	0.00187097
P12110	Collagen alpha-2(VI) chain OS=Homo sapiens GN=COL6A2	-1.6551	1.93e-06	5.52962e-05
Q14324	Myosin-binding protein C, fast-type OS=Homo sapiens GN=MYBPC2	-1.66316	0.0145868	0.0494842
Q15417	Calponin-3 OS=Homo sapiens GN=CNN3	-1.66352	0.000330474	0.00220245
Q96AY3	Peptidyl-prolyl cis-trans isomerase FKBP10 OS=Homo sapiens GN=FKBP10	-1.66796	6.79e-07	2.74408e-05
P62879	Guanine nucleotide-binding protein G(I)/G(S)/G(T) subunit beta-2 OS=Homo sapiens GN=GNB2	-1.66827	0.00490344	0.0206776
P23284	Peptidyl-prolyl cis-trans isomerase B OS=Homo sapiens GN=PPIB	-1.67241	7.13e-09	8.37923e-07
P61916	Epididymal secretory protein E1 OS=Homo sapiens GN=NPC2	-1.68873	0.0409836	0.114162
Q07065	Cytoskeleton-associated protein 4 OS=Homo sapiens GN=CKAP4	-1.69235	2.35e-07	1.24146e-05
P30101	Protein disulfide-isomerase A3 OS=Homo sapiens GN=PDIA3	-1.69632	3.95e-06	8.30745e-05
O95865	N(G),N(G)-dimethylarginine dimethylaminohydrolase 2 OS=Homo sapiens GN=DDAH2	-1.69822	0.00387608	0.0170402
Q9Y3B3	Transmembrane emp24 domain-containing protein 7 OS=Homo sapiens GN=TMED7	-1.70162	0.016295	0.0540725
Q9BQB6	Vitamin K epoxide reductase complex subunit 1 OS=Homo sapiens GN=VKORC1	-1.70559	0.0336078	0.0973948
P06753	Tropomyosin alpha-3 chain OS=Homo sapiens GN=TPM3	-1.70907	2.02e-06	5.65468e-05
P45877	Peptidyl-prolyl cis-trans isomerase C OS=Homo sapiens GN=PPIC	-1.71202	0.0301924	0.0889934
Q9BVK6	Transmembrane emp24 domain-containing protein 9 OS=Homo sapiens GN=TMED9	-1.71263	0.000475773	0.00298513
P16070	CD44 antigen OS=Homo sapiens GN=CD44	-1.71765	0.000319543	0.00215109
P22307	Non-specific lipid-transfer protein OS=Homo sapiens GN=SCP2	-1.72459	3.88e-07	1.75935e-05
Q9Y2Q3	Glutathione S-transferase kappa 1 OS=Homo sapiens GN=GSTK1	-1.72745	0.000247566	0.00178484
P60033	CD81 antigen OS=Homo sapiens GN=CD81	-1.74882	1.87939e-05	0.000262607
Q6WCQ1	Myosin phosphatase Rho-interacting protein OS=Homo sapiens GN=MPRIP	-1.75146	0.00207493	0.010415
Q0ZGT2	Nexilin OS=Homo sapiens GN=NEXN	-1.75909	0.000508363	0.00314383
Q9NQC3	Reticulon-4 OS=Homo sapiens GN=RTN4	-1.76148	0.000102798	0.000900792
O14773	Tripeptidyl-peptidase 1 OS=Homo sapiens GN=TPP1	-1.76241	0.00991392	0.0365585
P60981	Destrin OS=Homo sapiens GN=DSTN	-1.77839	0.000205614	0.00158661
Q15165	Serum paraoxonase/arylesterase 2 OS=Homo sapiens GN=PON2	-1.79044	4.66258e-05	0.000506418
P12109	Collagen alpha-1(VI) chain OS=Homo sapiens GN=COL6A1	-1.79796	0.000263715	0.0018465
P49755	Transmembrane emp24 domain-containing protein 10 OS=Homo sapiens GN=TMED10	-1.80126	0.00026166	0.00184303
Q8IV08	Phospholipase D3 OS=Homo sapiens GN=PLD3	-1.81154	0.00449457	0.0193641
Q15149	Plectin OS=Homo sapiens GN=PLEC	-1.8158	4.55e-14	5.88627e-11
P98160	Basement membrane-specific heparan sulfate proteoglycan core protein OS=Homo sapiens GN=HSPG2	-1.82447	0.00140883	0.0074935
P02545	Prelamin-A/C OS=Homo sapiens GN=LMNA	-1.85217	4.54e-09	5.86834e-07
Q96FQ6	Protein S100-A16 OS=Homo sapiens GN=S100A16	-1.8562	0.0131303	0.0452556
P50479	PDZ and LIM domain protein 4 OS=Homo sapiens GN=PDLIM4	-1.85992	0.00172787	0.00898699
Q9NVJ2	ADP-ribosylation factor-like protein 8B OS=Homo sapiens GN=ARL8B	-1.87394	0.00873335	0.0330054
O15460	Prolyl 4-hydroxylase subunit alpha-2 OS=Homo sapiens GN=P4HA2	-1.87581	0.00244473	0.011879
Q86XR2	Niban-like protein 2 OS=Homo sapiens GN=FAM129C	-1.8774	0.00677359	0.0267733
P02462	Collagen alpha-1(IV) chain OS=Homo sapiens GN=COL4A1	-1.88762	0.0274326	0.0828426
P61421	V-type proton ATPase subunit d 1 OS=Homo sapiens GN=ATP6V0D1	-1.88823	0.00444212	0.0191701
Q96D15	Reticulocalbin-3 OS=Homo sapiens GN=RCN3	-1.89098	1.04866e-05	0.00016429
Q9Y6N5	Sulfide:quinone oxidoreductase, mitochondrial OS=Homo sapiens GN=SQRDL	-1.89331	0.00344001	0.0156008
P51659	Peroxisomal multifunctional enzyme type 2 OS=Homo sapiens GN=HSD17B4	-1.90493	0.00116065	0.00641084
Q9UBR2	Cathepsin Z OS=Homo sapiens GN=CTSZ	-1.90841	0.00033403	0.00221971
P12259	Coagulation factor V OS=Homo sapiens GN=F5	-1.90962	0.00331845	0.0151291
P09497	Clathrin light chain B OS=Homo sapiens GN=CLTB	-1.91062	4.51e-06	8.97477e-05
O95302	Peptidyl-prolyl cis-trans isomerase FKBP9 OS=Homo sapiens GN=FKBP9	-1.91248	1.83e-07	1.10214e-05
Q14764	Major vault protein OS=Homo sapiens GN=MVP	-1.92171	8.2529e-05	0.000767401
P60709	Actin, cytoplasmic 1 OS=Homo sapiens GN=ACTB	-1.92859	8.51e-09	8.85876e-07
P35625	Metalloproteinase inhibitor 3 OS=Homo sapiens GN=TIMP3	-1.93023	0.0240061	0.0738758
Q13557	Calcium/calmodulin-dependent protein kinase type II subunit delta OS=Homo sapiens GN=CAMK2D	-1.96711	0.00580951	0.0236125
P13987	CD59 glycoprotein OS=Homo sapiens GN=CD59	-1.96996	0.000805277	0.00469084
O15400	Syntaxin-7 OS=Homo sapiens GN=STX7	-1.97571	0.000418063	0.00266838
P06756	Integrin alpha-V OS=Homo sapiens GN=ITGAV	-1.98727	5.86e-06	0.000105867
P30533	Alpha-2-macroglobulin receptor-associated protein OS=Homo sapiens GN=LRPAP1	-1.98911	0.00558717	0.0228165
Q9Y639	Neuroplastin OS=Homo sapiens GN=NPTN	-1.99094	0.00397099	0.0173983
P35555	Fibrillin-1 OS=Homo sapiens GN=FBN1	-1.99315	0.0115399	0.0413738
P30536	Translocator protein OS=Homo sapiens GN=TSPO	-2.00313	4.44861e-05	0.000493439
O43795	Unconventional myosin-Ib OS=Homo sapiens GN=MYO1B	-2.00491	2.1e-09	3.18914e-07
P23634	Plasma membrane calcium-transporting ATPase 4 OS=Homo sapiens GN=ATP2B4	-2.00676	5.57e-06	0.000103655
P02751	Fibronectin OS=Homo sapiens GN=FN1	-2.01741	0.000489542	0.00304931
P02647	Apolipoprotein A-I OS=Homo sapiens GN=APOA1	-2.01746	0.0116018	0.0414235
O60911	Cathepsin L2 OS=Homo sapiens GN=CTSV	-2.01813	0.000592872	0.00355585
P67936	Tropomyosin alpha-4 chain OS=Homo sapiens GN=TPM4	-2.02776	5.7e-10	9.8179e-08
Q09666	Neuroblast differentiation-associated protein AHNAK OS=Homo sapiens GN=AHNAK	-2.0513	2.39e-11	7.72132e-09
Q8WX93	Palladin OS=Homo sapiens GN=PALLD	-2.05673	2.69e-06	6.41721e-05
P52943	Cysteine-rich protein 2 OS=Homo sapiens GN=CRIP2	-2.07515	0.00459754	0.0197419
Q8IWU6	Extracellular sulfatase Sulf-1 OS=Homo sapiens GN=SULF1	-2.10446	0.0295497	0.087901
Q96JY6	PDZ and LIM domain protein 2 OS=Homo sapiens GN=PDLIM2	-2.12082	0.00351548	0.0158319
P09601	Heme oxygenase 1 OS=Homo sapiens GN=HMOX1	-2.12281	0.042492	0.117102
Q9UIJ7	GTP:AMP phosphotransferase AK3, mitochondrial OS=Homo sapiens GN=AK3	-2.1241	2.17691e-05	0.000294623
P07237	Protein disulfide-isomerase OS=Homo sapiens GN=P4HB	-2.14017	2.37e-08	1.88479e-06
P20742	Pregnancy zone protein OS=Homo sapiens GN=PZP	-2.17643	0.0138172	0.0470585
Q07954	Prolow-density lipoprotein receptor-related protein 1 OS=Homo sapiens GN=LRP1	-2.17954	1.51e-10	3.89609e-08
P15586	N-acetylglucosamine-6-sulfatase OS=Homo sapiens GN=GNS	-2.17958	3.41949e-05	0.000405476
Q9Y2D5	A-kinase anchor protein 2 OS=Homo sapiens GN=AKAP2	-2.19367	0.000513525	0.00315311
P69905	Hemoglobin subunit alpha OS=Homo sapiens GN=HBA1	-2.19796	5.94e-06	0.000106331
P51572	B-cell receptor-associated protein 31 OS=Homo sapiens GN=BCAP31	-2.19884	2.09619e-05	0.000286701
O15492	Regulator of G-protein signaling 16 OS=Homo sapiens GN=RGS16	-2.23759	0.0349381	0.100686
P04062	Glucosylceramidase OS=Homo sapiens GN=GBA	-2.24313	0.000277705	0.00191943
Q01995	Transgelin OS=Homo sapiens GN=TAGLN	-2.24848	4.94e-06	9.62333e-05
O14880	Microsomal glutathione S-transferase 3 OS=Homo sapiens GN=MGST3	-2.28148	3.48684e-05	0.000411575
Q15746	Myosin light chain kinase, smooth muscle OS=Homo sapiens GN=MYLK	-2.29567	0.00148651	0.00784208
Q14554	Protein disulfide-isomerase A5 OS=Homo sapiens GN=PDIA5	-2.31241	0.000174505	0.00138087
Q9ULC3	Ras-related protein Rab-23 OS=Homo sapiens GN=RAB23	-2.31576	0.000684787	0.00402312
O43852	Calumenin OS=Homo sapiens GN=CALU	-2.31693	2.86e-10	6.71924e-08
P10619	Lysosomal protective protein OS=Homo sapiens GN=CTSA	-2.33442	0.000416605	0.00266566
O75915	PRA1 family protein 3 OS=Homo sapiens GN=ARL6IP5	-2.35485	0.000222523	0.00167703
Q99584	Protein S100-A13 OS=Homo sapiens GN=S100A13	-2.37484	9.04308e-05	0.000828949
Q9UFN0	Protein NipSnap homolog 3A OS=Homo sapiens GN=NIPSNAP3A	-2.39028	0.0386331	0.109263
P21980	Protein-glutamine gamma-glutamyltransferase 2 OS=Homo sapiens GN=TGM2	-2.40906	0.00179914	0.00933892
P07858	Cathepsin B OS=Homo sapiens GN=CTSB	-2.42319	3.24e-10	6.96994e-08
P16278	Beta-galactosidase OS=Homo sapiens GN=GLB1	-2.42758	1e-06	3.65651e-05
Q9NZR1	Tropomodulin-2 OS=Homo sapiens GN=TMOD2	-2.43808	0.00421077	0.0182938
Q9BRK3	Matrix-remodeling-associated protein 8 OS=Homo sapiens GN=MXRA8	-2.45182	0.00416408	0.0181215
P60903	Protein S100-A10 OS=Homo sapiens GN=S100A10	-2.45706	6.4e-06	0.000111117
P13674	Prolyl 4-hydroxylase subunit alpha-1 OS=Homo sapiens GN=P4HA1	-2.46609	7.85029e-05	0.000746364
Q96CV9	Optineurin OS=Homo sapiens GN=OPTN	-2.53404	0.0457262	0.124162
O14683	Tumor protein p53-inducible protein 11 OS=Homo sapiens GN=TP53I11	-2.58066	0.00844088	0.0321201
P07951	Tropomyosin beta chain OS=Homo sapiens GN=TPM2	-2.61512	1.21e-09	1.95846e-07
P07602	Prosaposin OS=Homo sapiens GN=PSAP	-2.68045	9.53e-07	3.51813e-05
P08670	Vimentin OS=Homo sapiens GN=VIM	-2.72542	1.71e-19	4.40969e-16
P00387	NADH-cytochrome b5 reductase 3 OS=Homo sapiens GN=CYB5R3	-2.74522	2.45e-09	3.48412e-07
Q14108	Lysosome membrane protein 2 OS=Homo sapiens GN=SCARB2	-2.81589	2.08043e-05	0.00028606
P20930	Filaggrin OS=Homo sapiens GN=FLG	-2.83866	0.029593	0.0879287
P15144	Aminopeptidase N OS=Homo sapiens GN=ANPEP	-2.83868	8.19479e-05	0.000767401
P11279	Lysosome-associated membrane glycoprotein 1 OS=Homo sapiens GN=LAMP1	-2.8407	0.0001506	0.00123927
P50281	Matrix metalloproteinase-14 OS=Homo sapiens GN=MMP14	-2.86495	0.0445478	0.121626
Q8WUJ3	Cell migration-inducing and hyaluronan-binding protein OS=Homo sapiens GN=CEMIP	-2.90771	1.30683e-05	0.000195672
Q10472	Polypeptide N-acetylgalactosaminyltransferase 1 OS=Homo sapiens GN=GALNT1	-2.94302	0.000216994	0.00164979
Q9NZM1	Myoferlin OS=Homo sapiens GN=MYOF	-2.94566	6.38e-12	3.3005e-09
Q9NP81	Serine--tRNA ligase, mitochondrial OS=Homo sapiens GN=SARS2	-3.01754	0.000127138	0.00107754
P53801	Pituitary tumor-transforming gene 1 protein-interacting protein OS=Homo sapiens GN=PTTG1IP	-3.02722	0.00362104	0.0161386
P84157	Matrix-remodeling-associated protein 7 OS=Homo sapiens GN=MXRA7	-3.03057	0.000106538	0.000924159
Q8NHP8	Putative phospholipase B-like 2 OS=Homo sapiens GN=PLBD2	-3.03385	2.56e-09	3.48412e-07
P62736	Actin, aortic smooth muscle OS=Homo sapiens GN=ACTA2	-3.03698	8.02e-07	3.09875e-05
Q12884	Prolyl endopeptidase FAP OS=Homo sapiens GN=FAP	-3.07906	6.85152e-05	0.00067859
Q8WWI1	LIM domain only protein 7 OS=Homo sapiens GN=LMO7	-3.14434	5.51e-11	1.58237e-08
O14495	Lipid phosphate phosphohydrolase 3 OS=Homo sapiens GN=PPAP2B	-3.17876	3.5116e-05	0.000412613
P21589	5'-nucleotidase OS=Homo sapiens GN=NT5E	-3.18758	9.63e-06	0.000154588
P09493	Tropomyosin alpha-1 chain OS=Homo sapiens GN=TPM1	-3.20177	8.13e-07	3.09875e-05
Q9UHG3	Prenylcysteine oxidase 1 OS=Homo sapiens GN=PCYOX1	-3.21499	7.08e-08	4.94316e-06
P07996	Thrombospondin-1 OS=Homo sapiens GN=THBS1	-3.24099	2.75e-08	2.08702e-06
P29279	Connective tissue growth factor OS=Homo sapiens GN=CTGF	-3.30785	8.27e-07	3.09875e-05
Q9H8M2	Bromodomain-containing protein 9 OS=Homo sapiens GN=BRD9	-3.38594	0.000250663	0.00178996
Q9UKX5	Integrin alpha-11 OS=Homo sapiens GN=ITGA11	-3.39965	2.41e-08	1.88479e-06
Q86Y22	Collagen alpha-1(XXIII) chain OS=Homo sapiens GN=COL23A1	-3.45698	0.0123562	0.043516
P15848	Arylsulfatase B OS=Homo sapiens GN=ARSB	-3.56102	2.35e-06	6.02591e-05
Q53GQ0	Estradiol 17-beta-dehydrogenase 12 OS=Homo sapiens GN=HSD17B12	-3.59485	0.000155531	0.0012723
P0C0L4	Complement C4-A OS=Homo sapiens GN=C4A	-3.59884	0.00941948	0.0350351
P63218	Guanine nucleotide-binding protein G(I)/G(S)/G(O) subunit gamma-5 OS=Homo sapiens GN=GNG5	-3.6121	0.0159206	0.0531771
P06396	Gelsolin OS=Homo sapiens GN=GSN	-3.67757	1.02e-13	8.78725e-11
P78559	Microtubule-associated protein 1A OS=Homo sapiens GN=MAP1A	-3.68245	0.00532082	0.0221041
P02042	Hemoglobin subunit delta OS=Homo sapiens GN=HBD	-3.7753	6.37e-06	0.000111117
Q06033	Inter-alpha-trypsin inhibitor heavy chain H3 OS=Homo sapiens GN=ITIH3	-4.20193	0.0246757	0.0755766
Q96CX2	BTB/POZ domain-containing protein KCTD12 OS=Homo sapiens GN=KCTD12	-4.22632	0.0106642	0.0387722
Q05682	Caldesmon OS=Homo sapiens GN=CALD1	-4.28567	6.02e-12	3.3005e-09
Q99536	Synaptic vesicle membrane protein VAT-1 homolog OS=Homo sapiens GN=VAT1	-4.5591	1.83e-07	1.10214e-05
P07339	Cathepsin D OS=Homo sapiens GN=CTSD	-4.80783	3.78e-10	7.51168e-08
Q99715	Collagen alpha-1(XII) chain OS=Homo sapiens GN=COL12A1	-4.93834	7.58e-09	8.52331e-07
Q9UMS6	Synaptopodin-2 OS=Homo sapiens GN=SYNPO2	-4.94034	9.34e-09	9.28375e-07
P07093	Glia-derived nexin OS=Homo sapiens GN=SERPINE2	-5.83219	0.00101058	0.00569137
Q4V9L6	Transmembrane protein 119 OS=Homo sapiens GN=TMEM119	-5.93989	2.19575e-05	0.000295626
Q08431	Lactadherin OS=Homo sapiens GN=MFGE8	-6.32784	0.000261007	0.00184303
P01023	Alpha-2-macroglobulin OS=Homo sapiens GN=A2M	-6.77904	0.000139994	0.00117495
O14684	Prostaglandin E synthase OS=Homo sapiens GN=PTGES	-6.91213	0.0118732	0.0420443
Q14956	Transmembrane glycoprotein NMB OS=Homo sapiens GN=GPNMB	-14.093	0.0494398	0.131944
P02511	Alpha-crystallin B chain OS=Homo sapiens GN=CRYAB	-15.866	3.43e-07	1.613e-05
Q13336	Urea transporter 1 OS=Homo sapiens GN=SLC14A1	-46.2336	0.00304276	0.0141977
Proteins highlighed in red meet the > 1.50 fold change cut-off and proteins highlighted in green meet the <1.50 fold change cut-off.
