# Supplementary material for: Proteomics analysis of human mesenchymal stromal/stem cell sarcomagenesis model identifies ALDH1A3 and CD99 as potential targets in the transformation process
Source: BMC Biol. 2026 Jan 9;24:32. doi: 10.1186/s12915-025-02498-z (PMC12882515; doi:10.1186/s12915-025-02498-z)
Supplement: Supplementary file 4 — Additional file 4. [file 12915_2025_2498_MOESM4_ESM.xlsx]

## Sheet: T vs N
Supplementary Table 3. Proteomics dataset of biologically and statistically differentially regulated proteins from the transformed versus normal BM-hMSCs.
Accession Number	Description/Species (OS)/Gene Name (GN)	Fold change (T/N)	Raw p-value	FDR p-value
O14746	Telomerase reverse transcriptase OS=Homo sapiens GN=TERT	26.4	0.00177928	0.00742656
O43665	Regulator of G-protein signaling 10 OS=Homo sapiens GN=RGS10	13.5442	0.00315772	0.0119118
Q02539	Histone H1.1 OS=Homo sapiens GN=HIST1H1A	11.9645	0.00899742	0.0290617
O14929	Histone acetyltransferase type B catalytic subunit OS=Homo sapiens GN=HAT1	9.36334	6.96806e-05	0.000486634
P02795	Metallothionein-2 OS=Homo sapiens GN=MT2A	8.94385	0.00034946	0.00182057
P47895	Aldehyde dehydrogenase family 1 member A3 OS=Homo sapiens GN=ALDH1A3	8.04935	5.38958e-05	0.000392301
P04732	Metallothionein-1E OS=Homo sapiens GN=MT1E	6.40645	0.0129692	0.0392877
Q9NZI8	Insulin-like growth factor 2 mRNA-binding protein 1 OS=Homo sapiens GN=IGF2BP1	5.9845	0.0120567	0.0370252
Q02790	Peptidyl-prolyl cis-trans isomerase FKBP4 OS=Homo sapiens GN=FKBP4	5.95062	0.000218659	0.00123097
Q8NFJ5	Retinoic acid-induced protein 3 OS=Homo sapiens GN=GPRC5A	5.8341	0.0163974	0.0478186
Q01469	Fatty acid-binding protein, epidermal OS=Homo sapiens GN=FABP5	5.61017	0.000143238	0.000860758
P42771	Cyclin-dependent kinase inhibitor 2A, isoforms 1/2/3 OS=Homo sapiens GN=CDKN2A	5.53823	4.08e-06	4.56175e-05
P09429	High mobility group protein B1 OS=Homo sapiens GN=HMGB1	5.21306	0.000735394	0.00344249
P63313	Thymosin beta-10 OS=Homo sapiens GN=TMSB10	5.19985	0.0417163	0.10276
P33991	DNA replication licensing factor MCM4 OS=Homo sapiens GN=MCM4	5.18661	2.82e-06	3.32967e-05
Q15437	Protein transport protein Sec23B OS=Homo sapiens GN=SEC23B	5.07298	0.00155879	0.00660312
P25205	DNA replication licensing factor MCM3 OS=Homo sapiens GN=MCM3	5.01687	3.70819e-05	0.000287747
P52926	High mobility group protein HMGI-C OS=Homo sapiens GN=HMGA2	5.00258	0.000738744	0.00344954
P52292	Importin subunit alpha-1 OS=Homo sapiens GN=KPNA2	4.8992	1.49477e-05	0.000134694
Q14978	Nucleolar and coiled-body phosphoprotein 1 OS=Homo sapiens GN=NOLC1	4.80543	9.64175e-05	0.000630741
P31350	Ribonucleoside-diphosphate reductase subunit M2 OS=Homo sapiens GN=RRM2	4.68144	0.0327072	0.0847696
P06454	Prothymosin alpha OS=Homo sapiens GN=PTMA	4.565	0.00441087	0.0158301
O00541	Pescadillo homolog OS=Homo sapiens GN=PES1	4.56361	0.00207654	0.00842479
Q71DI3	Histone H3.2 OS=Homo sapiens GN=HIST2H3A	4.5471	0.000292282	0.00157662
P33316	Deoxyuridine 5'-triphosphate nucleotidohydrolase, mitochondrial OS=Homo sapiens GN=DUT	4.45176	6.02e-07	8.70775e-06
P39748	Flap endonuclease 1 OS=Homo sapiens GN=FEN1	4.41569	3.15e-07	5.14719e-06
Q9NR30	Nucleolar RNA helicase 2 OS=Homo sapiens GN=DDX21	4.36415	8.98e-06	9.02877e-05
P16402	Histone H1.3 OS=Homo sapiens GN=HIST1H1D	4.24939	1.04e-06	1.41318e-05
P12004	Proliferating cell nuclear antigen OS=Homo sapiens GN=PCNA	4.21171	2.13e-07	3.64131e-06
P04818	Thymidylate synthase OS=Homo sapiens GN=TYMS	4.09355	0.00429254	0.0154915
Q13257	Mitotic spindle assembly checkpoint protein MAD2A OS=Homo sapiens GN=MAD2L1	4.08111	0.0011806	0.00519705
Q9Y5B9	FACT complex subunit SPT16 OS=Homo sapiens GN=SUPT16H	4.04002	5.04e-10	3.17799e-08
P20290	Transcription factor BTF3 OS=Homo sapiens GN=BTF3	4.00141	0.000191497	0.00109962
Q13185	Chromobox protein homolog 3 OS=Homo sapiens GN=CBX3	3.99292	4.8211e-05	0.000357981
O95340	Bifunctional 3'-phosphoadenosine 5'-phosphosulfate synthase 2 OS=Homo sapiens GN=PAPSS2	3.94012	1.65753e-05	0.000144211
P11388	DNA topoisomerase 2-alpha OS=Homo sapiens GN=TOP2A	3.86769	0.00431432	0.0155484
P45973	Chromobox protein homolog 5 OS=Homo sapiens GN=CBX5	3.83938	0.00553929	0.0192386
P53634	Dipeptidyl peptidase 1 OS=Homo sapiens GN=CTSC	3.8353	0.00048294	0.00239064
P12268	Inosine-5'-monophosphate dehydrogenase 2 OS=Homo sapiens GN=IMPDH2	3.81029	3.89e-09	1.39533e-07
Q92598	Heat shock protein 105 kDa OS=Homo sapiens GN=HSPH1	3.77706	3.04e-11	3.56637e-09
Q8WXX5	DnaJ homolog subfamily C member 9 OS=Homo sapiens GN=DNAJC9	3.75999	2.71e-07	4.54816e-06
Q9H3K6	BolA-like protein 2 OS=Homo sapiens GN=BOLA2	3.74667	0.00165274	0.00694419
P11387	DNA topoisomerase 1 OS=Homo sapiens GN=TOP1	3.65225	1.59767e-05	0.000140421
P35637	RNA-binding protein FUS OS=Homo sapiens GN=FUS	3.63139	4.55034e-05	0.000341805
Q9HB71	Calcyclin-binding protein OS=Homo sapiens GN=CACYBP	3.62029	1.49834e-05	0.000134694
P04183	Thymidine kinase, cytosolic OS=Homo sapiens GN=TK1	3.60498	0.0282095	0.0750704
P04908	Histone H2A type 1-B/E OS=Homo sapiens GN=HIST1H2AB	3.6028	0.0402079	0.100329
O75508	Claudin-11 OS=Homo sapiens GN=CLDN11	3.57306	0.00166669	0.00699146
P16403	Histone H1.2 OS=Homo sapiens GN=HIST1H1C	3.55451	3.3738e-05	0.000264982
P0C0S5	Histone H2A.Z OS=Homo sapiens GN=H2AFZ	3.5449	4.57e-06	5.04224e-05
P10412	Histone H1.4 OS=Homo sapiens GN=HIST1H1E	3.52297	2.81e-11	3.45571e-09
P68431	Histone H3.1 OS=Homo sapiens GN=HIST1H3A	3.43275	1.52e-06	1.9881e-05
P00492	Hypoxanthine-guanine phosphoribosyltransferase OS=Homo sapiens GN=HPRT1	3.43164	0.00295227	0.011285
Q9NVP1	ATP-dependent RNA helicase DDX18 OS=Homo sapiens GN=DDX18	3.42292	0.00150983	0.0064486
P31689	DnaJ homolog subfamily A member 1 OS=Homo sapiens GN=DNAJA1	3.41565	5.88618e-05	0.000421327
P49915	GMP synthase [glutamine-hydrolyzing] OS=Homo sapiens GN=GMPS	3.40562	8.55e-06	8.69425e-05
P22102	Trifunctional purine biosynthetic protein adenosine-3 OS=Homo sapiens GN=GART	3.40248	0.000335848	0.00176388
P07900	Heat shock protein HSP 90-alpha OS=Homo sapiens GN=HSP90AA1	3.34717	2.22e-06	2.7268e-05
Q9GZU8	Protein FAM192A OS=Homo sapiens GN=FAM192A	3.33865	0.0298052	0.0785083
P05783	Keratin, type I cytoskeletal 18 OS=Homo sapiens GN=KRT18	3.33731	8.18e-08	1.66536e-06
P11142	Heat shock cognate 71 kDa protein OS=Homo sapiens GN=HSPA8	3.31501	7.37e-06	7.61425e-05
Q6DKI1	60S ribosomal protein L7-like 1 OS=Homo sapiens GN=RPL7L1	3.28786	0.00152538	0.00648289
P01112	GTPase HRas OS=Homo sapiens GN=HRAS	3.27935	0.0117899	0.0364415
P55060	Exportin-2 OS=Homo sapiens GN=CSE1L	3.23161	9e-08	1.80326e-06
P49321	Nuclear autoantigenic sperm protein OS=Homo sapiens GN=NASP	3.21439	0.000105127	0.000672394
P23921	Ribonucleoside-diphosphate reductase large subunit OS=Homo sapiens GN=RRM1	3.20683	1.60743e-05	0.000140666
P26583	High mobility group protein B2 OS=Homo sapiens GN=HMGB2	3.17958	9.07e-06	9.08397e-05
Q9Y266	Nuclear migration protein nudC OS=Homo sapiens GN=NUDC	3.17094	2.71e-08	6.49248e-07
Q9BTT0	Acidic leucine-rich nuclear phosphoprotein 32 family member E OS=Homo sapiens GN=ANP32E	3.17064	0.0132908	0.0401209
Q9UQ80	Proliferation-associated protein 2G4 OS=Homo sapiens GN=PA2G4	3.16455	1.44e-08	3.9406e-07
Q9UK76	Hematological and neurological expressed 1 protein OS=Homo sapiens GN=HN1	3.1616	0.00743043	0.0247426
O75475	PC4 and SFRS1-interacting protein OS=Homo sapiens GN=PSIP1	3.15132	1.22155e-05	0.000114781
P09874	Poly [ADP-ribose] polymerase 1 OS=Homo sapiens GN=PARP1	3.0859	1.58e-10	1.17784e-08
Q9P258	Protein RCC2 OS=Homo sapiens GN=RCC2	3.07646	0.00163157	0.0068776
P62633	Cellular nucleic acid-binding protein OS=Homo sapiens GN=CNBP	3.04975	0.00366558	0.0135069
Q01105	Protein SET OS=Homo sapiens GN=SET	3.0061	0.000121074	0.000761202
O95347	Structural maintenance of chromosomes protein 2 OS=Homo sapiens GN=SMC2	2.99775	0.000872413	0.00402556
P61289	Proteasome activator complex subunit 3 OS=Homo sapiens GN=PSME3	2.99569	0.000168147	0.000985244
Q99880	Histone H2B type 1-L OS=Homo sapiens GN=HIST1H2BL	2.99314	7.27e-10	3.99504e-08
Q96EK5	KIF1-binding protein OS=Homo sapiens GN=KIAA1279	2.98338	2.47802e-05	0.000203924
Q9UKD2	mRNA turnover protein 4 homolog OS=Homo sapiens GN=MRTO4	2.97295	0.00223897	0.00898759
E9PAV3	Nascent polypeptide-associated complex subunit alpha, muscle-specific form OS=Homo sapiens GN=NACA	2.96997	6.08e-09	1.96435e-07
P61221	ATP-binding cassette sub-family E member 1 OS=Homo sapiens GN=ABCE1	2.95558	4.21e-06	4.66727e-05
Q9H910	Hematological and neurological expressed 1-like protein OS=Homo sapiens GN=HN1L	2.92923	1.18027e-05	0.000113376
O95433	Activator of 90 kDa heat shock protein ATPase homolog 1 OS=Homo sapiens GN=AHSA1	2.92375	1.72e-06	2.19548e-05
Q9NRX1	RNA-binding protein PNO1 OS=Homo sapiens GN=PNO1	2.91859	0.000259369	0.00142295
Q8N257	Histone H2B type 3-B OS=Homo sapiens GN=HIST3H2BB	2.90691	7.25e-10	3.99504e-08
Q92688	Acidic leucine-rich nuclear phosphoprotein 32 family member B OS=Homo sapiens GN=ANP32B	2.88522	0.00149596	0.00642122
Q08752	Peptidyl-prolyl cis-trans isomerase D OS=Homo sapiens GN=PPID	2.86519	0.00183674	0.00760598
O00425	Insulin-like growth factor 2 mRNA-binding protein 3 OS=Homo sapiens GN=IGF2BP3	2.8648	0.00178191	0.00742656
P05204	Non-histone chromosomal protein HMG-17 OS=Homo sapiens GN=HMGN2	2.85994	0.000312981	0.00166408
P33992	DNA replication licensing factor MCM5 OS=Homo sapiens GN=MCM5	2.84796	6.09e-08	1.30095e-06
P61077	Ubiquitin-conjugating enzyme E2 D3 OS=Homo sapiens GN=UBE2D3	2.84401	0.000575439	0.00277413
Q96A72	Protein mago nashi homolog 2 OS=Homo sapiens GN=MAGOHB	2.8407	0.0326608	0.0847345
P22234	Multifunctional protein ADE2 OS=Homo sapiens GN=PAICS	2.8222	4.05e-08	9.02597e-07
P35659	Protein DEK OS=Homo sapiens GN=DEK	2.82161	1.16516e-05	0.000112343
Q9GZL7	Ribosome biogenesis protein WDR12 OS=Homo sapiens GN=WDR12	2.81817	0.000897434	0.00410437
O76021	Ribosomal L1 domain-containing protein 1 OS=Homo sapiens GN=RSL1D1	2.78457	6.57974e-05	0.000462012
Q15185	Prostaglandin E synthase 3 OS=Homo sapiens GN=PTGES3	2.78087	2.89e-06	3.39516e-05
Q9UHD1	Cysteine and histidine-rich domain-containing protein 1 OS=Homo sapiens GN=CHORDC1	2.77485	0.00483384	0.0171575
P10809	60 kDa heat shock protein, mitochondrial OS=Homo sapiens GN=HSPD1	2.7713	3.93e-08	8.82328e-07
P17096	High mobility group protein HMG-I/HMG-Y OS=Homo sapiens GN=HMGA1	2.73587	0.000112387	0.00071529
P62805	Histone H4 OS=Homo sapiens GN=HIST1H4A	2.72837	1.57603e-05	0.000139108
Q16222	UDP-N-acetylhexosamine pyrophosphorylase OS=Homo sapiens GN=UAP1	2.70166	0.000342022	0.00178904
Q96SW2	Protein cereblon OS=Homo sapiens GN=CRBN	2.69803	9.21e-06	9.15692e-05
Q9H0D6	5'-3' exoribonuclease 2 OS=Homo sapiens GN=XRN2	2.68807	4.08855e-05	0.000314429
Q99729	Heterogeneous nuclear ribonucleoprotein A/B OS=Homo sapiens GN=HNRNPAB	2.68209	0.00020652	0.00117285
Q9HAV4	Exportin-5 OS=Homo sapiens GN=XPO5	2.67731	0.00544859	0.0189746
P17844	Probable ATP-dependent RNA helicase DDX5 OS=Homo sapiens GN=DDX5	2.65987	6.92528e-05	0.000484957
O15355	Protein phosphatase 1G OS=Homo sapiens GN=PPM1G	2.65315	1.6e-07	2.90657e-06
Q92522	Histone H1x OS=Homo sapiens GN=H1FX	2.64249	0.0217118	0.0600034
P53999	Activated RNA polymerase II transcriptional coactivator p15 OS=Homo sapiens GN=SUB1	2.63797	3.34e-07	5.35352e-06
Q15366	Poly(rC)-binding protein 2 OS=Homo sapiens GN=PCBP2	2.63623	1.12e-06	1.50441e-05
O75608	Acyl-protein thioesterase 1 OS=Homo sapiens GN=LYPLA1	2.63284	0.0342326	0.0878421
P84243	Histone H3.3 OS=Homo sapiens GN=H3F3A	2.62882	0.0237557	0.0644122
P18621	60S ribosomal protein L17 OS=Homo sapiens GN=RPL17	2.62717	0.00517698	0.0182501
Q9BWD1	Acetyl-CoA acetyltransferase, cytosolic OS=Homo sapiens GN=ACAT2	2.62551	0.0080616	0.0265636
Q08945	FACT complex subunit SSRP1 OS=Homo sapiens GN=SSRP1	2.62108	3.69e-09	1.36882e-07
Q9BS40	Latexin OS=Homo sapiens GN=LXN	2.58581	0.000586807	0.00281842
Q16576	Histone-binding protein RBBP7 OS=Homo sapiens GN=RBBP7	2.58444	1.6e-10	1.17784e-08
Q9Y333	U6 snRNA-associated Sm-like protein LSm2 OS=Homo sapiens GN=LSM2	2.58229	0.000360502	0.00185936
P35244	Replication protein A 14 kDa subunit OS=Homo sapiens GN=RPA3	2.57374	0.0163457	0.0477797
Q8NC51	Plasminogen activator inhibitor 1 RNA-binding protein OS=Homo sapiens GN=SERBP1	2.57028	5.22e-12	8.99014e-10
Q9Y5S9	RNA-binding protein 8A OS=Homo sapiens GN=RBM8A	2.56318	6.44e-06	6.87634e-05
P48681	Nestin OS=Homo sapiens GN=NES	2.54865	0.00123041	0.00539793
P07305	Histone H1.0 OS=Homo sapiens GN=H1F0	2.54626	0.00275991	0.0107081
Q9P013	Spliceosome-associated protein CWC15 homolog OS=Homo sapiens GN=CWC15	2.54512	0.000122986	0.000769481
Q00796	Sorbitol dehydrogenase OS=Homo sapiens GN=SORD	2.54453	0.0128789	0.0391304
Q8WW12	PEST proteolytic signal-containing nuclear protein OS=Homo sapiens GN=PCNP	2.53266	0.0120462	0.0370252
Q16666	Gamma-interferon-inducible protein 16 OS=Homo sapiens GN=IFI16	2.52653	6.45514e-05	0.00045574
Q12931	Heat shock protein 75 kDa, mitochondrial OS=Homo sapiens GN=TRAP1	2.52641	0.0138638	0.0417148
P27695	DNA-(apurinic or apyrimidinic site) lyase OS=Homo sapiens GN=APEX1	2.50986	2.51e-06	2.98782e-05
P60842	Eukaryotic initiation factor 4A-I OS=Homo sapiens GN=EIF4A1	2.50927	3.62e-07	5.59415e-06
Q9P287	BRCA2 and CDKN1A-interacting protein OS=Homo sapiens GN=BCCIP	2.50104	1.87631e-05	0.000158963
P49736	DNA replication licensing factor MCM2 OS=Homo sapiens GN=MCM2	2.4968	3.37e-07	5.3653e-06
P19338	Nucleolin OS=Homo sapiens GN=NCL	2.49636	2.42e-15	2.08022e-12
P39687	Acidic leucine-rich nuclear phosphoprotein 32 family member A OS=Homo sapiens GN=ANP32A	2.48679	0.00319015	0.0120165
Q9Y2R5	28S ribosomal protein S17, mitochondrial OS=Homo sapiens GN=MRPS17	2.47232	0.00253589	0.0100172
Q2TAY7	WD40 repeat-containing protein SMU1 OS=Homo sapiens GN=SMU1	2.47172	0.00329557	0.0123455
P16949	Stathmin OS=Homo sapiens GN=STMN1	2.46841	3.16e-08	7.36697e-07
Q16629	Serine/arginine-rich splicing factor 7 OS=Homo sapiens GN=SRSF7	2.45771	0.0227228	0.0620673
P11586	C-1-tetrahydrofolate synthase, cytoplasmic OS=Homo sapiens GN=MTHFD1	2.44419	4.48847e-05	0.000338769
P06748	Nucleophosmin OS=Homo sapiens GN=NPM1	2.43769	1.67e-06	2.14679e-05
Q12849	G-rich sequence factor 1 OS=Homo sapiens GN=GRSF1	2.43709	0.0126792	0.0387269
P63279	SUMO-conjugating enzyme UBC9 OS=Homo sapiens GN=UBE2I	2.43389	0.00440181	0.0158196
P67775	Serine/threonine-protein phosphatase 2A catalytic subunit alpha isoform OS=Homo sapiens GN=PPP2CA	2.43109	0.000977097	0.0044295
Q9Y2X3	Nucleolar protein 58 OS=Homo sapiens GN=NOP58	2.42615	3.66e-13	8.58755e-11
Q9NX58	Cell growth-regulating nucleolar protein OS=Homo sapiens GN=LYAR	2.42231	0.00572316	0.0197182
Q01081	Splicing factor U2AF 35 kDa subunit OS=Homo sapiens GN=U2AF1	2.40599	1.35668e-05	0.000124314
P17480	Nucleolar transcription factor 1 OS=Homo sapiens GN=UBTF	2.38867	0.000618977	0.00295644
P07910	Heterogeneous nuclear ribonucleoproteins C1/C2 OS=Homo sapiens GN=HNRNPC	2.38011	6.96e-06	7.28289e-05
P50579	Methionine aminopeptidase 2 OS=Homo sapiens GN=METAP2	2.37688	0.0480356	0.11525
Q14103	Heterogeneous nuclear ribonucleoprotein D0 OS=Homo sapiens GN=HNRNPD	2.36938	7.11e-06	7.41043e-05
Q99615	DnaJ homolog subfamily C member 7 OS=Homo sapiens GN=DNAJC7	2.36572	0.00965141	0.0307892
Q13247	Serine/arginine-rich splicing factor 6 OS=Homo sapiens GN=SRSF6	2.35872	0.000341802	0.00178904
P31943	Heterogeneous nuclear ribonucleoprotein H OS=Homo sapiens GN=HNRNPH1	2.35356	4.49682e-05	0.000338769
Q92820	Gamma-glutamyl hydrolase OS=Homo sapiens GN=GGH	2.3509	0.00954752	0.030627
P46782	40S ribosomal protein S5 OS=Homo sapiens GN=RPS5	2.3478	0.00127182	0.00556072
P07195	L-lactate dehydrogenase B chain OS=Homo sapiens GN=LDHB	2.3471	1.07e-08	3.17296e-07
O75223	Gamma-glutamylcyclotransferase OS=Homo sapiens GN=GGCT	2.3448	2.82e-06	3.32967e-05
P08107	Heat shock 70 kDa protein 1A/1B OS=Homo sapiens GN=HSPA1A	2.34396	5.54e-06	6.04173e-05
P63173	60S ribosomal protein L38 OS=Homo sapiens GN=RPL38	2.34121	0.000170004	0.000991625
P62826	GTP-binding nuclear protein Ran OS=Homo sapiens GN=RAN	2.3412	1.97e-08	4.94359e-07
P12956	X-ray repair cross-complementing protein 6 OS=Homo sapiens GN=XRCC6	2.32446	8.09e-10	4.35672e-08
Q01130	Serine/arginine-rich splicing factor 2 OS=Homo sapiens GN=SRSF2	2.31924	0.00186233	0.00768662
P61081	NEDD8-conjugating enzyme Ubc12 OS=Homo sapiens GN=UBE2M	2.31615	0.0265734	0.071406
Q86V81	THO complex subunit 4 OS=Homo sapiens GN=ALYREF	2.30959	0.000623842	0.00297418
Q9NX24	H/ACA ribonucleoprotein complex subunit 2 OS=Homo sapiens GN=NHP2	2.29678	0.00265708	0.0103871
P55769	NHP2-like protein 1 OS=Homo sapiens GN=NHP2L1	2.2959	0.000133572	0.000818274
O14980	Exportin-1 OS=Homo sapiens GN=XPO1	2.2957	1.07e-06	1.44807e-05
Q9UNZ5	Leydig cell tumor 10 kDa protein homolog OS=Homo sapiens GN=C19orf53	2.29251	0.00861721	0.0280439
P55081	Microfibrillar-associated protein 1 OS=Homo sapiens GN=MFAP1	2.29077	0.0360001	0.09174
Q96AE4	Far upstream element-binding protein 1 OS=Homo sapiens GN=FUBP1	2.28028	0.000280722	0.00153035
P63241	Eukaryotic translation initiation factor 5A-1 OS=Homo sapiens GN=EIF5A	2.27196	1e-09	5.07708e-08
P78527	DNA-dependent protein kinase catalytic subunit OS=Homo sapiens GN=PRKDC	2.2699	9.62513e-05	0.000630741
Q15061	WD repeat-containing protein 43 OS=Homo sapiens GN=WDR43	2.2663	0.00212328	0.00857273
O75937	DnaJ homolog subfamily C member 8 OS=Homo sapiens GN=DNAJC8	2.25875	2.95e-07	4.9129e-06
P00491	Purine nucleoside phosphorylase OS=Homo sapiens GN=PNP	2.24986	0.0055362	0.0192386
Q92804	TATA-binding protein-associated factor 2N OS=Homo sapiens GN=TAF15	2.24937	3.83e-06	4.3212e-05
Q7L2H7	Eukaryotic translation initiation factor 3 subunit M OS=Homo sapiens GN=EIF3M	2.24877	4.43168e-05	0.00033582
Q96C19	EF-hand domain-containing protein D2 OS=Homo sapiens GN=EFHD2	2.24475	0.00030499	0.00162829
P67870	Casein kinase II subunit beta OS=Homo sapiens GN=CSNK2B	2.24095	0.00311764	0.0118043
P49790	Nuclear pore complex protein Nup153 OS=Homo sapiens GN=NUP153	2.22678	0.0024506	0.00971219
Q9UHX1	Poly(U)-binding-splicing factor PUF60 OS=Homo sapiens GN=PUF60	2.22324	0.00111937	0.00498697
Q9Y230	RuvB-like 2 OS=Homo sapiens GN=RUVBL2	2.21984	1.37e-08	3.83707e-07
P46060	Ran GTPase-activating protein 1 OS=Homo sapiens GN=RANGAP1	2.21953	0.00023213	0.00129439
P61604	10 kDa heat shock protein, mitochondrial OS=Homo sapiens GN=HSPE1	2.21862	1.78e-13	5.65196e-11
Q09161	Nuclear cap-binding protein subunit 1 OS=Homo sapiens GN=NCBP1	2.21662	0.0127086	0.0387711
P62316	Small nuclear ribonucleoprotein Sm D2 OS=Homo sapiens GN=SNRPD2	2.21579	0.00319696	0.0120247
P50914	60S ribosomal protein L14 OS=Homo sapiens GN=RPL14	2.21307	7.09e-10	3.99504e-08
P50990	T-complex protein 1 subunit theta OS=Homo sapiens GN=CCT8	2.21306	2.1e-06	2.62459e-05
P31948	Stress-induced-phosphoprotein 1 OS=Homo sapiens GN=STIP1	2.21185	1.23e-06	1.64153e-05
Q8WYA6	Beta-catenin-like protein 1 OS=Homo sapiens GN=CTNNBL1	2.21011	0.0323829	0.0842639
Q13838	Spliceosome RNA helicase DDX39B OS=Homo sapiens GN=DDX39B	2.20712	0.000115187	0.000727735
Q14692	Ribosome biogenesis protein BMS1 homolog OS=Homo sapiens GN=BMS1	2.20656	0.0364246	0.092548
P53582	Methionine aminopeptidase 1 OS=Homo sapiens GN=METAP1	2.20296	0.000203497	0.00116336
Q13283	Ras GTPase-activating protein-binding protein 1 OS=Homo sapiens GN=G3BP1	2.19858	3.37e-06	3.85506e-05
P18754	Regulator of chromosome condensation OS=Homo sapiens GN=RCC1	2.19387	0.0153208	0.0451928
Q14498	RNA-binding protein 39 OS=Homo sapiens GN=RBM39	2.19279	0.0179915	0.0515983
O76003	Glutaredoxin-3 OS=Homo sapiens GN=GLRX3	2.18832	0.0162786	0.0476376
P63165	Small ubiquitin-related modifier 1 OS=Homo sapiens GN=SUMO1	2.1787	0.0175817	0.0508178
Q15637	Splicing factor 1 OS=Homo sapiens GN=SF1	2.17533	0.015087	0.0446219
Q09028	Histone-binding protein RBBP4 OS=Homo sapiens GN=RBBP4	2.17041	0.0214725	0.0595333
O43390	Heterogeneous nuclear ribonucleoprotein R OS=Homo sapiens GN=HNRNPR	2.17024	7.31851e-05	0.000502953
Q7Z3B4	Nucleoporin p54 OS=Homo sapiens GN=NUP54	2.16952	0.00116248	0.00513476
Q9Y265	RuvB-like 1 OS=Homo sapiens GN=RUVBL1	2.1637	8.93e-14	3.29669e-11
Q92979	Ribosomal RNA small subunit methyltransferase NEP1 OS=Homo sapiens GN=EMG1	2.15951	0.0185251	0.0528059
P13639	Elongation factor 2 OS=Homo sapiens GN=EEF2	2.15902	4.1e-09	1.4329e-07
Q9UKY7	Protein CDV3 homolog OS=Homo sapiens GN=CDV3	2.15523	2.36344e-05	0.000195742
Q13428	Treacle protein OS=Homo sapiens GN=TCOF1	2.15516	0.00889184	0.028865
Q9Y383	Putative RNA-binding protein Luc7-like 2 OS=Homo sapiens GN=LUC7L2	2.155	2.97e-07	4.9129e-06
P62910	60S ribosomal protein L32 OS=Homo sapiens GN=RPL32	2.15489	1.66e-08	4.28941e-07
O00567	Nucleolar protein 56 OS=Homo sapiens GN=NOP56	2.15295	5.49e-11	5.25594e-09
P13010	X-ray repair cross-complementing protein 5 OS=Homo sapiens GN=XRCC5	2.14739	1.97e-13	5.65196e-11
Q99832	T-complex protein 1 subunit eta OS=Homo sapiens GN=CCT7	2.14216	4.37e-10	2.82201e-08
P08238	Heat shock protein HSP 90-beta OS=Homo sapiens GN=HSP90AB1	2.13833	8.24e-09	2.59804e-07
P34897	Serine hydroxymethyltransferase, mitochondrial OS=Homo sapiens GN=SHMT2	2.13625	0.000125422	0.000782828
Q9H773	dCTP pyrophosphatase 1 OS=Homo sapiens GN=DCTPP1	2.13484	0.0103435	0.0325945
Q00839	Heterogeneous nuclear ribonucleoprotein U OS=Homo sapiens GN=HNRNPU	2.13114	6.43e-10	3.77582e-08
P31942	Heterogeneous nuclear ribonucleoprotein H3 OS=Homo sapiens GN=HNRNPH3	2.12977	8.97e-07	1.23315e-05
P61978	Heterogeneous nuclear ribonucleoprotein K OS=Homo sapiens GN=HNRNPK	2.12433	1e-14	6.4803e-12
P49458	Signal recognition particle 9 kDa protein OS=Homo sapiens GN=SRP9	2.12426	0.0048782	0.0172912
Q9UMS4	Pre-mRNA-processing factor 19 OS=Homo sapiens GN=PRPF19	2.11899	0.00378783	0.0138833
P27635	60S ribosomal protein L10 OS=Homo sapiens GN=RPL10	2.11486	6.68e-07	9.59069e-06
P23434	Glycine cleavage system H protein, mitochondrial OS=Homo sapiens GN=GCSH	2.11456	0.00845989	0.0276014
O43143	Putative pre-mRNA-splicing factor ATP-dependent RNA helicase DHX15 OS=Homo sapiens GN=DHX15	2.11455	2.05e-07	3.54727e-06
P05114	Non-histone chromosomal protein HMG-14 OS=Homo sapiens GN=HMGN1	2.11315	0.00150927	0.0064486
Q9NS69	Mitochondrial import receptor subunit TOM22 homolog OS=Homo sapiens GN=TOMM22	2.11119	0.0499659	0.119107
Q13148	TAR DNA-binding protein 43 OS=Homo sapiens GN=TARDBP	2.10874	4.64e-08	1.02404e-06
O15371	Eukaryotic translation initiation factor 3 subunit D OS=Homo sapiens GN=EIF3D	2.1065	2.28e-06	2.79376e-05
Q92621	Nuclear pore complex protein Nup205 OS=Homo sapiens GN=NUP205	2.10463	0.00186514	0.00768662
Q07021	Complement component 1 Q subcomponent-binding protein, mitochondrial OS=Homo sapiens GN=C1QBP	2.09862	0.000614227	0.00293919
P49368	T-complex protein 1 subunit gamma OS=Homo sapiens GN=CCT3	2.09831	6.27e-10	3.7688e-08
P17987	T-complex protein 1 subunit alpha OS=Homo sapiens GN=TCP1	2.09424	8.33e-07	1.15051e-05
P30520	Adenylosuccinate synthetase isozyme 2 OS=Homo sapiens GN=ADSS	2.09145	0.00987977	0.0313243
Q5BKZ1	DBIRD complex subunit ZNF326 OS=Homo sapiens GN=ZNF326	2.08681	0.0138928	0.0417148
P78371	T-complex protein 1 subunit beta OS=Homo sapiens GN=CCT2	2.0865	1.57735e-05	0.000139108
Q9BWF3	RNA-binding protein 4 OS=Homo sapiens GN=RBM4	2.08602	2.0977e-05	0.000176623
P30566	Adenylosuccinate lyase OS=Homo sapiens GN=ADSL	2.08163	3.87e-08	8.77468e-07
P52597	Heterogeneous nuclear ribonucleoprotein F OS=Homo sapiens GN=HNRNPF	2.07942	0.00418981	0.0151419
P08621	U1 small nuclear ribonucleoprotein 70 kDa OS=Homo sapiens GN=SNRNP70	2.0753	4.56e-07	6.84409e-06
P18077	60S ribosomal protein L35a OS=Homo sapiens GN=RPL35A	2.07458	1.66e-07	2.98701e-06
P23588	Eukaryotic translation initiation factor 4B OS=Homo sapiens GN=EIF4B	2.0742	0.00247591	0.00979749
Q07666	KH domain-containing, RNA-binding, signal transduction-associated protein 1 OS=Homo sapiens GN=KHDRBS1	2.07414	7.28e-06	7.55376e-05
Q14566	DNA replication licensing factor MCM6 OS=Homo sapiens GN=MCM6	2.07413	0.0216057	0.0597742
P26368	Splicing factor U2AF 65 kDa subunit OS=Homo sapiens GN=U2AF2	2.074	1.09e-08	3.19017e-07
Q8WUM0	Nuclear pore complex protein Nup133 OS=Homo sapiens GN=NUP133	2.06922	0.0417037	0.10276
P56537	Eukaryotic translation initiation factor 6 OS=Homo sapiens GN=EIF6	2.06612	1.39e-09	6.318e-08
P09651	Heterogeneous nuclear ribonucleoprotein A1 OS=Homo sapiens GN=HNRNPA1	2.06493	0.000421915	0.00211284
P62310	U6 snRNA-associated Sm-like protein LSm3 OS=Homo sapiens GN=LSM3	2.05706	0.0115463	0.0358171
Q9Y5K5	Ubiquitin carboxyl-terminal hydrolase isozyme L5 OS=Homo sapiens GN=UCHL5	2.05674	0.041525	0.102484
P83916	Chromobox protein homolog 1 OS=Homo sapiens GN=CBX1	2.0566	0.000893599	0.00410087
Q9UBU9	Nuclear RNA export factor 1 OS=Homo sapiens GN=NXF1	2.0553	0.0405178	0.100671
P00533	Epidermal growth factor receptor OS=Homo sapiens GN=EGFR	2.05015	0.00325507	0.0122255
P48643	T-complex protein 1 subunit epsilon OS=Homo sapiens GN=CCT5	2.04583	1.26e-09	5.9085e-08
O43765	Small glutamine-rich tetratricopeptide repeat-containing protein alpha OS=Homo sapiens GN=SGTA	2.0455	2.78421e-05	0.000221833
P51153	Ras-related protein Rab-13 OS=Homo sapiens GN=RAB13	2.04422	0.0497911	0.1188
P78406	mRNA export factor OS=Homo sapiens GN=RAE1	2.04347	0.00979365	0.0310894
O60264	SWI/SNF-related matrix-associated actin-dependent regulator of chromatin subfamily A member 5 OS=Homo sapiens GN=SMARCA5	2.04265	0.0190669	0.0538457
P84098	60S ribosomal protein L19 OS=Homo sapiens GN=RPL19	2.04075	0.0112633	0.0350234
P62995	Transformer-2 protein homolog beta OS=Homo sapiens GN=TRA2B	2.04042	0.00345092	0.012812
Q8WZA0	Protein LZIC OS=Homo sapiens GN=LZIC	2.03916	0.0425979	0.104434
O60828	Polyglutamine-binding protein 1 OS=Homo sapiens GN=PQBP1	2.03598	0.0279966	0.0745807
P14866	Heterogeneous nuclear ribonucleoprotein L OS=Homo sapiens GN=HNRNPL	2.03427	3.15e-09	1.21295e-07
Q9BQG0	Myb-binding protein 1A OS=Homo sapiens GN=MYBBP1A	2.03052	1.76896e-05	0.000152366
P62829	60S ribosomal protein L23 OS=Homo sapiens GN=RPL23	2.03008	0.000346576	0.0018092
P16401	Histone H1.5 OS=Homo sapiens GN=HIST1H1B	2.02663	9.77811e-05	0.000638046
Q15365	Poly(rC)-binding protein 1 OS=Homo sapiens GN=PCBP1	2.02309	1.57142e-05	0.000139108
Q13310	Polyadenylate-binding protein 4 OS=Homo sapiens GN=PABPC4	2.02142	0.0277943	0.074118
P62304	Small nuclear ribonucleoprotein E OS=Homo sapiens GN=SNRPE	2.01851	0.00532308	0.0186446
P62851	40S ribosomal protein S25 OS=Homo sapiens GN=RPS25	2.01632	0.00299311	0.0113906
O95373	Importin-7 OS=Homo sapiens GN=IPO7	2.01623	0.000551563	0.00266899
Q4J6C6	Prolyl endopeptidase-like OS=Homo sapiens GN=PREPL	2.0122	0.0402247	0.100329
P62906	60S ribosomal protein L10a OS=Homo sapiens GN=RPL10A	2.00899	0.00113235	0.00503611
Q14839	Chromodomain-helicase-DNA-binding protein 4 OS=Homo sapiens GN=CHD4	2.00785	0.00647942	0.0220011
O60888	Protein CutA OS=Homo sapiens GN=CUTA	2.00035	6.55781e-05	0.000461727
P62241	40S ribosomal protein S8 OS=Homo sapiens GN=RPS8	1.99983	4.83e-07	7.17164e-06
Q92879	CUGBP Elav-like family member 1 OS=Homo sapiens GN=CELF1	1.99978	0.0153035	0.0451928
P46783	40S ribosomal protein S10 OS=Homo sapiens GN=RPS10	1.99482	6.03e-06	6.51974e-05
P84090	Enhancer of rudimentary homolog OS=Homo sapiens GN=ERH	1.99476	0.00211618	0.00855745
P62854	40S ribosomal protein S26 OS=Homo sapiens GN=RPS26	1.9906	0.00298128	0.0113791
Q9UBT2	SUMO-activating enzyme subunit 2 OS=Homo sapiens GN=UBA2	1.98968	0.0166774	0.0484752
P62847	40S ribosomal protein S24 OS=Homo sapiens GN=RPS24	1.98445	0.0397507	0.0994345
P05455	Lupus La protein OS=Homo sapiens GN=SSB	1.98086	8.44e-11	7.2672e-09
Q07955	Serine/arginine-rich splicing factor 1 OS=Homo sapiens GN=SRSF1	1.97996	0.00396015	0.0144739
P60866	40S ribosomal protein S20 OS=Homo sapiens GN=RPS20	1.97988	0.000323467	0.00170579
Q15388	Mitochondrial import receptor subunit TOM20 homolog OS=Homo sapiens GN=TOMM20	1.97985	0.00197191	0.00803693
P10599	Thioredoxin OS=Homo sapiens GN=TXN	1.97817	0.00948437	0.0305201
P55209	Nucleosome assembly protein 1-like 1 OS=Homo sapiens GN=NAP1L1	1.97669	0.000169397	0.000990321
Q92530	Proteasome inhibitor PI31 subunit OS=Homo sapiens GN=PSMF1	1.97656	0.00690908	0.0231557
P40227	T-complex protein 1 subunit zeta OS=Homo sapiens GN=CCT6A	1.97509	2.66e-08	6.42687e-07
O00571	ATP-dependent RNA helicase DDX3X OS=Homo sapiens GN=DDX3X	1.97354	0.000537284	0.00261458
P24666	Low molecular weight phosphotyrosine protein phosphatase OS=Homo sapiens GN=ACP1	1.97134	0.000137579	0.000838685
Q13263	Transcription intermediary factor 1-beta OS=Homo sapiens GN=TRIM28	1.96711	0.000293317	0.00157662
Q9NUU7	ATP-dependent RNA helicase DDX19A OS=Homo sapiens GN=DDX19A	1.96686	0.000933174	0.00424528
P22087	rRNA 2'-O-methyltransferase fibrillarin OS=Homo sapiens GN=FBL	1.96562	7.38e-08	1.55583e-06
P42167	Lamina-associated polypeptide 2, isoforms beta/gamma OS=Homo sapiens GN=TMPO	1.9635	0.00143165	0.00616566
Q15428	Splicing factor 3A subunit 2 OS=Homo sapiens GN=SF3A2	1.9607	0.027687	0.0739848
Q9Y2S6	Translation machinery-associated protein 7 OS=Homo sapiens GN=TMA7	1.95958	0.0283761	0.0754362
Q9NR45	Sialic acid synthase OS=Homo sapiens GN=NANS	1.95822	0.000254667	0.00140311
P20700	Lamin-B1 OS=Homo sapiens GN=LMNB1	1.95333	3.93e-11	4.05806e-09
P23919	Thymidylate kinase OS=Homo sapiens GN=DTYMK	1.95319	0.0100808	0.0318057
P13693	Translationally-controlled tumor protein OS=Homo sapiens GN=TPT1	1.95155	0.0106779	0.033404
P11940	Polyadenylate-binding protein 1 OS=Homo sapiens GN=PABPC1	1.94537	0.00144565	0.00621559
Q14980	Nuclear mitotic apparatus protein 1 OS=Homo sapiens GN=NUMA1	1.94462	0.00058034	0.00279255
P15880	40S ribosomal protein S2 OS=Homo sapiens GN=RPS2	1.93971	2.33e-06	2.83112e-05
P61313	60S ribosomal protein L15 OS=Homo sapiens GN=RPL15	1.93894	0.00287742	0.0110644
P83881	60S ribosomal protein L36a OS=Homo sapiens GN=RPL36A	1.93872	5.98e-08	1.28824e-06
P51858	Hepatoma-derived growth factor OS=Homo sapiens GN=HDGF	1.93517	1.55e-07	2.83811e-06
P23381	Tryptophan--tRNA ligase, cytoplasmic OS=Homo sapiens GN=WARS	1.9309	0.00953405	0.030627
Q8N4H5	Mitochondrial import receptor subunit TOM5 homolog OS=Homo sapiens GN=TOMM5	1.92855	0.00366943	0.0135069
P52888	Thimet oligopeptidase OS=Homo sapiens GN=THOP1	1.92667	0.0059987	0.0205852
P50991	T-complex protein 1 subunit delta OS=Homo sapiens GN=CCT4	1.92658	3.17e-07	5.14719e-06
P17174	Aspartate aminotransferase, cytoplasmic OS=Homo sapiens GN=GOT1	1.92604	0.0121996	0.0373064
Q14019	Coactosin-like protein OS=Homo sapiens GN=COTL1	1.92435	1.44778e-05	0.000131266
P46976	Glycogenin-1 OS=Homo sapiens GN=GYG1	1.92249	0.0432638	0.105765
Q13347	Eukaryotic translation initiation factor 3 subunit I OS=Homo sapiens GN=EIF3I	1.9219	0.000490204	0.00242196
Q01844	RNA-binding protein EWS OS=Homo sapiens GN=EWSR1	1.91949	0.00571975	0.0197182
Q15427	Splicing factor 3B subunit 4 OS=Homo sapiens GN=SF3B4	1.91771	0.0043713	0.0157318
Q9UQE7	Structural maintenance of chromosomes protein 3 OS=Homo sapiens GN=SMC3	1.91535	0.0200782	0.0563323
P46779	60S ribosomal protein L28 OS=Homo sapiens GN=RPL28	1.91293	0.000147855	0.000882349
Q3ZCQ8	Mitochondrial import inner membrane translocase subunit TIM50 OS=Homo sapiens GN=TIMM50	1.90977	0.0324317	0.0842639
P52788	Spermine synthase OS=Homo sapiens GN=SMS	1.90764	1.8236e-05	0.000156032
O95777	U6 snRNA-associated Sm-like protein LSm8 OS=Homo sapiens GN=LSM8	1.90499	0.00293396	0.0112316
P54687	Branched-chain-amino-acid aminotransferase, cytosolic OS=Homo sapiens GN=BCAT1	1.90376	0.028614	0.0758344
O43660	Pleiotropic regulator 1 OS=Homo sapiens GN=PLRG1	1.90242	0.0443544	0.107718
P43490	Nicotinamide phosphoribosyltransferase OS=Homo sapiens GN=NAMPT	1.90165	9.94347e-05	0.000645576
P43487	Ran-specific GTPase-activating protein OS=Homo sapiens GN=RANBP1	1.89906	2.78582e-05	0.000221833
Q92945	Far upstream element-binding protein 2 OS=Homo sapiens GN=KHSRP	1.89889	3.19e-07	5.14719e-06
P78347	General transcription factor II-I OS=Homo sapiens GN=GTF2I	1.89843	7.38184e-05	0.00050596
P50502	Hsc70-interacting protein OS=Homo sapiens GN=ST13	1.8956	2.38e-06	2.87086e-05
P42677	40S ribosomal protein S27 OS=Homo sapiens GN=RPS27	1.89448	0.00634432	0.0216276
P05386	60S acidic ribosomal protein P1 OS=Homo sapiens GN=RPLP1	1.89377	0.00020892	0.00118388
P62081	40S ribosomal protein S7 OS=Homo sapiens GN=RPS7	1.89127	1.48e-06	1.95137e-05
Q9UBQ5	Eukaryotic translation initiation factor 3 subunit K OS=Homo sapiens GN=EIF3K	1.88607	0.0191366	0.0539837
P22626	Heterogeneous nuclear ribonucleoproteins A2/B1 OS=Homo sapiens GN=HNRNPA2B1	1.88471	3.52e-07	5.51456e-06
P62701	40S ribosomal protein S4, X isoform OS=Homo sapiens GN=RPS4X	1.88442	1.12546e-05	0.000108921
P62841	40S ribosomal protein S15 OS=Homo sapiens GN=RPS15	1.88198	3.82e-09	1.38957e-07
P42766	60S ribosomal protein L35 OS=Homo sapiens GN=RPL35	1.88131	0.0120647	0.0370252
P83731	60S ribosomal protein L24 OS=Homo sapiens GN=RPL24	1.88066	2.6163e-05	0.000213266
Q8N163	Cell cycle and apoptosis regulator protein 2 OS=Homo sapiens GN=CCAR2	1.87857	0.00281324	0.0108661
P43897	Elongation factor Ts, mitochondrial OS=Homo sapiens GN=TSFM	1.87845	0.0272688	0.0730182
P82979	SAP domain-containing ribonucleoprotein OS=Homo sapiens GN=SARNP	1.87655	0.0235754	0.0640577
Q13404	Ubiquitin-conjugating enzyme E2 variant 1 OS=Homo sapiens GN=UBE2V1	1.87521	8.03e-08	1.64673e-06
P52815	39S ribosomal protein L12, mitochondrial OS=Homo sapiens GN=MRPL12	1.87517	0.000129228	0.000798865
Q9UHV9	Prefoldin subunit 2 OS=Homo sapiens GN=PFDN2	1.8715	0.0114173	0.0354596
Q9Y3U8	60S ribosomal protein L36 OS=Homo sapiens GN=RPL36	1.8694	0.000391997	0.00199002
Q07020	60S ribosomal protein L18 OS=Homo sapiens GN=RPL18	1.86847	9.50176e-05	0.00062634
Q96HS1	Serine/threonine-protein phosphatase PGAM5, mitochondrial OS=Homo sapiens GN=PGAM5	1.86516	0.0178369	0.0513258
P67809	Nuclease-sensitive element-binding protein 1 OS=Homo sapiens GN=YBX1	1.86446	5.63e-09	1.8427e-07
P52272	Heterogeneous nuclear ribonucleoprotein M OS=Homo sapiens GN=HNRNPM	1.86175	0.000310691	0.00165531
P51398	28S ribosomal protein S29, mitochondrial OS=Homo sapiens GN=DAP3	1.86141	0.0177411	0.0511071
P61086	Ubiquitin-conjugating enzyme E2 K OS=Homo sapiens GN=UBE2K	1.85704	0.000154822	0.000919675
Q9UK45	U6 snRNA-associated Sm-like protein LSm7 OS=Homo sapiens GN=LSM7	1.85675	0.00133863	0.00581349
P38919	Eukaryotic initiation factor 4A-III OS=Homo sapiens GN=EIF4A3	1.85464	5.13e-09	1.75017e-07
P62277	40S ribosomal protein S13 OS=Homo sapiens GN=RPS13	1.85447	0.00270725	0.0105354
P23526	Adenosylhomocysteinase OS=Homo sapiens GN=AHCY	1.85435	0.000285404	0.00154934
Q9BZZ5	Apoptosis inhibitor 5 OS=Homo sapiens GN=API5	1.85293	0.00529224	0.0186057
Q9Y2Z0	Suppressor of G2 allele of SKP1 homolog OS=Homo sapiens GN=SUGT1	1.85248	0.000739569	0.00344954
Q7L0Y3	Mitochondrial ribonuclease P protein 1 OS=Homo sapiens GN=TRMT10C	1.8489	0.0233161	0.0635537
P15531	Nucleoside diphosphate kinase A OS=Homo sapiens GN=NME1	1.84877	3.61e-06	4.09672e-05
Q99848	Probable rRNA-processing protein EBP2 OS=Homo sapiens GN=EBNA1BP2	1.84821	0.0176546	0.0509315
O96008	Mitochondrial import receptor subunit TOM40 homolog OS=Homo sapiens GN=TOMM40	1.84701	0.0019662	0.0080263
Q9UBE0	SUMO-activating enzyme subunit 1 OS=Homo sapiens GN=SAE1	1.84611	1.7e-07	3.03012e-06
O75821	Eukaryotic translation initiation factor 3 subunit G OS=Homo sapiens GN=EIF3G	1.84025	0.00529955	0.018606
O60841	Eukaryotic translation initiation factor 5B OS=Homo sapiens GN=EIF5B	1.8397	0.00128073	0.00559021
Q5T9A4	ATPase family AAA domain-containing protein 3B OS=Homo sapiens GN=ATAD3B	1.83857	0.0267928	0.0718926
P21399	Cytoplasmic aconitate hydratase OS=Homo sapiens GN=ACO1	1.83541	0.000132365	0.00081436
P60228	Eukaryotic translation initiation factor 3 subunit E OS=Homo sapiens GN=EIF3E	1.83199	1.55032e-05	0.000138139
O43768	Alpha-endosulfine OS=Homo sapiens GN=ENSA	1.82837	0.0284441	0.0754961
Q15046	Lysine--tRNA ligase OS=Homo sapiens GN=KARS	1.82827	0.000104184	0.000668018
Q13200	26S proteasome non-ATPase regulatory subunit 2 OS=Homo sapiens GN=PSMD2	1.8259	4.6902e-05	0.000350817
P38159	RNA-binding motif protein, X chromosome OS=Homo sapiens GN=RBMX	1.8244	1.78e-07	3.13547e-06
Q12874	Splicing factor 3A subunit 3 OS=Homo sapiens GN=SF3A3	1.82402	0.000137617	0.000838685
Q92922	SWI/SNF complex subunit SMARCC1 OS=Homo sapiens GN=SMARCC1	1.82402	0.00850341	0.0277085
Q96RS6	NudC domain-containing protein 1 OS=Homo sapiens GN=NUDCD1	1.82062	0.014175	0.0424922
Q7L1Q6	Basic leucine zipper and W2 domain-containing protein 1 OS=Homo sapiens GN=BZW1	1.82052	0.000116972	0.000737209
P34932	Heat shock 70 kDa protein 4 OS=Homo sapiens GN=HSPA4	1.81834	3.71e-09	1.36882e-07
Q96PK6	RNA-binding protein 14 OS=Homo sapiens GN=RBM14	1.81687	0.00346388	0.0128417
P61247	40S ribosomal protein S3a OS=Homo sapiens GN=RPS3A	1.81669	1.01e-08	3.06809e-07
P55884	Eukaryotic translation initiation factor 3 subunit B OS=Homo sapiens GN=EIF3B	1.81397	0.000235624	0.00130655
P62266	40S ribosomal protein S23 OS=Homo sapiens GN=RPS23	1.81074	0.000350569	0.00182268
P62857	40S ribosomal protein S28 OS=Homo sapiens GN=RPS28	1.81072	0.0025996	0.0101933
Q14974	Importin subunit beta-1 OS=Homo sapiens GN=KPNB1	1.81068	1.36e-07	2.54595e-06
Q9H4A3	Serine/threonine-protein kinase WNK1 OS=Homo sapiens GN=WNK1	1.80932	0.0222592	0.0613196
Q9Y3F4	Serine-threonine kinase receptor-associated protein OS=Homo sapiens GN=STRAP	1.80867	0.00237359	0.00942142
P29401	Transketolase OS=Homo sapiens GN=TKT	1.80825	8.5e-09	2.64701e-07
P61088	Ubiquitin-conjugating enzyme E2 N OS=Homo sapiens GN=UBE2N	1.80177	0.0013734	0.00595446
P61927	60S ribosomal protein L37 OS=Homo sapiens GN=RPL37	1.79905	5.72402e-05	0.000412002
O00193	Small acidic protein OS=Homo sapiens GN=SMAP	1.79891	2.79008e-05	0.000221833
P62263	40S ribosomal protein S14 OS=Homo sapiens GN=RPS14	1.79881	0.00185729	0.00767878
O14497	AT-rich interactive domain-containing protein 1A OS=Homo sapiens GN=ARID1A	1.79706	0.0442929	0.10767
P62899	60S ribosomal protein L31 OS=Homo sapiens GN=RPL31	1.79619	1.83e-08	4.62749e-07
O75534	Cold shock domain-containing protein E1 OS=Homo sapiens GN=CSDE1	1.7945	3.37e-09	1.28084e-07
Q92841	Probable ATP-dependent RNA helicase DDX17 OS=Homo sapiens GN=DDX17	1.79422	3.40555e-05	0.000265859
P62249	40S ribosomal protein S16 OS=Homo sapiens GN=RPS16	1.79344	0.000451073	0.00225343
Q9BZE4	Nucleolar GTP-binding protein 1 OS=Homo sapiens GN=GTPBP4	1.79312	0.0121391	0.0372094
P84103	Serine/arginine-rich splicing factor 3 OS=Homo sapiens GN=SRSF3	1.78884	7.26e-07	1.025e-05
Q9NZ45	CDGSH iron-sulfur domain-containing protein 1 OS=Homo sapiens GN=CISD1	1.78697	0.0407427	0.100986
P36578	60S ribosomal protein L4 OS=Homo sapiens GN=RPL4	1.78603	8.21e-13	1.76829e-10
Q9H307	Pinin OS=Homo sapiens GN=PNN	1.78579	0.000103301	0.000665561
Q12905	Interleukin enhancer-binding factor 2 OS=Homo sapiens GN=ILF2	1.78492	0.00207685	0.00842479
O00273	DNA fragmentation factor subunit alpha OS=Homo sapiens GN=DFFA	1.78383	0.00633961	0.0216276
Q9BUJ2	Heterogeneous nuclear ribonucleoprotein U-like protein 1 OS=Homo sapiens GN=HNRNPUL1	1.78232	0.00187259	0.00769282
Q9Y285	Phenylalanine--tRNA ligase alpha subunit OS=Homo sapiens GN=FARSA	1.78047	7.72e-06	7.91141e-05
Q92973	Transportin-1 OS=Homo sapiens GN=TNPO1	1.77967	0.0015388	0.00652916
P51114	Fragile X mental retardation syndrome-related protein 1 OS=Homo sapiens GN=FXR1	1.779	3.09185e-05	0.000243578
O60506	Heterogeneous nuclear ribonucleoprotein Q OS=Homo sapiens GN=SYNCRIP	1.77554	4.42e-07	6.6861e-06
Q14315	Filamin-C OS=Homo sapiens GN=FLNC	1.77406	1.56e-08	4.14506e-07
P08865	40S ribosomal protein SA OS=Homo sapiens GN=RPSA	1.77382	1.14e-08	3.27318e-07
Q15393	Splicing factor 3B subunit 3 OS=Homo sapiens GN=SF3B3	1.76812	0.00955316	0.030627
Q14152	Eukaryotic translation initiation factor 3 subunit A OS=Homo sapiens GN=EIF3A	1.76774	1.21669e-05	0.000114742
P61513	60S ribosomal protein L37a OS=Homo sapiens GN=RPL37A	1.76645	0.000178755	0.00103728
P15170	Eukaryotic peptide chain release factor GTP-binding subunit ERF3A OS=Homo sapiens GN=GSPT1	1.76403	0.000165914	0.000976124
Q14157	Ubiquitin-associated protein 2-like OS=Homo sapiens GN=UBAP2L	1.76363	0.00156601	0.00662285
Q9UNZ2	NSFL1 cofactor p47 OS=Homo sapiens GN=NSFL1C	1.76297	0.0121825	0.0372981
P49588	Alanine--tRNA ligase, cytoplasmic OS=Homo sapiens GN=AARS	1.76279	0.000224274	0.0012571
Q9NP79	Vacuolar protein sorting-associated protein VTA1 homolog OS=Homo sapiens GN=VTA1	1.75852	3.42772e-05	0.000266784
P62280	40S ribosomal protein S11 OS=Homo sapiens GN=RPS11	1.7546	1.87e-06	2.34383e-05
O95864	Fatty acid desaturase 2 OS=Homo sapiens GN=FADS2	1.75377	0.0442176	0.107588
P68400	Casein kinase II subunit alpha OS=Homo sapiens GN=CSNK2A1	1.75306	0.0231692	0.0632197
O00422	Histone deacetylase complex subunit SAP18 OS=Homo sapiens GN=SAP18	1.753	0.0210283	0.058553
Q6P2Q9	Pre-mRNA-processing-splicing factor 8 OS=Homo sapiens GN=PRPF8	1.75032	5.56273e-05	0.000402635
P39023	60S ribosomal protein L3 OS=Homo sapiens GN=RPL3	1.74984	2.76408e-05	0.000221813
O14979	Heterogeneous nuclear ribonucleoprotein D-like OS=Homo sapiens GN=HNRNPDL	1.74818	1.00646e-05	9.85115e-05
P39019	40S ribosomal protein S19 OS=Homo sapiens GN=RPS19	1.74793	0.000875451	0.00403169
P40222	Alpha-taxilin OS=Homo sapiens GN=TXLNA	1.74187	5.86725e-05	0.000421138
O75531	Barrier-to-autointegration factor OS=Homo sapiens GN=BANF1	1.73254	0.000561045	0.0027098
Q15717	ELAV-like protein 1 OS=Homo sapiens GN=ELAVL1	1.73151	0.00468578	0.0166778
Q9NTJ3	Structural maintenance of chromosomes protein 4 OS=Homo sapiens GN=SMC4	1.73115	0.0365213	0.0926485
O75643	U5 small nuclear ribonucleoprotein 200 kDa helicase OS=Homo sapiens GN=SNRNP200	1.73024	1.53e-07	2.83234e-06
Q9Y262	Eukaryotic translation initiation factor 3 subunit L OS=Homo sapiens GN=EIF3L	1.72867	6.74e-06	7.07582e-05
Q08J23	tRNA (cytosine(34)-C(5))-methyltransferase OS=Homo sapiens GN=NSUN2	1.72676	0.014424	0.0430602
Q9BXP5	Serrate RNA effector molecule homolog OS=Homo sapiens GN=SRRT	1.72659	0.000256915	0.00141248
P33993	DNA replication licensing factor MCM7 OS=Homo sapiens GN=MCM7	1.7263	0.0467045	0.112579
P25398	40S ribosomal protein S12 OS=Homo sapiens GN=RPS12	1.72611	0.000508266	0.00249009
Q9BY44	Eukaryotic translation initiation factor 2A OS=Homo sapiens GN=EIF2A	1.72609	0.00353288	0.0130787
Q13151	Heterogeneous nuclear ribonucleoprotein A0 OS=Homo sapiens GN=HNRNPA0	1.72522	0.0181551	0.0519539
P05387	60S acidic ribosomal protein P2 OS=Homo sapiens GN=RPLP2	1.72283	0.0068907	0.0231389
P61353	60S ribosomal protein L27 OS=Homo sapiens GN=RPL27	1.72247	0.00151378	0.00645478
Q99459	Cell division cycle 5-like protein OS=Homo sapiens GN=CDC5L	1.72215	0.0195116	0.0549216
P23246	Splicing factor, proline- and glutamine-rich OS=Homo sapiens GN=SFPQ	1.72024	2.92e-08	6.92625e-07
Q92769	Histone deacetylase 2 OS=Homo sapiens GN=HDAC2	1.71968	0.00930679	0.029986
P32969	60S ribosomal protein L9 OS=Homo sapiens GN=RPL9	1.719	5.81e-07	8.47697e-06
Q7Z4V5	Hepatoma-derived growth factor-related protein 2 OS=Homo sapiens GN=HDGFRP2	1.71861	0.0481902	0.115406
P23396	40S ribosomal protein S3 OS=Homo sapiens GN=RPS3	1.7173	8.71e-06	8.82932e-05
P26641	Elongation factor 1-gamma OS=Homo sapiens GN=EEF1G	1.71614	1.66e-08	4.28941e-07
P18124	60S ribosomal protein L7 OS=Homo sapiens GN=RPL7	1.71358	0.00467038	0.0166689
O14737	Programmed cell death protein 5 OS=Homo sapiens GN=PDCD5	1.70881	1.21511e-05	0.000114742
Q16630	Cleavage and polyadenylation specificity factor subunit 6 OS=Homo sapiens GN=CPSF6	1.70476	0.0478578	0.11493
Q15233	Non-POU domain-containing octamer-binding protein OS=Homo sapiens GN=NONO	1.70339	6.03e-07	8.70775e-06
P48739	Phosphatidylinositol transfer protein beta isoform OS=Homo sapiens GN=PITPNB	1.70188	0.00464112	0.0166085
Q13177	Serine/threonine-protein kinase PAK 2 OS=Homo sapiens GN=PAK2	1.69894	0.00268103	0.0104491
Q14694	Ubiquitin carboxyl-terminal hydrolase 10 OS=Homo sapiens GN=USP10	1.69818	0.0174115	0.0503823
Q15181	Inorganic pyrophosphatase OS=Homo sapiens GN=PPA1	1.69803	0.000191208	0.00109962
P30041	Peroxiredoxin-6 OS=Homo sapiens GN=PRDX6	1.69237	0.000101363	0.000654802
Q15459	Splicing factor 3A subunit 1 OS=Homo sapiens GN=SF3A1	1.69003	0.00464704	0.0166085
Q02543	60S ribosomal protein L18a OS=Homo sapiens GN=RPL18A	1.68941	2.17303e-05	0.000181132
Q04637	Eukaryotic translation initiation factor 4 gamma 1 OS=Homo sapiens GN=EIF4G1	1.68879	9.14e-06	9.11604e-05
Q16543	Hsp90 co-chaperone Cdc37 OS=Homo sapiens GN=CDC37	1.68511	0.0117218	0.0363179
P62244	40S ribosomal protein S15a OS=Homo sapiens GN=RPS15A	1.68316	0.0079413	0.0262744
Q9UKV3	Apoptotic chromatin condensation inducer in the nucleus OS=Homo sapiens GN=ACIN1	1.68221	0.00287468	0.0110644
O00303	Eukaryotic translation initiation factor 3 subunit F OS=Homo sapiens GN=EIF3F	1.67993	0.00621184	0.0212883
Q15424	Scaffold attachment factor B1 OS=Homo sapiens GN=SAFB	1.67959	0.000389959	0.00198847
Q13084	39S ribosomal protein L28, mitochondrial OS=Homo sapiens GN=MRPL28	1.67838	0.0351264	0.089868
Q12906	Interleukin enhancer-binding factor 3 OS=Homo sapiens GN=ILF3	1.67828	2.09e-07	3.59812e-06
Q08211	ATP-dependent RNA helicase A OS=Homo sapiens GN=DHX9	1.67822	8.34e-08	1.68331e-06
Q9NTZ6	RNA-binding protein 12 OS=Homo sapiens GN=RBM12	1.6778	0.0225771	0.0617347
P62495	Eukaryotic peptide chain release factor subunit 1 OS=Homo sapiens GN=ETF1	1.67769	0.0330107	0.0853849
P68366	Tubulin alpha-4A chain OS=Homo sapiens GN=TUBA4A	1.67668	0.0185982	0.0528107
P46776	60S ribosomal protein L27a OS=Homo sapiens GN=RPL27A	1.67627	4.09e-09	1.4329e-07
B5ME19	Eukaryotic translation initiation factor 3 subunit C-like protein OS=Homo sapiens GN=EIF3CL	1.67134	0.000508812	0.00249009
P43243	Matrin-3 OS=Homo sapiens GN=MATR3	1.66991	1.61135e-05	0.000140666
P63104	14-3-3 protein zeta/delta OS=Homo sapiens GN=YWHAZ	1.66988	0.00677635	0.0229197
Q04760	Lactoylglutathione lyase OS=Homo sapiens GN=GLO1	1.66988	0.00737739	0.0245976
P41227	N-alpha-acetyltransferase 10 OS=Homo sapiens GN=NAA10	1.66944	0.0379893	0.0955836
Q02878	60S ribosomal protein L6 OS=Homo sapiens GN=RPL6	1.66895	0.000920991	0.00420466
O43719	HIV Tat-specific factor 1 OS=Homo sapiens GN=HTATSF1	1.66726	0.0171727	0.0498029
P62269	40S ribosomal protein S18 OS=Homo sapiens GN=RPS18	1.66717	1.18996e-05	0.00011349
Q99733	Nucleosome assembly protein 1-like 4 OS=Homo sapiens GN=NAP1L4	1.6645	0.00233819	0.00930955
P30050	60S ribosomal protein L12 OS=Homo sapiens GN=RPL12	1.66389	1.85879e-05	0.000157997
P68036	Ubiquitin-conjugating enzyme E2 L3 OS=Homo sapiens GN=UBE2L3	1.66319	0.000540635	0.00262101
Q13435	Splicing factor 3B subunit 2 OS=Homo sapiens GN=SF3B2	1.66024	0.00749861	0.0249374
Q13155	Aminoacyl tRNA synthase complex-interacting multifunctional protein 2 OS=Homo sapiens GN=AIMP2	1.65759	0.000940421	0.00427074
P16104	Histone H2AX OS=Homo sapiens GN=H2AFX	1.65513	0.000128679	0.000797378
P62424	60S ribosomal protein L7a OS=Homo sapiens GN=RPL7A	1.65101	2.69e-07	4.53597e-06
P63244	Guanine nucleotide-binding protein subunit beta-2-like 1 OS=Homo sapiens GN=GNB2L1	1.6504	0.000143982	0.000863224
Q9ULC4	Malignant T-cell-amplified sequence 1 OS=Homo sapiens GN=MCTS1	1.64965	0.00473672	0.0168359
Q8WWY3	U4/U6 small nuclear ribonucleoprotein Prp31 OS=Homo sapiens GN=PRPF31	1.64962	0.000507793	0.00249009
Q5SW79	Centrosomal protein of 170 kDa OS=Homo sapiens GN=CEP170	1.64961	0.000235528	0.00130655
P62750	60S ribosomal protein L23a OS=Homo sapiens GN=RPL23A	1.6471	1.49e-07	2.76742e-06
Q9HAV7	GrpE protein homolog 1, mitochondrial OS=Homo sapiens GN=GRPEL1	1.64628	0.0106476	0.0333496
P49406	39S ribosomal protein L19, mitochondrial OS=Homo sapiens GN=MRPL19	1.6449	0.0464664	0.11211
Q99575	Ribonucleases P/MRP protein subunit POP1 OS=Homo sapiens GN=POP1	1.64475	0.0403567	0.100367
P31153	S-adenosylmethionine synthase isoform type-2 OS=Homo sapiens GN=MAT2A	1.64212	0.00926303	0.0298823
P08754	Guanine nucleotide-binding protein G(k) subunit alpha OS=Homo sapiens GN=GNAI3	1.63269	0.00845487	0.0276014
P78344	Eukaryotic translation initiation factor 4 gamma 2 OS=Homo sapiens GN=EIF4G2	1.62959	0.000285331	0.00154934
P47914	60S ribosomal protein L29 OS=Homo sapiens GN=RPL29	1.6291	7.75228e-05	0.000524395
P26639	Threonine--tRNA ligase, cytoplasmic OS=Homo sapiens GN=TARS	1.62881	2.97e-13	7.67719e-11
Q96C90	Protein phosphatase 1 regulatory subunit 14B OS=Homo sapiens GN=PPP1R14B	1.62641	0.0301379	0.0792232
P26599	Polypyrimidine tract-binding protein 1 OS=Homo sapiens GN=PTBP1	1.62403	0.00388242	0.0142099
Q15785	Mitochondrial import receptor subunit TOM34 OS=Homo sapiens GN=TOMM34	1.62081	0.0184131	0.0525739
P40429	60S ribosomal protein L13a OS=Homo sapiens GN=RPL13A	1.61355	0.00677657	0.0229197
Q9GZT3	SRA stem-loop-interacting RNA-binding protein, mitochondrial OS=Homo sapiens GN=SLIRP	1.61208	0.012887	0.0391304
Q9UQ35	Serine/arginine repetitive matrix protein 2 OS=Homo sapiens GN=SRRM2	1.61025	0.00141708	0.00611306
P14678	Small nuclear ribonucleoprotein-associated proteins B and B' OS=Homo sapiens GN=SNRPB	1.60534	1.55e-06	2.02586e-05
P62888	60S ribosomal protein L30 OS=Homo sapiens GN=RPL30	1.60164	7.61564e-05	0.000517864
P46781	40S ribosomal protein S9 OS=Homo sapiens GN=RPS9	1.60056	1.72e-06	2.19548e-05
P0CW22	40S ribosomal protein S17-like OS=Homo sapiens GN=RPS17L	1.59916	8.80828e-05	0.000588129
P49207	60S ribosomal protein L34 OS=Homo sapiens GN=RPL34	1.59841	0.000114401	0.000724537
P35268	60S ribosomal protein L22 OS=Homo sapiens GN=RPL22	1.59838	1.05e-07	2.06501e-06
Q13242	Serine/arginine-rich splicing factor 9 OS=Homo sapiens GN=SRSF9	1.59836	0.000533515	0.00260114
Q9H832	Ubiquitin-conjugating enzyme E2 Z OS=Homo sapiens GN=UBE2Z	1.59788	0.00686704	0.0231389
P61254	60S ribosomal protein L26 OS=Homo sapiens GN=RPL26	1.59191	0.00126919	0.00555863
P62917	60S ribosomal protein L8 OS=Homo sapiens GN=RPL8	1.58779	0.000206079	0.00117285
O75934	Pre-mRNA-splicing factor SPF27 OS=Homo sapiens GN=BCAS2	1.58425	0.0447544	0.108384
P19784	Casein kinase II subunit alpha' OS=Homo sapiens GN=CSNK2A2	1.57613	0.0274807	0.0735095
P56192	Methionine--tRNA ligase, cytoplasmic OS=Homo sapiens GN=MARS	1.57551	0.0103805	0.0326715
P46777	60S ribosomal protein L5 OS=Homo sapiens GN=RPL5	1.57524	0.00408729	0.0148754
O75694	Nuclear pore complex protein Nup155 OS=Homo sapiens GN=NUP155	1.57441	0.00822173	0.0269264
P54577	Tyrosine--tRNA ligase, cytoplasmic OS=Homo sapiens GN=YARS	1.57396	0.00305423	0.011589
Q9NYF8	Bcl-2-associated transcription factor 1 OS=Homo sapiens GN=BCLAF1	1.57333	0.0148592	0.0441842
P49756	RNA-binding protein 25 OS=Homo sapiens GN=RBM25	1.57156	0.0403162	0.100363
Q9HC38	Glyoxalase domain-containing protein 4 OS=Homo sapiens GN=GLOD4	1.57128	0.00410291	0.0149113
P09960	Leukotriene A-4 hydrolase OS=Homo sapiens GN=LTA4H	1.57076	5.52915e-05	0.00040133
Q16186	Proteasomal ubiquitin receptor ADRM1 OS=Homo sapiens GN=ADRM1	1.56768	0.0163941	0.0478186
P35998	26S protease regulatory subunit 7 OS=Homo sapiens GN=PSMC2	1.56281	0.000157676	0.000932344
Q9UN86	Ras GTPase-activating protein-binding protein 2 OS=Homo sapiens GN=G3BP2	1.56194	2.5e-07	4.25513e-06
P26196	Probable ATP-dependent RNA helicase DDX6 OS=Homo sapiens GN=DDX6	1.5601	0.00023243	0.00129439
P49773	Histidine triad nucleotide-binding protein 1 OS=Homo sapiens GN=HINT1	1.55721	0.00525271	0.0184918
P51991	Heterogeneous nuclear ribonucleoprotein A3 OS=Homo sapiens GN=HNRNPA3	1.5572	0.0181878	0.0519881
O00410	Importin-5 OS=Homo sapiens GN=IPO5	1.55446	0.00015532	0.000920517
P63220	40S ribosomal protein S21 OS=Homo sapiens GN=RPS21	1.55272	0.0027747	0.0107333
Q8IYB3	Serine/arginine repetitive matrix protein 1 OS=Homo sapiens GN=SRRM1	1.55225	0.000133635	0.000818274
P42166	Lamina-associated polypeptide 2, isoform alpha OS=Homo sapiens GN=TMPO	1.55025	0.00053925	0.00261921
P15311	Ezrin OS=Homo sapiens GN=EZR	1.54887	4.93802e-05	0.000363528
Q6PKG0	La-related protein 1 OS=Homo sapiens GN=LARP1	1.54808	0.00806982	0.0265636
Q9BQE3	Tubulin alpha-1C chain OS=Homo sapiens GN=TUBA1C	1.54662	0.0164145	0.0478186
O76094	Signal recognition particle subunit SRP72 OS=Homo sapiens GN=SRP72	1.54442	7.43982e-05	0.000507753
P14174	Macrophage migration inhibitory factor OS=Homo sapiens GN=MIF	1.54437	0.0277176	0.0739901
Q9NVI7	ATPase family AAA domain-containing protein 3A OS=Homo sapiens GN=ATAD3A	1.54045	5.69858e-05	0.000411316
P28066	Proteasome subunit alpha type-5 OS=Homo sapiens GN=PSMA5	1.53842	8.92436e-05	0.000594344
P84101	Small EDRK-rich factor 2 OS=Homo sapiens GN=SERF2	1.53748	0.0128329	0.0390945
O43396	Thioredoxin-like protein 1 OS=Homo sapiens GN=TXNL1	1.53727	8.75797e-05	0.000587808
P68371	Tubulin beta-4B chain OS=Homo sapiens GN=TUBB4B	1.53547	0.00229802	0.00919207
P38646	Stress-70 protein, mitochondrial OS=Homo sapiens GN=HSPA9	1.53472	0.00150811	0.0064486
Q7L014	Probable ATP-dependent RNA helicase DDX46 OS=Homo sapiens GN=DDX46	1.53455	0.000404173	0.00203187
P18669	Phosphoglycerate mutase 1 OS=Homo sapiens GN=PGAM1	1.53255	0.0287639	0.0761535
O00151	PDZ and LIM domain protein 1 OS=Homo sapiens GN=PDLIM1	1.53173	0.00401609	0.0146576
P29692	Elongation factor 1-delta OS=Homo sapiens GN=EEF1D	1.53118	7.5e-06	7.72425e-05
P12270	Nucleoprotein TPR OS=Homo sapiens GN=TPR	1.52797	0.0302929	0.0794688
P20042	Eukaryotic translation initiation factor 2 subunit 2 OS=Homo sapiens GN=EIF2S2	1.52543	2.8324e-05	0.000224507
P22061	Protein-L-isoaspartate(D-aspartate) O-methyltransferase OS=Homo sapiens GN=PCMT1	1.52322	0.0328343	0.0850138
O75533	Splicing factor 3B subunit 1 OS=Homo sapiens GN=SF3B1	1.51913	0.000895082	0.00410087
Q96EK6	Glucosamine 6-phosphate N-acetyltransferase OS=Homo sapiens GN=GNPNAT1	1.51876	0.0415216	0.102484
P05198	Eukaryotic translation initiation factor 2 subunit 1 OS=Homo sapiens GN=EIF2S1	1.51578	0.000293859	0.00157662
Q9BT78	COP9 signalosome complex subunit 4 OS=Homo sapiens GN=COPS4	1.51507	0.0361119	0.0919341
P30153	Serine/threonine-protein phosphatase 2A 65 kDa regulatory subunit A alpha isoform OS=Homo sapiens GN=PPP2R1A	1.51401	7.18438e-05	0.000497706
P42704	Leucine-rich PPR motif-containing protein, mitochondrial OS=Homo sapiens GN=LRPPRC	1.50865	0.000796725	0.00370276
Q9P2J5	Leucine--tRNA ligase, cytoplasmic OS=Homo sapiens GN=LARS	1.5044	0.00226529	0.00907521
P09661	U2 small nuclear ribonucleoprotein A' OS=Homo sapiens GN=SNRPA1	1.50435	0.00254414	0.0100214
Q96CS3	FAS-associated factor 2 OS=Homo sapiens GN=FAF2	-1.50081	0.00186884	0.00768964
Q9UEY8	Gamma-adducin OS=Homo sapiens GN=ADD3	-1.50095	0.0150728	0.0446219
P14314	Glucosidase 2 subunit beta OS=Homo sapiens GN=PRKCSH	-1.50475	0.000728426	0.00341607
P00167	Cytochrome b5 OS=Homo sapiens GN=CYB5A	-1.50587	0.0291679	0.076908
P18206	Vinculin OS=Homo sapiens GN=VCL	-1.5076	4.39e-07	6.6861e-06
Q96JJ7	Protein disulfide-isomerase TMX3 OS=Homo sapiens GN=TMX3	-1.51094	0.00114796	0.00508806
Q9BXK5	Bcl-2-like protein 13 OS=Homo sapiens GN=BCL2L13	-1.51622	0.0477963	0.114889
P49753	Acyl-coenzyme A thioesterase 2, mitochondrial OS=Homo sapiens GN=ACOT2	-1.51673	4.14296e-05	0.000317668
O60701	UDP-glucose 6-dehydrogenase OS=Homo sapiens GN=UGDH	-1.51754	0.000522406	0.00255179
P11413	Glucose-6-phosphate 1-dehydrogenase OS=Homo sapiens GN=G6PD	-1.51937	3.76e-08	8.67406e-07
O14974	Protein phosphatase 1 regulatory subunit 12A OS=Homo sapiens GN=PPP1R12A	-1.52586	1.03898e-05	0.00010131
P17931	Galectin-3 OS=Homo sapiens GN=LGALS3	-1.52711	0.0376012	0.0947916
P07355	Annexin A2 OS=Homo sapiens GN=ANXA2	-1.53132	9.78e-06	9.61095e-05
P04080	Cystatin-B OS=Homo sapiens GN=CSTB	-1.53734	0.0204661	0.0571722
P27824	Calnexin OS=Homo sapiens GN=CANX	-1.53875	0.00808189	0.0265695
Q9UBK8	Methionine synthase reductase OS=Homo sapiens GN=MTRR	-1.54502	0.0445932	0.10812
P24390	ER lumen protein-retaining receptor 1 OS=Homo sapiens GN=KDELR1	-1.54542	0.0119917	0.0369769
P49257	Protein ERGIC-53 OS=Homo sapiens GN=LMAN1	-1.54652	4.83575e-05	0.000358039
P40939	Trifunctional enzyme subunit alpha, mitochondrial OS=Homo sapiens GN=HADHA	-1.54675	9.62e-09	2.96048e-07
Q9Y2R0	Cytochrome c oxidase assembly factor 3 homolog, mitochondrial OS=Homo sapiens GN=COA3	-1.54899	0.0105121	0.0330053
Q93008	Probable ubiquitin carboxyl-terminal hydrolase FAF-X OS=Homo sapiens GN=USP9X	-1.55487	0.00300865	0.0114329
P63010	AP-2 complex subunit beta OS=Homo sapiens GN=AP2B1	-1.56154	5.71e-06	6.20184e-05
P35222	Catenin beta-1 OS=Homo sapiens GN=CTNNB1	-1.56286	0.0425133	0.104325
P12110	Collagen alpha-2(VI) chain OS=Homo sapiens GN=COL6A2	-1.56603	1.30455e-05	0.000120391
Q8TF09	Dynein light chain roadblock-type 2 OS=Homo sapiens GN=DYNLRB2	-1.56718	0.00338315	0.012633
P04843	Dolichyl-diphosphooligosaccharide--protein glycosyltransferase subunit 1 OS=Homo sapiens GN=RPN1	-1.56767	7.11776e-05	0.000494417
O94905	Erlin-2 OS=Homo sapiens GN=ERLIN2	-1.57401	0.000129725	0.000800024
Q14118	Dystroglycan OS=Homo sapiens GN=DAG1	-1.57507	0.0025392	0.0100172
Q6NZI2	Polymerase I and transcript release factor OS=Homo sapiens GN=PTRF	-1.57695	1.796e-05	0.000154181
Q6DD88	Atlastin-3 OS=Homo sapiens GN=ATL3	-1.58483	2.21e-06	2.7268e-05
P27105	Erythrocyte band 7 integral membrane protein OS=Homo sapiens GN=STOM	-1.58655	0.0302055	0.0793202
Q92896	Golgi apparatus protein 1 OS=Homo sapiens GN=GLG1	-1.58899	9.56458e-05	0.000628878
O75165	DnaJ homolog subfamily C member 13 OS=Homo sapiens GN=DNAJC13	-1.5926	0.0338631	0.0869803
Q02218	2-oxoglutarate dehydrogenase, mitochondrial OS=Homo sapiens GN=OGDH	-1.59822	0.000453526	0.00225802
P13489	Ribonuclease inhibitor OS=Homo sapiens GN=RNH1	-1.60845	1.19024e-05	0.00011349
P02452	Collagen alpha-1(I) chain OS=Homo sapiens GN=COL1A1	-1.61349	0.00115088	0.00509227
Q10471	Polypeptide N-acetylgalactosaminyltransferase 2 OS=Homo sapiens GN=GALNT2	-1.61465	0.0129307	0.0392172
P04899	Guanine nucleotide-binding protein G(i) subunit alpha-2 OS=Homo sapiens GN=GNAI2	-1.61524	0.000247208	0.00136785
P04844	Dolichyl-diphosphooligosaccharide--protein glycosyltransferase subunit 2 OS=Homo sapiens GN=RPN2	-1.61554	2.49966e-05	0.000205052
Q6UVK1	Chondroitin sulfate proteoglycan 4 OS=Homo sapiens GN=CSPG4	-1.61915	0.0224567	0.0615757
Q8IVL6	Prolyl 3-hydroxylase 3 OS=Homo sapiens GN=LEPREL2	-1.61921	0.0156416	0.046034
P26885	Peptidyl-prolyl cis-trans isomerase FKBP2 OS=Homo sapiens GN=FKBP2	-1.628	0.0333434	0.0859015
Q14847	LIM and SH3 domain protein 1 OS=Homo sapiens GN=LASP1	-1.63122	1.1e-10	8.59052e-09
Q14324	Myosin-binding protein C, fast-type OS=Homo sapiens GN=MYBPC2	-1.63187	0.0187749	0.0532345
Q9NVA2	Septin-11 OS=Homo sapiens GN=SEPT11	-1.63538	2.97779e-05	0.000235309
P43307	Translocon-associated protein subunit alpha OS=Homo sapiens GN=SSR1	-1.6355	0.000703298	0.00330422
P50454	Serpin H1 OS=Homo sapiens GN=SERPINH1	-1.63708	0.00413535	0.0150081
Q8N1G4	Leucine-rich repeat-containing protein 47 OS=Homo sapiens GN=LRRC47	-1.63715	0.0420395	0.103261
O60568	Procollagen-lysine,2-oxoglutarate 5-dioxygenase 3 OS=Homo sapiens GN=PLOD3	-1.63744	0.021984	0.0606351
P20908	Collagen alpha-1(V) chain OS=Homo sapiens GN=COL5A1	-1.63864	0.013212	0.0399599
Q15075	Early endosome antigen 1 OS=Homo sapiens GN=EEA1	-1.6394	2.14866e-05	0.000180264
Q15121	Astrocytic phosphoprotein PEA-15 OS=Homo sapiens GN=PEA15	-1.64281	0.0187886	0.0532345
P29590	Protein PML OS=Homo sapiens GN=PML	-1.64311	0.0188424	0.0533282
O75396	Vesicle-trafficking protein SEC22b OS=Homo sapiens GN=SEC22B	-1.64321	9.84761e-05	0.000640963
Q92791	Synaptonemal complex protein SC65 OS=Homo sapiens GN=LEPREL4	-1.64778	0.0224374	0.0615757
O75718	Cartilage-associated protein OS=Homo sapiens GN=CRTAP	-1.64854	0.000803612	0.00372139
O15427	Monocarboxylate transporter 4 OS=Homo sapiens GN=SLC16A3	-1.64981	0.00544814	0.0189746
Q96AC1	Fermitin family homolog 2 OS=Homo sapiens GN=FERMT2	-1.65205	6.64e-06	7.00216e-05
P04792	Heat shock protein beta-1 OS=Homo sapiens GN=HSPB1	-1.65633	0.00181902	0.00754468
O60911	Cathepsin L2 OS=Homo sapiens GN=CTSV	-1.65711	0.00633156	0.0216276
P09497	Clathrin light chain B OS=Homo sapiens GN=CLTB	-1.65948	0.00018681	0.0010775
Q9NZN4	EH domain-containing protein 2 OS=Homo sapiens GN=EHD2	-1.66719	2.21e-06	2.7268e-05
P04040	Catalase OS=Homo sapiens GN=CAT	-1.66966	0.00113441	0.00503665
P30443	HLA class I histocompatibility antigen, A-1 alpha chain OS=Homo sapiens GN=HLA-A	-1.67659	0.0239544	0.0648827
P27797	Calreticulin OS=Homo sapiens GN=CALR	-1.67918	0.000206363	0.00117285
Q15363	Transmembrane emp24 domain-containing protein 2 OS=Homo sapiens GN=TMED2	-1.68279	7.24739e-05	0.000500729
Q70UQ0	Inhibitor of nuclear factor kappa-B kinase-interacting protein OS=Homo sapiens GN=IKBIP	-1.68316	0.00566761	0.0196315
P30101	Protein disulfide-isomerase A3 OS=Homo sapiens GN=PDIA3	-1.68732	0.000744166	0.00346473
Q04446	1,4-alpha-glucan-branching enzyme OS=Homo sapiens GN=GBE1	-1.69253	2.53881e-05	0.000207604
P14625	Endoplasmin OS=Homo sapiens GN=HSP90B1	-1.693	7.6e-08	1.5841e-06
P63027	Vesicle-associated membrane protein 2 OS=Homo sapiens GN=VAMP2	-1.69475	0.00299175	0.0113906
P05121	Plasminogen activator inhibitor 1 OS=Homo sapiens GN=SERPINE1	-1.69479	0.0138995	0.0417148
O43707	Alpha-actinin-4 OS=Homo sapiens GN=ACTN4	-1.69988	5.39e-09	1.80719e-07
P29992	Guanine nucleotide-binding protein subunit alpha-11 OS=Homo sapiens GN=GNA11	-1.70422	5.89e-08	1.27914e-06
O75369	Filamin-B OS=Homo sapiens GN=FLNB	-1.70915	1.45e-08	3.9406e-07
Q03135	Caveolin-1 OS=Homo sapiens GN=CAV1	-1.71082	3.3e-06	3.79005e-05
P61769	Beta-2-microglobulin OS=Homo sapiens GN=B2M	-1.71171	0.00781758	0.0259315
P55084	Trifunctional enzyme subunit beta, mitochondrial OS=Homo sapiens GN=HADHB	-1.71241	0.000298596	0.00159746
Q9NQC3	Reticulon-4 OS=Homo sapiens GN=RTN4	-1.71382	0.000166213	0.000976124
Q9NRX4	14 kDa phosphohistidine phosphatase OS=Homo sapiens GN=PHPT1	-1.71566	0.000389921	0.00198847
P61224	Ras-related protein Rap-1b OS=Homo sapiens GN=RAP1B	-1.71916	3.13e-09	1.21295e-07
P31937	3-hydroxyisobutyrate dehydrogenase, mitochondrial OS=Homo sapiens GN=HIBADH	-1.72304	0.00992754	0.0314372
Q13885	Tubulin beta-2A chain OS=Homo sapiens GN=TUBB2A	-1.72574	0.00109242	0.00487535
O14773	Tripeptidyl-peptidase 1 OS=Homo sapiens GN=TPP1	-1.73319	0.00964739	0.0307892
Q9BTV4	Transmembrane protein 43 OS=Homo sapiens GN=TMEM43	-1.73628	0.000179035	0.00103728
Q9BRK5	45 kDa calcium-binding protein OS=Homo sapiens GN=SDF4	-1.73657	0.0269679	0.0722873
P20340	Ras-related protein Rab-6A OS=Homo sapiens GN=RAB6A	-1.73977	8.0348e-05	0.000542087
Q96QD8	Sodium-coupled neutral amino acid transporter 2 OS=Homo sapiens GN=SLC38A2	-1.74471	0.00234465	0.0093209
P00568	Adenylate kinase isoenzyme 1 OS=Homo sapiens GN=AK1	-1.74622	0.000383104	0.00196417
Q02818	Nucleobindin-1 OS=Homo sapiens GN=NUCB1	-1.75222	5.23233e-05	0.000383013
O95782	AP-2 complex subunit alpha-1 OS=Homo sapiens GN=AP2A1	-1.75275	1.03e-09	5.13262e-08
P23284	Peptidyl-prolyl cis-trans isomerase B OS=Homo sapiens GN=PPIB	-1.76275	4.41e-07	6.6861e-06
Q01082	Spectrin beta chain, non-erythrocytic 1 OS=Homo sapiens GN=SPTBN1	-1.76372	3.02e-08	7.10423e-07
Q13813	Spectrin alpha chain, non-erythrocytic 1 OS=Homo sapiens GN=SPTAN1	-1.77109	1.21e-07	2.32922e-06
P08133	Annexin A6 OS=Homo sapiens GN=ANXA6	-1.77177	2.77e-09	1.11952e-07
O75635	Serpin B7 OS=Homo sapiens GN=SERPINB7	-1.77395	0.0162106	0.0474921
P30740	Leukocyte elastase inhibitor OS=Homo sapiens GN=SERPINB1	-1.77715	0.00416044	0.0150568
P49419	Alpha-aminoadipic semialdehyde dehydrogenase OS=Homo sapiens GN=ALDH7A1	-1.77802	0.00139742	0.00603836
P40616	ADP-ribosylation factor-like protein 1 OS=Homo sapiens GN=ARL1	-1.77828	0.0142121	0.042554
Q9P0K7	Ankycorbin OS=Homo sapiens GN=RAI14	-1.7784	1.30426e-05	0.000120391
Q14165	Malectin OS=Homo sapiens GN=MLEC	-1.7949	0.0033937	0.0126359
P15924	Desmoplakin OS=Homo sapiens GN=DSP	-1.7976	0.0390761	0.0979367
P46977	Dolichyl-diphosphooligosaccharide--protein glycosyltransferase subunit STT3A OS=Homo sapiens GN=STT3A	-1.7997	1.82e-06	2.29341e-05
P21281	V-type proton ATPase subunit B, brain isoform OS=Homo sapiens GN=ATP6V1B2	-1.80076	0.000103543	0.000665561
Q9P2E9	Ribosome-binding protein 1 OS=Homo sapiens GN=RRBP1	-1.80417	4.62e-07	6.89623e-06
Q96IZ0	PRKC apoptosis WT1 regulator protein OS=Homo sapiens GN=PAWR	-1.80542	0.000354095	0.00183731
Q9BS26	Endoplasmic reticulum resident protein 44 OS=Homo sapiens GN=ERP44	-1.81559	4.2e-06	4.66727e-05
P06703	Protein S100-A6 OS=Homo sapiens GN=S100A6	-1.81724	0.000128183	0.000796584
Q9BSJ8	Extended synaptotagmin-1 OS=Homo sapiens GN=ESYT1	-1.82182	0.000176024	0.00102443
Q3SY69	Mitochondrial 10-formyltetrahydrofolate dehydrogenase OS=Homo sapiens GN=ALDH1L2	-1.82369	0.000473324	0.00234754
Q12841	Follistatin-related protein 1 OS=Homo sapiens GN=FSTL1	-1.83379	0.000393972	0.00199612
Q93052	Lipoma-preferred partner OS=Homo sapiens GN=LPP	-1.83652	0.00174386	0.00730328
Q86UP2	Kinectin OS=Homo sapiens GN=KTN1	-1.83765	1.70636e-05	0.000147961
O43854	EGF-like repeat and discoidin I-like domain-containing protein 3 OS=Homo sapiens GN=EDIL3	-1.83869	0.00102294	0.004605
P53680	AP-2 complex subunit sigma OS=Homo sapiens GN=AP2S1	-1.8468	5.28e-07	7.79408e-06
Q9NZU5	LIM and cysteine-rich domains protein 1 OS=Homo sapiens GN=LMCD1	-1.84928	0.000982446	0.00444595
O43493	Trans-Golgi network integral membrane protein 2 OS=Homo sapiens GN=TGOLN2	-1.85403	0.00405416	0.0147757
P49748	Very long-chain specific acyl-CoA dehydrogenase, mitochondrial OS=Homo sapiens GN=ACADVL	-1.86239	0.00068026	0.0032194
P30044	Peroxiredoxin-5, mitochondrial OS=Homo sapiens GN=PRDX5	-1.86322	0.00178555	0.00742974
Q8TCT9	Minor histocompatibility antigen H13 OS=Homo sapiens GN=HM13	-1.86827	0.000829041	0.00383228
Q8NBS9	Thioredoxin domain-containing protein 5 OS=Homo sapiens GN=TXNDC5	-1.89082	0.000143037	0.000860758
Q86XR2	Niban-like protein 2 OS=Homo sapiens GN=FAM129C	-1.89173	0.0056923	0.0196906
O00469	Procollagen-lysine,2-oxoglutarate 5-dioxygenase 2 OS=Homo sapiens GN=PLOD2	-1.90584	0.00532702	0.0186446
Q15417	Calponin-3 OS=Homo sapiens GN=CNN3	-1.90995	9.65e-06	9.52111e-05
Q15293	Reticulocalbin-1 OS=Homo sapiens GN=RCN1	-1.91174	0.000209449	0.00118428
Q9NVJ2	ADP-ribosylation factor-like protein 8B OS=Homo sapiens GN=ARL8B	-1.91957	0.00510385	0.0180169
Q13724	Mannosyl-oligosaccharide glucosidase OS=Homo sapiens GN=MOGS	-1.91986	0.00276861	0.0107258
Q13884	Beta-1-syntrophin OS=Homo sapiens GN=SNTB1	-1.92286	0.0419423	0.10312
Q13492	Phosphatidylinositol-binding clathrin assembly protein OS=Homo sapiens GN=PICALM	-1.92543	0.00898481	0.0290572
Q07065	Cytoskeleton-associated protein 4 OS=Homo sapiens GN=CKAP4	-1.93079	1.53e-08	4.12649e-07
P17813	Endoglin OS=Homo sapiens GN=ENG	-1.94151	0.00180297	0.00749015
Q9Y3B3	Transmembrane emp24 domain-containing protein 7 OS=Homo sapiens GN=TMED7	-1.9431	0.00232556	0.00927354
P14209	CD99 antigen OS=Homo sapiens GN=CD99	-1.94482	0.00196473	0.0080263
P02461	Collagen alpha-1(III) chain OS=Homo sapiens GN=COL3A1	-1.9509	0.0198962	0.0558823
Q9BVK6	Transmembrane emp24 domain-containing protein 9 OS=Homo sapiens GN=TMED9	-1.97089	5.97554e-05	0.000426541
Q15084	Protein disulfide-isomerase A6 OS=Homo sapiens GN=PDIA6	-1.97929	2.45e-06	2.9444e-05
P31949	Protein S100-A11 OS=Homo sapiens GN=S100A11	-1.98202	0.000228327	0.00127705
Q14699	Raftlin OS=Homo sapiens GN=RFTN1	-1.9829	0.00723712	0.0241611
P10301	Ras-related protein R-Ras OS=Homo sapiens GN=RRAS	-1.98418	0.0108426	0.0338783
P62879	Guanine nucleotide-binding protein G(I)/G(S)/G(T) subunit beta-2 OS=Homo sapiens GN=GNB2	-1.98847	0.000217762	0.0012286
P34741	Syndecan-2 OS=Homo sapiens GN=SDC2	-1.99197	0.00099478	0.0044939
Q969E2	Secretory carrier-associated membrane protein 4 OS=Homo sapiens GN=SCAMP4	-1.99259	0.000403297	0.00203142
P21964	Catechol O-methyltransferase OS=Homo sapiens GN=COMT	-1.99826	0.00130722	0.00568949
P48735	Isocitrate dehydrogenase [NADP], mitochondrial OS=Homo sapiens GN=IDH2	-2.00028	1.73e-07	3.05306e-06
P06753	Tropomyosin alpha-3 chain OS=Homo sapiens GN=TPM3	-2.00073	2.1e-08	5.22398e-07
P21291	Cysteine and glycine-rich protein 1 OS=Homo sapiens GN=CSRP1	-2.01353	3.9e-06	4.37942e-05
Q02809	Procollagen-lysine,2-oxoglutarate 5-dioxygenase 1 OS=Homo sapiens GN=PLOD1	-2.0144	7.59e-07	1.05971e-05
Q969G5	Protein kinase C delta-binding protein OS=Homo sapiens GN=PRKCDBP	-2.02558	1.50124e-05	0.000134694
Q12907	Vesicular integral-membrane protein VIP36 OS=Homo sapiens GN=LMAN2	-2.02674	1.3e-08	3.70096e-07
P21926	CD9 antigen OS=Homo sapiens GN=CD9	-2.03386	0.00329658	0.0123455
P49755	Transmembrane emp24 domain-containing protein 10 OS=Homo sapiens GN=TMED10	-2.04029	3.39496e-05	0.000265836
O15173	Membrane-associated progesterone receptor component 2 OS=Homo sapiens GN=PGRMC2	-2.04036	4.74711e-05	0.000353503
P12109	Collagen alpha-1(VI) chain OS=Homo sapiens GN=COL6A1	-2.04687	1.28572e-05	0.000119507
P19367	Hexokinase-1 OS=Homo sapiens GN=HK1	-2.05227	2.33e-06	2.83112e-05
Q32P28	Prolyl 3-hydroxylase 1 OS=Homo sapiens GN=LEPRE1	-2.05434	1.82e-06	2.29341e-05
Q9Y6N5	Sulfide:quinone oxidoreductase, mitochondrial OS=Homo sapiens GN=SQRDL	-2.06903	0.000451732	0.00225343
P13987	CD59 glycoprotein OS=Homo sapiens GN=CD59	-2.06907	0.000603302	0.00289227
P61421	V-type proton ATPase subunit d 1 OS=Homo sapiens GN=ATP6V0D1	-2.0692	0.00164706	0.00693159
Q6WCQ1	Myosin phosphatase Rho-interacting protein OS=Homo sapiens GN=MPRIP	-2.0754	0.000288973	0.00156542
Q99439	Calponin-2 OS=Homo sapiens GN=CNN2	-2.08031	1.12e-08	3.24485e-07
O00159	Unconventional myosin-Ic OS=Homo sapiens GN=MYO1C	-2.09093	1.16e-06	1.55036e-05
Q9NR12	PDZ and LIM domain protein 7 OS=Homo sapiens GN=PDLIM7	-2.09468	0.000320953	0.00169947
P42765	3-ketoacyl-CoA thiolase, mitochondrial OS=Homo sapiens GN=ACAA2	-2.0965	1.06e-07	2.07517e-06
P12259	Coagulation factor V OS=Homo sapiens GN=F5	-2.10604	0.00138197	0.00598162
P80303	Nucleobindin-2 OS=Homo sapiens GN=NUCB2	-2.10817	3.87022e-05	0.00029942
P30837	Aldehyde dehydrogenase X, mitochondrial OS=Homo sapiens GN=ALDH1B1	-2.10942	0.00359835	0.0132831
P07099	Epoxide hydrolase 1 OS=Homo sapiens GN=EPHX1	-2.11539	2.09843e-05	0.000176623
P28300	Protein-lysine 6-oxidase OS=Homo sapiens GN=LOX	-2.11969	0.00447812	0.0160492
P45877	Peptidyl-prolyl cis-trans isomerase C OS=Homo sapiens GN=PPIC	-2.1205	0.00639771	0.0217809
O43294	Transforming growth factor beta-1-induced transcript 1 protein OS=Homo sapiens GN=TGFB1I1	-2.12146	0.00627071	0.0214616
Q969H8	UPF0556 protein C19orf10 OS=Homo sapiens GN=C19orf10	-2.12359	0.0366076	0.0926485
P04216	Thy-1 membrane glycoprotein OS=Homo sapiens GN=THY1	-2.12627	9.5e-11	7.67381e-09
P42224	Signal transducer and activator of transcription 1-alpha/beta OS=Homo sapiens GN=STAT1	-2.14487	1.03e-08	3.09663e-07
Q9BQB6	Vitamin K epoxide reductase complex subunit 1 OS=Homo sapiens GN=VKORC1	-2.158	0.00688773	0.0231389
P50416	Carnitine O-palmitoyltransferase 1, liver isoform OS=Homo sapiens GN=CPT1A	-2.15829	0.0208355	0.0581414
Q9Y2Q3	Glutathione S-transferase kappa 1 OS=Homo sapiens GN=GSTK1	-2.16046	3.03e-06	3.52517e-05
P28799	Granulins OS=Homo sapiens GN=GRN	-2.16857	0.00898149	0.0290572
Q9UIJ7	GTP:AMP phosphotransferase AK3, mitochondrial OS=Homo sapiens GN=AK3	-2.18652	1.38152e-05	0.000126143
P09525	Annexin A4 OS=Homo sapiens GN=ANXA4	-2.19315	0.000293116	0.00157662
Q14764	Major vault protein OS=Homo sapiens GN=MVP	-2.21387	1.25138e-05	0.000116735
Q13423	NAD(P) transhydrogenase, mitochondrial OS=Homo sapiens GN=NNT	-2.21395	7.75e-08	1.60131e-06
P60660	Myosin light polypeptide 6 OS=Homo sapiens GN=MYL6	-2.21787	6.64e-11	6.12984e-09
Q14192	Four and a half LIM domains protein 2 OS=Homo sapiens GN=FHL2	-2.23757	1.61e-08	4.24124e-07
P15586	N-acetylglucosamine-6-sulfatase OS=Homo sapiens GN=GNS	-2.23902	2.72045e-05	0.000218992
O14950	Myosin regulatory light chain 12B OS=Homo sapiens GN=MYL12B	-2.24318	7.44731e-05	0.000507753
Q16822	Phosphoenolpyruvate carboxykinase [GTP], mitochondrial OS=Homo sapiens GN=PCK2	-2.24514	0.00378718	0.0138833
Q15165	Serum paraoxonase/arylesterase 2 OS=Homo sapiens GN=PON2	-2.25624	2.5e-06	2.98782e-05
Q13162	Peroxiredoxin-4 OS=Homo sapiens GN=PRDX4	-2.25837	3.38e-07	5.3653e-06
P30533	Alpha-2-macroglobulin receptor-associated protein OS=Homo sapiens GN=LRPAP1	-2.2621	0.00201042	0.008181
P08123	Collagen alpha-2(I) chain OS=Homo sapiens GN=COL1A2	-2.27213	5.51e-08	1.20639e-06
Q96AY3	Peptidyl-prolyl cis-trans isomerase FKBP10 OS=Homo sapiens GN=FKBP10	-2.28256	2.32e-09	9.81617e-08
Q13557	Calcium/calmodulin-dependent protein kinase type II subunit delta OS=Homo sapiens GN=CAMK2D	-2.28259	0.000642558	0.00305777
P51659	Peroxisomal multifunctional enzyme type 2 OS=Homo sapiens GN=HSD17B4	-2.28746	0.000152082	0.000905484
P35579	Myosin-9 OS=Homo sapiens GN=MYH9	-2.29468	9.34e-10	4.92382e-08
Q96HC4	PDZ and LIM domain protein 5 OS=Homo sapiens GN=PDLIM5	-2.29678	1.28e-09	5.9085e-08
P22307	Non-specific lipid-transfer protein OS=Homo sapiens GN=SCP2	-2.30561	9.68e-10	5.00117e-08
P40261	Nicotinamide N-methyltransferase OS=Homo sapiens GN=NNMT	-2.30565	3.51e-07	5.51456e-06
Q9Y2D5	A-kinase anchor protein 2 OS=Homo sapiens GN=AKAP2	-2.30958	0.000321877	0.00170088
Q15149	Plectin OS=Homo sapiens GN=PLEC	-2.31082	9.04e-17	1.16806e-13
O95865	N(G),N(G)-dimethylarginine dimethylaminohydrolase 2 OS=Homo sapiens GN=DDAH2	-2.31613	1.83461e-05	0.000156456
P02647	Apolipoprotein A-I OS=Homo sapiens GN=APOA1	-2.31652	0.00492754	0.0174421
P07858	Cathepsin B OS=Homo sapiens GN=CTSB	-2.32943	2.71e-09	1.11332e-07
P12814	Alpha-actinin-1 OS=Homo sapiens GN=ACTN1	-2.33225	5.3e-10	3.25989e-08
Q09666	Neuroblast differentiation-associated protein AHNAK OS=Homo sapiens GN=AHNAK	-2.33807	6.7e-14	2.88399e-11
Q8N8S7	Protein enabled homolog OS=Homo sapiens GN=ENAH	-2.35278	3.07e-06	3.56145e-05
Q9NTJ5	Phosphatidylinositide phosphatase SAC1 OS=Homo sapiens GN=SACM1L	-2.38189	0.00223994	0.00898759
Q9P299	Coatomer subunit zeta-2 OS=Homo sapiens GN=COPZ2	-2.38297	0.0263041	0.0708758
Q99584	Protein S100-A13 OS=Homo sapiens GN=S100A13	-2.40029	8.25528e-05	0.000555512
P10619	Lysosomal protective protein OS=Homo sapiens GN=CTSA	-2.40433	0.000357931	0.00184979
P02545	Prelamin-A/C OS=Homo sapiens GN=LMNA	-2.42643	4.46e-12	8.23105e-10
P50479	PDZ and LIM domain protein 4 OS=Homo sapiens GN=PDLIM4	-2.45336	2.71701e-05	0.000218992
P46821	Microtubule-associated protein 1B OS=Homo sapiens GN=MAP1B	-2.46019	9.49e-11	7.67381e-09
Q9Y639	Neuroplastin OS=Homo sapiens GN=NPTN	-2.46492	0.000696745	0.00328067
Q96S97	Myeloid-associated differentiation marker OS=Homo sapiens GN=MYADM	-2.47293	0.0181557	0.0519539
Q15629	Translocating chain-associated membrane protein 1 OS=Homo sapiens GN=TRAM1	-2.47666	0.000142407	0.000860488
P60709	Actin, cytoplasmic 1 OS=Homo sapiens GN=ACTB	-2.4787	3.7e-11	3.97912e-09
P51572	B-cell receptor-associated protein 31 OS=Homo sapiens GN=BCAP31	-2.48337	6.34e-06	6.79283e-05
O15400	Syntaxin-7 OS=Homo sapiens GN=STX7	-2.52157	5.35064e-05	0.000390566
P04062	Glucosylceramidase OS=Homo sapiens GN=GBA	-2.53318	0.000317056	0.00168228
O43795	Unconventional myosin-Ib OS=Homo sapiens GN=MYO1B	-2.53729	1.2e-11	1.6339e-09
P36871	Phosphoglucomutase-1 OS=Homo sapiens GN=PGM1	-2.56136	1.4e-06	1.85765e-05
P67936	Tropomyosin alpha-4 chain OS=Homo sapiens GN=TPM4	-2.56507	3.29e-11	3.69622e-09
P60033	CD81 antigen OS=Homo sapiens GN=CD81	-2.56916	2.26e-08	5.5727e-07
O15460	Prolyl 4-hydroxylase subunit alpha-2 OS=Homo sapiens GN=P4HA2	-2.58123	0.000142527	0.000860488
P35555	Fibrillin-1 OS=Homo sapiens GN=FBN1	-2.62104	0.000802826	0.00372139
P21333	Filamin-A OS=Homo sapiens GN=FLNA	-2.63456	1.77e-12	3.50938e-10
Q9UFN0	Protein NipSnap homolog 3A OS=Homo sapiens GN=NIPSNAP3A	-2.66078	0.0265838	0.071406
Q13642	Four and a half LIM domains protein 1 OS=Homo sapiens GN=FHL1	-2.66223	0.000876861	0.00403169
P08670	Vimentin OS=Homo sapiens GN=VIM	-2.66248	1.14e-18	2.9523e-15
Q6EMK4	Vasorin OS=Homo sapiens GN=VASN	-2.6899	0.009696	0.0308553
Q96D15	Reticulocalbin-3 OS=Homo sapiens GN=RCN3	-2.69036	7.05e-07	1.00056e-05
P15144	Aminopeptidase N OS=Homo sapiens GN=ANPEP	-2.69366	0.000113018	0.00071754
O94925	Glutaminase kidney isoform, mitochondrial OS=Homo sapiens GN=GLS	-2.71135	5.53e-09	1.83257e-07
O95302	Peptidyl-prolyl cis-trans isomerase FKBP9 OS=Homo sapiens GN=FKBP9	-2.72089	2.45e-09	1.02016e-07
P60981	Destrin OS=Homo sapiens GN=DSTN	-2.72233	1.36e-07	2.54595e-06
Q9UBR2	Cathepsin Z OS=Homo sapiens GN=CTSZ	-2.72946	1.05196e-05	0.000102191
O75915	PRA1 family protein 3 OS=Homo sapiens GN=ARL6IP5	-2.75633	6.09073e-05	0.00043119
Q16270	Insulin-like growth factor-binding protein 7 OS=Homo sapiens GN=IGFBP7	-2.76287	2.15772e-05	0.000180439
P21266	Glutathione S-transferase Mu 3 OS=Homo sapiens GN=GSTM3	-2.79692	4.69747e-05	0.000350817
P98160	Basement membrane-specific heparan sulfate proteoglycan core protein OS=Homo sapiens GN=HSPG2	-2.80248	2.31382e-05	0.000192248
Q96JY6	PDZ and LIM domain protein 2 OS=Homo sapiens GN=PDLIM2	-2.81582	0.000335596	0.00176388
Q0ZGT2	Nexilin OS=Homo sapiens GN=NEXN	-2.82016	3.59e-07	5.58761e-06
P20742	Pregnancy zone protein OS=Homo sapiens GN=PZP	-2.86645	0.00375865	0.0138156
P09619	Platelet-derived growth factor receptor beta OS=Homo sapiens GN=PDGFRB	-2.94135	0.0412393	0.101974
O00479	High mobility group nucleosome-binding domain-containing protein 4 OS=Homo sapiens GN=HMGN4	-2.96732	0.00284046	0.0109549
Q07954	Prolow-density lipoprotein receptor-related protein 1 OS=Homo sapiens GN=LRP1	-2.96814	2.63e-11	3.403e-09
Q8IV08	Phospholipase D3 OS=Homo sapiens GN=PLD3	-2.97721	2.44138e-05	0.00020155
P21589	5'-nucleotidase OS=Homo sapiens GN=NT5E	-2.98248	1.31715e-05	0.000121122
O15492	Regulator of G-protein signaling 16 OS=Homo sapiens GN=RGS16	-2.99906	0.0120226	0.0370252
Q9ULC3	Ras-related protein Rab-23 OS=Homo sapiens GN=RAB23	-2.99988	0.000109838	0.000700791
P30536	Translocator protein OS=Homo sapiens GN=TSPO	-3.01912	9.05e-07	1.23673e-05
Q15847	Adipogenesis regulatory factor OS=Homo sapiens GN=ADIRF	-3.02322	0.0384206	0.0965746
O43852	Calumenin OS=Homo sapiens GN=CALU	-3.06362	6.7e-12	1.08186e-09
P07237	Protein disulfide-isomerase OS=Homo sapiens GN=P4HB	-3.08009	2.23e-09	9.58392e-08
P11279	Lysosome-associated membrane glycoprotein 1 OS=Homo sapiens GN=LAMP1	-3.08512	8.80155e-05	0.000588129
P16278	Beta-galactosidase OS=Homo sapiens GN=GLB1	-3.08592	1.28e-07	2.42754e-06
P55290	Cadherin-13 OS=Homo sapiens GN=CDH13	-3.16162	0.0284571	0.0754961
P23634	Plasma membrane calcium-transporting ATPase 4 OS=Homo sapiens GN=ATP2B4	-3.16245	1.73e-08	4.42466e-07
P35052	Glypican-1 OS=Homo sapiens GN=GPC1	-3.23628	0.0138697	0.0417148
P43121	Cell surface glycoprotein MUC18 OS=Homo sapiens GN=MCAM	-3.24845	0.0336914	0.0867116
Q96CX2	BTB/POZ domain-containing protein KCTD12 OS=Homo sapiens GN=KCTD12	-3.28202	0.0201177	0.0563818
Q8NHP8	Putative phospholipase B-like 2 OS=Homo sapiens GN=PLBD2	-3.2981	1.54e-09	6.85448e-08
P07602	Prosaposin OS=Homo sapiens GN=PSAP	-3.31146	1.98e-07	3.46512e-06
P24844	Myosin regulatory light polypeptide 9 OS=Homo sapiens GN=MYL9	-3.32247	1.45e-08	3.9406e-07
P53801	Pituitary tumor-transforming gene 1 protein-interacting protein OS=Homo sapiens GN=PTTG1IP	-3.32412	0.00255711	0.0100572
O14495	Lipid phosphate phosphohydrolase 3 OS=Homo sapiens GN=PPAP2B	-3.33095	2.71137e-05	0.000218992
Q86Y22	Collagen alpha-1(XXIII) chain OS=Homo sapiens GN=COL23A1	-3.33429	0.0144312	0.0430602
P06756	Integrin alpha-V OS=Homo sapiens GN=ITGAV	-3.34749	7.65e-09	2.43892e-07
P63218	Guanine nucleotide-binding protein G(I)/G(S)/G(O) subunit gamma-5 OS=Homo sapiens GN=GNG5	-3.36465	0.0185789	0.0528107
P15848	Arylsulfatase B OS=Homo sapiens GN=ARSB	-3.39176	1.41544e-05	0.000128785
P13674	Prolyl 4-hydroxylase subunit alpha-1 OS=Homo sapiens GN=P4HA1	-3.40669	1.234e-05	0.000115531
Q9UBG0	C-type mannose receptor 2 OS=Homo sapiens GN=MRC2	-3.41505	0.00657622	0.0223005
Q96CV9	Optineurin OS=Homo sapiens GN=OPTN	-3.42687	0.0202643	0.0566698
P17302	Gap junction alpha-1 protein OS=Homo sapiens GN=GJA1	-3.46054	0.0214108	0.0594259
P60903	Protein S100-A10 OS=Homo sapiens GN=S100A10	-3.47242	7.48e-07	1.05033e-05
Q9NZM1	Myoferlin OS=Homo sapiens GN=MYOF	-3.49569	7.38e-12	1.12224e-09
O14880	Microsomal glutathione S-transferase 3 OS=Homo sapiens GN=MGST3	-3.5666	1.57e-06	2.04467e-05
P84157	Matrix-remodeling-associated protein 7 OS=Homo sapiens GN=MXRA7	-3.57085	4.88369e-05	0.000360556
Q16647	Prostacyclin synthase OS=Homo sapiens GN=PTGIS	-3.57972	5.34e-07	7.83787e-06
Q8WX93	Palladin OS=Homo sapiens GN=PALLD	-3.60209	3.21e-10	2.13011e-08
P00387	NADH-cytochrome b5 reductase 3 OS=Homo sapiens GN=CYB5R3	-3.64972	1.22e-09	5.85475e-08
P55287	Cadherin-11 OS=Homo sapiens GN=CDH11	-3.65268	0.0173964	0.0503823
P50281	Matrix metalloproteinase-14 OS=Homo sapiens GN=MMP14	-3.70459	0.0224713	0.0615757
Q14554	Protein disulfide-isomerase A5 OS=Homo sapiens GN=PDIA5	-3.80675	6.52e-06	6.9033e-05
P08729	Keratin, type II cytoskeletal 7 OS=Homo sapiens GN=KRT7	-3.83558	6.47e-06	6.87666e-05
Q9UHG3	Prenylcysteine oxidase 1 OS=Homo sapiens GN=PCYOX1	-3.88922	2.54e-08	6.20397e-07
P07951	Tropomyosin beta chain OS=Homo sapiens GN=TPM2	-3.91149	4.42e-11	4.39381e-09
P23142	Fibulin-1 OS=Homo sapiens GN=FBLN1	-4.01648	0.00117979	0.00519705
Q53GQ0	Estradiol 17-beta-dehydrogenase 12 OS=Homo sapiens GN=HSD17B12	-4.08333	9.14424e-05	0.000605864
Q14108	Lysosome membrane protein 2 OS=Homo sapiens GN=SCARB2	-4.14254	2.91e-06	3.40475e-05
Q8IWU6	Extracellular sulfatase Sulf-1 OS=Homo sapiens GN=SULF1	-4.17403	0.000697015	0.00328067
Q10472	Polypeptide N-acetylgalactosaminyltransferase 1 OS=Homo sapiens GN=GALNT1	-4.20779	4.31146e-05	0.000328637
P62736	Actin, aortic smooth muscle OS=Homo sapiens GN=ACTA2	-4.28802	1.61e-07	2.91755e-06
P78559	Microtubule-associated protein 1A OS=Homo sapiens GN=MAP1A	-4.38314	0.00357218	0.0132053
Q8WWI1	LIM domain only protein 7 OS=Homo sapiens GN=LMO7	-4.4867	7.3e-11	6.50616e-09
P02462	Collagen alpha-1(IV) chain OS=Homo sapiens GN=COL4A1	-4.51905	0.000100033	0.000647834
P06396	Gelsolin OS=Homo sapiens GN=GSN	-4.56557	2.07e-14	1.06858e-11
Q15746	Myosin light chain kinase, smooth muscle OS=Homo sapiens GN=MYLK	-4.58967	8.8e-06	8.88428e-05
Q12884	Prolyl endopeptidase FAP OS=Homo sapiens GN=FAP	-4.74192	7.97e-06	8.14411e-05
P0C0L4	Complement C4-A OS=Homo sapiens GN=C4A	-4.76047	0.00507992	0.0179569
P02751	Fibronectin OS=Homo sapiens GN=FN1	-4.96646	4.1e-07	6.2988e-06
Q06033	Inter-alpha-trypsin inhibitor heavy chain H3 OS=Homo sapiens GN=ITIH3	-5.08023	0.0178863	0.0514108
O14683	Tumor protein p53-inducible protein 11 OS=Homo sapiens GN=TP53I11	-5.13529	0.000221651	0.0012451
Q8WUJ3	Cell migration-inducing and hyaluronan-binding protein OS=Homo sapiens GN=CEMIP	-5.14008	8.26e-07	1.14808e-05
P09493	Tropomyosin alpha-1 chain OS=Homo sapiens GN=TPM1	-5.19255	7.41e-08	1.55583e-06
P52943	Cysteine-rich protein 2 OS=Homo sapiens GN=CRIP2	-5.28379	4.02888e-05	0.000310765
Q13336	Urea transporter 1 OS=Homo sapiens GN=SLC14A1	-5.33194	0.0111817	0.0348536
Q99536	Synaptic vesicle membrane protein VAT-1 homolog OS=Homo sapiens GN=VAT1	-5.42146	1.11e-07	2.16143e-06
P20930	Filaggrin OS=Homo sapiens GN=FLG	-5.50477	0.00563491	0.0195445
Q9UKX5	Integrin alpha-11 OS=Homo sapiens GN=ITGA11	-5.61018	2.97e-09	1.18024e-07
Q9NZR1	Tropomodulin-2 OS=Homo sapiens GN=TMOD2	-5.71066	0.000122554	0.000768642
Q9BRK3	Matrix-remodeling-associated protein 8 OS=Homo sapiens GN=MXRA8	-5.80196	0.000182862	0.00105708
Q9H8M2	Bromodomain-containing protein 9 OS=Homo sapiens GN=BRD9	-5.9345	4.30761e-05	0.000328637
Q9NP81	Serine--tRNA ligase, mitochondrial OS=Homo sapiens GN=SARS2	-6.01336	9.39e-06	9.29776e-05
P29279	Connective tissue growth factor OS=Homo sapiens GN=CTGF	-6.14248	1.26e-07	2.41438e-06
P69905	Hemoglobin subunit alpha OS=Homo sapiens GN=HBA1	-6.14362	1.19e-09	5.78715e-08
P07339	Cathepsin D OS=Homo sapiens GN=CTSD	-6.62904	1.83e-10	1.31699e-08
Q9UMS6	Synaptopodin-2 OS=Homo sapiens GN=SYNPO2	-7.04988	5.15e-09	1.75017e-07
Q01995	Transgelin OS=Homo sapiens GN=TAGLN	-7.34967	2e-10	1.36125e-08
P07093	Glia-derived nexin OS=Homo sapiens GN=SERPINE2	-7.71286	0.000652545	0.00309959
Q4V9L6	Transmembrane protein 119 OS=Homo sapiens GN=TMEM119	-7.71716	1.20434e-05	0.000114412
Q05682	Caldesmon OS=Homo sapiens GN=CALD1	-8.10902	8.72e-12	1.25214e-09
P02042	Hemoglobin subunit delta OS=Homo sapiens GN=HBD	-8.6976	6.76e-07	9.64368e-06
P07996	Thrombospondin-1 OS=Homo sapiens GN=THBS1	-9.80859	1.91e-10	1.33644e-08
Q08431	Lactadherin OS=Homo sapiens GN=MFGE8	-9.86563	0.000140223	0.000850551
Q99715	Collagen alpha-1(XII) chain OS=Homo sapiens GN=COL12A1	-10.2975	1.89e-09	8.272e-08
P51911	Calponin-1 OS=Homo sapiens GN=CNN1	-12.9584	0.000128243	0.000796584
P12277	Creatine kinase B-type OS=Homo sapiens GN=CKB	-13.4419	0.0195906	0.055084
P01023	Alpha-2-macroglobulin OS=Homo sapiens GN=A2M	-13.788	6.06931e-05	0.000430855
O14684	Prostaglandin E synthase OS=Homo sapiens GN=PTGES	-13.9667	0.00697161	0.023335
P02511	Alpha-crystallin B chain OS=Homo sapiens GN=CRYAB	-18.3731	3.09e-07	5.08376e-06
P50238	Cysteine-rich protein 1 OS=Homo sapiens GN=CRIP1	-52.4648	0.00344871	0.012812
Proteins highlighed in red meet the > 1.50 fold change cut-off and proteins highlighted in green meet the <1.50 fold change cut-off.
