# Supplementary material for: Proteomics analysis of human mesenchymal stromal/stem cell sarcomagenesis model identifies ALDH1A3 and CD99 as potential targets in the transformation process
Source: BMC Biol. 2026 Jan 9;24:32. doi: 10.1186/s12915-025-02498-z (PMC12882515; doi:10.1186/s12915-025-02498-z)
Supplement: Supplementary file 5 — Additional file 5. [file 12915_2025_2498_MOESM5_ESM.xlsx]

## Sheet: T vs I
Supplementary Table 4. Proteomics dataset of biologically and statistically differentially regulated proteins from the transformed versus immortalized BM-hMSCs.
Accession number	Description/Species (OS)/Gene Name (GN)	Fold change (T/I)	Raw p-value	FDR p-value
Q13336	Urea transporter 1 OS=Homo sapiens GN=SLC14A1	8.67105	0.0263583	0.420594
O43665	Regulator of G-protein signaling 10 OS=Homo sapiens GN=RGS10	5.07261	0.0076794	0.223048
P01112	GTPase HRas OS=Homo sapiens GN=HRAS	2.65469	0.0217876	0.385768
P02795	Metallothionein-2 OS=Homo sapiens GN=MT2A	1.93855	0.0189461	0.352018
P52926	High mobility group protein HMGI-C OS=Homo sapiens GN=HMGA2	1.78673	0.0306612	0.450337
P11142	Heat shock cognate 71 kDa protein OS=Homo sapiens GN=HSPA8	1.78142	0.00104157	0.0690373
P07900	Heat shock protein HSP 90-alpha OS=Homo sapiens GN=HSP90AA1	1.69347	0.000553593	0.0553859
Q96C19	EF-hand domain-containing protein D2 OS=Homo sapiens GN=EFHD2	1.60125	0.00719056	0.213651
P17096	High mobility group protein HMG-I/HMG-Y OS=Homo sapiens GN=HMGA1	1.56298	0.00869734	0.247062
O14950	Myosin regulatory light chain 12B OS=Homo sapiens GN=MYL12B	-1.50199	0.0293568	0.439208
Q8TCT9	Minor histocompatibility antigen H13 OS=Homo sapiens GN=HM13	-1.5063	0.0241483	0.402731
P30536	Translocator protein OS=Homo sapiens GN=TSPO	-1.50721	0.00589319	0.188262
P24390	ER lumen protein-retaining receptor 1 OS=Homo sapiens GN=KDELR1	-1.52095	0.0117414	0.289063
Q96AC1	Fermitin family homolog 2 OS=Homo sapiens GN=FERMT2	-1.52912	0.0141801	0.309886
P60981	Destrin OS=Homo sapiens GN=DSTN	-1.53079	0.0144369	0.310994
P98160	Basement membrane-specific heparan sulfate proteoglycan core protein OS=Homo sapiens GN=HSPG2	-1.53605	0.0253729	0.41512
P61769	Beta-2-microglobulin OS=Homo sapiens GN=B2M	-1.53831	0.0179909	0.344493
O14880	Microsomal glutathione S-transferase 3 OS=Homo sapiens GN=MGST3	-1.56329	0.00464575	0.174178
P23634	Plasma membrane calcium-transporting ATPase 4 OS=Homo sapiens GN=ATP2B4	-1.5759	0.00241075	0.117581
Q96HC4	PDZ and LIM domain protein 5 OS=Homo sapiens GN=PDLIM5	-1.59144	0.00223272	0.113168
Q8N8S7	Protein enabled homolog OS=Homo sapiens GN=ENAH	-1.59972	0.0135216	0.306609
Q0ZGT2	Nexilin OS=Homo sapiens GN=NEXN	-1.60319	0.0117395	0.289063
P09493	Tropomyosin alpha-1 chain OS=Homo sapiens GN=TPM1	-1.62178	0.0313588	0.452863
P60891	Ribose-phosphate pyrophosphokinase 1 OS=Homo sapiens GN=PRPS1	-1.62525	0.0112087	0.285098
O60701	UDP-glucose 6-dehydrogenase OS=Homo sapiens GN=UGDH	-1.62633	0.00357791	0.156761
P46821	Microtubule-associated protein 1B OS=Homo sapiens GN=MAP1B	-1.64124	0.000578989	0.0553859
Q8IV08	Phospholipase D3 OS=Homo sapiens GN=PLD3	-1.64347	0.0165136	0.32586
Q14554	Protein disulfide-isomerase A5 OS=Homo sapiens GN=PDIA5	-1.64623	0.0219373	0.385768
P40261	Nicotinamide N-methyltransferase OS=Homo sapiens GN=NNMT	-1.64741	0.00500319	0.177626
Q9UKX5	Integrin alpha-11 OS=Homo sapiens GN=ITGA11	-1.65022	0.00623054	0.191781
Q8NBS9	Thioredoxin domain-containing protein 5 OS=Homo sapiens GN=TXNDC5	-1.65284	0.00572896	0.188262
Q99439	Calponin-2 OS=Homo sapiens GN=CNN2	-1.65341	0.00386993	0.16673
P36871	Phosphoglucomutase-1 OS=Homo sapiens GN=PGM1	-1.65737	0.00483775	0.177626
P30044	Peroxiredoxin-5, mitochondrial OS=Homo sapiens GN=PRDX5	-1.65937	0.0156468	0.320799
Q9NRX4	14 kDa phosphohistidine phosphatase OS=Homo sapiens GN=PHPT1	-1.65982	0.000336492	0.0511666
P06756	Integrin alpha-V OS=Homo sapiens GN=ITGAV	-1.68446	0.00159348	0.0895466
P30837	Aldehyde dehydrogenase X, mitochondrial OS=Homo sapiens GN=ALDH1B1	-1.69316	0.0190648	0.352018
P49419	Alpha-aminoadipic semialdehyde dehydrogenase OS=Homo sapiens GN=ALDH7A1	-1.69459	0.00283781	0.131029
P20908	Collagen alpha-1(V) chain OS=Homo sapiens GN=COL5A1	-1.70815	0.00464923	0.174178
P30740	Leukocyte elastase inhibitor OS=Homo sapiens GN=SERPINB1	-1.71717	0.0268854	0.426373
Q96IZ0	PRKC apoptosis WT1 regulator protein OS=Homo sapiens GN=PAWR	-1.71913	0.00424975	0.171784
P08123	Collagen alpha-2(I) chain OS=Homo sapiens GN=COL1A2	-1.72054	0.00098916	0.0675374
O75635	Serpin B7 OS=Homo sapiens GN=SERPINB7	-1.74117	0.0253296	0.41512
O75369	Filamin-B OS=Homo sapiens GN=FLNB	-1.74227	2.15697e-05	0.0164473
Q8WX93	Palladin OS=Homo sapiens GN=PALLD	-1.75137	0.0103709	0.273847
Q9NZU5	LIM and cysteine-rich domains protein 1 OS=Homo sapiens GN=LMCD1	-1.75173	0.0390027	0.519701
Q16881	Thioredoxin reductase 1, cytoplasmic OS=Homo sapiens GN=TXNRD1	-1.75575	0.000406966	0.0553859
Q8WUJ3	Cell migration-inducing and hyaluronan-binding protein OS=Homo sapiens GN=CEMIP	-1.76774	0.0205795	0.374857
Q16270	Insulin-like growth factor-binding protein 7 OS=Homo sapiens GN=IGFBP7	-1.7999	0.00397274	0.168147
O00479	High mobility group nucleosome-binding domain-containing protein 4 OS=Homo sapiens GN=HMGN4	-1.81856	0.0327571	0.465259
Q15629	Translocating chain-associated membrane protein 1 OS=Homo sapiens GN=TRAM1	-1.8227	0.0159172	0.321454
P21333	Filamin-A OS=Homo sapiens GN=FLNA	-1.83621	0.0011333	0.0732394
Q14192	Four and a half LIM domains protein 2 OS=Homo sapiens GN=FHL2	-1.84453	6.67795e-05	0.0246607
P29279	Connective tissue growth factor OS=Homo sapiens GN=CTGF	-1.85694	0.0120058	0.290047
P15559	NAD(P)H dehydrogenase [quinone] 1 OS=Homo sapiens GN=NQO1	-1.88681	0.0179597	0.344493
Q05682	Caldesmon OS=Homo sapiens GN=CALD1	-1.89212	0.00199404	0.105349
O94925	Glutaminase kidney isoform, mitochondrial OS=Homo sapiens GN=GLS	-1.90147	0.000105408	0.0340599
P11413	Glucose-6-phosphate 1-dehydrogenase OS=Homo sapiens GN=G6PD	-1.93094	0.00141333	0.0830332
P48735	Isocitrate dehydrogenase [NADP], mitochondrial OS=Homo sapiens GN=IDH2	-1.96031	0.000242081	0.0457958
P05783	Keratin, type I cytoskeletal 18 OS=Homo sapiens GN=KRT18	-1.98726	0.0046256	0.174178
Q9NP81	Serine--tRNA ligase, mitochondrial OS=Homo sapiens GN=SARS2	-1.9928	0.0207368	0.374857
P42224	Signal transducer and activator of transcription 1-alpha/beta OS=Homo sapiens GN=STAT1	-2.02355	0.000917167	0.0666209
P24844	Myosin regulatory light polypeptide 9 OS=Homo sapiens GN=MYL9	-2.03309	0.0124051	0.296143
P01023	Alpha-2-macroglobulin OS=Homo sapiens GN=A2M	-2.03392	0.00253437	0.121321
Q99715	Collagen alpha-1(XII) chain OS=Homo sapiens GN=COL12A1	-2.08522	0.000184043	0.0457958
Q96QD8	Sodium-coupled neutral amino acid transporter 2 OS=Homo sapiens GN=SLC38A2	-2.0983	6.07041e-08	0.00015692
P21266	Glutathione S-transferase Mu 3 OS=Homo sapiens GN=GSTM3	-2.16612	0.0295298	0.439208
P23142	Fibulin-1 OS=Homo sapiens GN=FBLN1	-2.16667	0.0385506	0.516339
P02042	Hemoglobin subunit delta OS=Homo sapiens GN=HBD	-2.30382	0.00718035	0.213651
Q9NZR1	Tropomodulin-2 OS=Homo sapiens GN=TMOD2	-2.34228	0.0292938	0.439208
Q9BRK3	Matrix-remodeling-associated protein 8 OS=Homo sapiens GN=MXRA8 PE=2	-2.36639	0.00883397	0.248215
P02462	Collagen alpha-1(IV) chain OS=Homo sapiens GN=COL4A1	-2.39405	0.0270634	0.426579
P35580	Myosin-10 OS=Homo sapiens GN=MYH10	-2.43627	0.00049496	0.0553859
P02751	Fibronectin OS=Homo sapiens GN=FN1	-2.4618	0.00078269	0.0658945
Q15063	Periostin OS=Homo sapiens GN=POSTN	-2.48029	2.54504e-05	0.0164473
P02461	Collagen alpha-1(III) chain OS=Homo sapiens GN=COL3A1	-2.53032	0.022163	0.387104
P52943	Cysteine-rich protein 2 OS=Homo sapiens GN=CRIP2	-2.54622	0.0058749	0.188262
P69905	Hemoglobin subunit alpha OS=Homo sapiens GN=HBA1	-2.79514	0.00058531	0.0553859
Q16647	Prostacyclin synthase OS=Homo sapiens GN=PTGIS	-2.9566	0.000593905	0.0553859
P09936	Ubiquitin carboxyl-terminal hydrolase isozyme L1 OS=Homo sapiens GN=UCHL1	-3.0015	1.41091e-05	0.0164473
P07996	Thrombospondin-1 OS=Homo sapiens GN=THBS1	-3.02642	0.00589911	0.188262
Q01995	Transgelin OS=Homo sapiens GN=TAGLN	-3.26874	0.00233426	0.116039
P08729	Keratin, type II cytoskeletal 7 OS=Homo sapiens GN=KRT7	-7.48544	0.0020377	0.105349
P51911	Calponin-1 OS=Homo sapiens GN=CNN1	-10.6705	0.013131	0.303068
P50238	Cysteine-rich protein 1 OS=Homo sapiens GN=CRIP1	-20.6719	0.0480584	0.606004
Proteins highlighed in red meet the > 1.50 fold change cut-off and proteins highlighted in green meet the <1.50 fold change cut-off.
