# Supplementary material for: Proteomics analysis of human mesenchymal stromal/stem cell sarcomagenesis model identifies ALDH1A3 and CD99 as potential targets in the transformation process
Source: BMC Biol. 2026 Jan 9;24:32. doi: 10.1186/s12915-025-02498-z (PMC12882515; doi:10.1186/s12915-025-02498-z)
Supplement: Supplementary file 9 — Additional file 9. [file 12915_2025_2498_MOESM9_ESM.xlsx]

## Sheet: MS dataset
Checked	Protein FDR Confidence	Master	Accession	Description	Exp. q-value	Sum PEP Score	Coverage	# Peptides	# PSMs	# Unique Peptides	# Protein Groups	# AAs	MW [kDa]	calc. pI	emPAI	# Razor Peptides	Score Sequest HT	# Peptides Sequest HT
TRUE	High	Master Protein	O14746	Telomerase reverse transcriptase OS=Homo sapiens GN=TERT PE=1 SV=1	0	7.02488	2.65018	2	4	2	1	1132	126.916	10.52	0.067	0	11.1616	2
TRUE	High	Master Protein	Q02539	Histone H1.1 OS=Homo sapiens GN=HIST1H1A PE=1 SV=3	0	26.1862	26.0465	5	12	2	1	215	21.829	10.99	2.511	0	35.6578	5
TRUE	Medium	Master Protein	P51608	Methyl-CpG-binding protein 2 OS=Homo sapiens GN=MECP2 PE=1 SV=1	0.012979	2.66575	2.05761	1	1	1	1	486	52.409	9.95	0.089	0	2.17842	1
TRUE	Medium	Master Protein	P03956	Interstitial collagenase OS=Homo sapiens GN=MMP1 PE=1 SV=3	0.016898	2.41173	2.34542	1	2	1	1	469	53.973	6.96	0.086	0	4.80349	1
TRUE	High	Master Protein	O43665	Regulator of G-protein signaling 10 OS=Homo sapiens GN=RGS10 PE=1 SV=2	0	8.71595	12.7168	2	6	2	1	173	20.223	5.49	0.52	0	17.9601	2
TRUE	High	Master Protein	Q96T88	E3 ubiquitin-protein ligase UHRF1 OS=Homo sapiens GN=UHRF1 PE=1 SV=1	0	11.0231	4.79193	3	4	3	1	793	89.757	7.56	0.17	0	12.9338	3
TRUE	High	Master Protein	Q9ULW0	Targeting protein for Xklp2 OS=Homo sapiens GN=TPX2 PE=1 SV=2	0.0098852	3.09264	1.20482	1	2	1	1	747	85.6	9.23	0.055	0	4.52931	1
TRUE	High	Master Protein	P02795	Metallothionein-2 OS=Homo sapiens GN=MT2A PE=1 SV=1	0	49.3544	67.2131	4	20	1	1	61	6.037	7.83	463.159	3	82.4889	4
TRUE	High	Master Protein	Q9NZI8	Insulin-like growth factor 2 mRNA-binding protein 1 OS=Homo sapiens GN=IGF2BP1 PE=1 SV=2	0	14.5174	6.7591	4	6	3	1	577	63.441	9.2	0.283	0	18.0196	4
TRUE	Medium	Master Protein	O95819	Mitogen-activated protein kinase kinase kinase kinase 4 OS=Homo sapiens GN=MAP4K4 PE=1 SV=2	0.0101266	2.98928	0.807103	1	1	1	1	1239	142.013	7.46	0.034	0	2.36823	1
TRUE	High	Master Protein	O14929	Histone acetyltransferase type B catalytic subunit OS=Homo sapiens GN=HAT1 PE=1 SV=1	0	18.7948	11.2172	3	8	3	1	419	49.481	5.69	0.35	0	28.6148	3
TRUE	High	Master Protein	P47895	Aldehyde dehydrogenase family 1 member A3 OS=Homo sapiens GN=ALDH1A3 PE=1 SV=2	0	94.0196	42.7734	19	64	17	1	512	56.073	7.25	5.31	2	204.172	19
TRUE	High	Master Protein	Q13895	Bystin OS=Homo sapiens GN=BYSL PE=1 SV=3	0	7.82419	4.80549	2	2	2	1	437	49.57	8.12	0.172	0	5.92747	2
TRUE	High	Master Protein	P04732	Metallothionein-1E OS=Homo sapiens GN=MT1E PE=1 SV=1	0	36.4854	67.2131	4	16	2	1	61	6.009	7.96	99	0	67.5896	4
TRUE	High	Master Protein	Q02790	Peptidyl-prolyl cis-trans isomerase FKBP4 OS=Homo sapiens GN=FKBP4 PE=1 SV=3	0	62.2411	39.8693	15	42	15	1	459	51.772	5.43	2.282	0	116.554	15
TRUE	High	Master Protein	Q6FI13	Histone H2A type 2-A OS=Homo sapiens GN=HIST2H2AA3 PE=1 SV=3	0	42.5096	57.6923	6	39	2	1	130	14.087	10.9	18.307	0	132.152	6
TRUE	High	Master Protein	Q15437	Protein transport protein Sec23B OS=Homo sapiens GN=SEC23B PE=1 SV=2	0	15.6476	7.30117	5	10	3	1	767	86.424	6.89	0.252	0	28.3083	5
TRUE	High	Master Protein	Q9UL42	Paraneoplastic antigen Ma2 OS=Homo sapiens GN=PNMA2 PE=1 SV=2	0	12.8146	11.5385	3	5	3	1	364	41.483	4.86	0.389	0	15.7757	3
TRUE	Medium	Master Protein	Q9H0C8	Integrin-linked kinase-associated serine/threonine phosphatase 2C OS=Homo sapiens GN=ILKAP PE=1 SV=1	0.0476725	1.77469	1.78571	1	1	1	1	392	42.88	7.09	0.086	0	2.56865	1
TRUE	High	Master Protein	Q01469	Fatty acid-binding protein, epidermal OS=Homo sapiens GN=FABP5 PE=1 SV=3	0	44.6361	62.963	9	25	9	1	135	15.155	7.01	6.943	0	91.5422	9
TRUE	High	Master Protein	P42771	Cyclin-dependent kinase inhibitor 2A, isoforms 1/2/3 OS=Homo sapiens GN=CDKN2A PE=1 SV=2	0	17.4003	26.2821	3	10	3	1	156	16.522	5.81	1.783	0	32.7683	3
TRUE	High	Master Protein	Q8NFJ5	Retinoic acid-induced protein 3 OS=Homo sapiens GN=GPRC5A PE=1 SV=2	0	19.8771	19.3277	4	9	4	1	357	40.225	8.15	1.154	0	31.8582	4
TRUE	High	Master Protein	P31350	Ribonucleoside-diphosphate reductase subunit M2 OS=Homo sapiens GN=RRM2 PE=1 SV=1	0	7.68522	6.94087	2	2	2	1	389	44.849	5.38	0.186	0	6.66855	2
TRUE	Low	Master Protein	P52298	Nuclear cap-binding protein subunit 2 OS=Homo sapiens GN=NCBP2 PE=1 SV=1	0.0739837	1.55878	7.05128	1	2	1	1	156	17.99	8.21	0.233	0	3.91158	1
TRUE	High	Master Protein	Q96SB4	SRSF protein kinase 1 OS=Homo sapiens GN=SRPK1 PE=1 SV=2	0.0098852	3.06929	3.05344	2	2	2	1	655	74.278	6.16	0.145	0	1.93811	2
TRUE	High	Master Protein	P09429	High mobility group protein B1 OS=Homo sapiens GN=HMGB1 PE=1 SV=3	0	48.4894	38.6047	12	32	9	1	215	24.878	5.74	11.328	2	94.2751	12
TRUE	High	Master Protein	P33991	DNA replication licensing factor MCM4 OS=Homo sapiens GN=MCM4 PE=1 SV=5	0	27.5509	9.96524	7	14	7	1	863	96.498	6.74	0.425	0	44.128	7
TRUE	High	Master Protein	P46013	Antigen KI-67 OS=Homo sapiens GN=MKI67 PE=1 SV=2	0	12.3209	3.13268	6	6	6	1	3256	358.474	9.45	0.068	0	15.672	6
TRUE	Medium	Master Protein	Q9Y5Q9	General transcription factor 3C polypeptide 3 OS=Homo sapiens GN=GTF3C3 PE=1 SV=1	0.023578	2.20502	1.80587	1	1	1	1	886	101.208	5.07	0.048	0	2.69425	1
TRUE	High	Master Protein	P25205	DNA replication licensing factor MCM3 OS=Homo sapiens GN=MCM3 PE=1 SV=3	0	62.4007	22.1535	14	26	14	1	808	90.924	5.77	0.909	0	79.9485	14
TRUE	High	Master Protein	P52926	High mobility group protein HMGI-C OS=Homo sapiens GN=HMGA2 PE=1 SV=1	0	20.8899	46.789	4	12	4	1	109	11.825	10.62	5.31	0	42.6009	4
TRUE	High	Master Protein	P35269	General transcription factor IIF subunit 1 OS=Homo sapiens GN=GTF2F1 PE=1 SV=2	0	17.2505	9.47776	4	10	4	1	517	58.205	7.49	0.425	0	31.2901	4
TRUE	High	Master Protein	P63313	Thymosin beta-10 OS=Homo sapiens GN=TMSB10 PE=1 SV=2	0	9.98005	31.8182	4	16	3	1	44	5.023	5.36	9	0	35.8669	4
TRUE	High	Master Protein	P52292	Importin subunit alpha-1 OS=Homo sapiens GN=KPNA2 PE=1 SV=1	0	65.7168	30.4348	11	31	11	1	529	57.826	5.4	1.807	0	103.962	11
TRUE	High	Master Protein	Q9BQ52	Zinc phosphodiesterase ELAC protein 2 OS=Homo sapiens GN=ELAC2 PE=1 SV=2	0	9.28892	4.72155	3	4	3	1	826	92.16	7.9	0.145	0	9.79119	3
TRUE	High	Master Protein	Q14978	Nucleolar and coiled-body phosphoprotein 1 OS=Homo sapiens GN=NOLC1 PE=1 SV=2	0	29.3685	16.5951	12	25	12	1	699	73.56	9.47	0.945	0	60.2027	12
TRUE	Medium	Master Protein	Q8TBC4	NEDD8-activating enzyme E1 catalytic subunit OS=Homo sapiens GN=UBA3 PE=1 SV=2	0.0366342	1.92702	5.18359	1	1	1	1	463	51.819	5.45	0.086	0	2.75845	1
TRUE	High	Master Protein	O00541	Pescadillo homolog OS=Homo sapiens GN=PES1 PE=1 SV=1	0	27.8344	11.2245	5	11	5	1	588	67.96	7.33	0.438	0	39.1129	5
TRUE	High	Master Protein	P06454	Prothymosin alpha OS=Homo sapiens GN=PTMA PE=1 SV=2	0	27.5907	24.3243	5	14	5	1	111	12.196	3.78	55.234	0	38.7494	5
TRUE	High	Master Protein	Q71DI3	Histone H3.2 OS=Homo sapiens GN=HIST2H3A PE=1 SV=3	0	74.6431	61.0294	8	51	1	1	136	15.379	11.27	137.95	0	170.378	8
TRUE	High	Master Protein	P33316	Deoxyuridine 5'-triphosphate nucleotidohydrolase, mitochondrial OS=Homo sapiens GN=DUT PE=1 SV=4	0	27.0106	30.5556	7	18	7	1	252	26.547	9.36	1.581	0	50.4439	7
TRUE	High	Master Protein	P39748	Flap endonuclease 1 OS=Homo sapiens GN=FEN1 PE=1 SV=1	0	50.0598	35.5263	10	29	10	1	380	42.566	8.62	1.873	0	85.2477	10
TRUE	High	Master Protein	Q9Y237	Peptidyl-prolyl cis-trans isomerase NIMA-interacting 4 OS=Homo sapiens GN=PIN4 PE=1 SV=1	0.000732332	5.25236	9.92366	1	2	1	1	131	13.801	9.77	0.334	0	6.2994	1
TRUE	High	Master Protein	Q9NR30	Nucleolar RNA helicase 2 OS=Homo sapiens GN=DDX21 PE=1 SV=5	0	129.64	42.401	25	64	25	1	783	87.29	9.28	4.065	0	225.346	25
TRUE	High	Master Protein	Q13257	Mitotic spindle assembly checkpoint protein MAD2A OS=Homo sapiens GN=MAD2L1 PE=1 SV=1	0	10.3479	12.1951	2	4	2	1	205	23.495	5.08	0.359	0	12.0937	2
TRUE	High	Master Protein	P16402	Histone H1.3 OS=Homo sapiens GN=HIST1H1D PE=1 SV=2	0	59.2704	37.1041	13	40	6	1	221	22.336	11.02	16.013	8	122.283	13
TRUE	High	Master Protein	P12004	Proliferating cell nuclear antigen OS=Homo sapiens GN=PCNA PE=1 SV=1	0	57.8769	52.8736	12	38	12	1	261	28.75	4.69	4.456	0	123.58	12
TRUE	High	Master Protein	Q9UIG0	Tyrosine-protein kinase BAZ1B OS=Homo sapiens GN=BAZ1B PE=1 SV=2	0.00144823	4.71763	1.7532	2	2	2	1	1483	170.796	8.48	0.048	0	5.07759	2
TRUE	High	Master Protein	P04818	Thymidylate synthase OS=Homo sapiens GN=TYMS PE=1 SV=3	0	15.8257	12.1406	3	9	3	1	313	35.693	7.01	0.438	0	28.2452	3
TRUE	High	Master Protein	Q9Y5B9	FACT complex subunit SPT16 OS=Homo sapiens GN=SUPT16H PE=1 SV=1	0	95.3707	23.4002	20	53	20	1	1047	119.838	5.66	1.424	0	152.79	20
TRUE	High	Master Protein	P20290	Transcription factor BTF3 OS=Homo sapiens GN=BTF3 PE=1 SV=1	0	46.2854	39.8058	7	30	6	1	206	22.154	9.38	9	1	103.859	7
TRUE	High	Master Protein	Q13185	Chromobox protein homolog 3 OS=Homo sapiens GN=CBX3 PE=1 SV=4	0	38.3562	43.1694	7	20	7	1	183	20.798	5.33	5.31	0	67.0733	7
TRUE	High	Master Protein	Q9UI30	Multifunctional methyltransferase subunit TRM112-like protein OS=Homo sapiens GN=TRMT112 PE=1 SV=1	0	11.395	32.8	3	9	3	1	125	14.19	5.26	1.154	0	26.4383	3
TRUE	High	Master Protein	Q9GZU8	Protein FAM192A OS=Homo sapiens GN=FAM192A PE=1 SV=1	0.0098852	3.08537	9.84252	2	3	2	1	254	28.895	5.45	0.334	0	2.95225	2
TRUE	High	Master Protein	P04183	Thymidine kinase, cytosolic OS=Homo sapiens GN=TK1 PE=1 SV=2	0	6.60038	11.5385	2	5	2	1	234	25.452	8.51	0.334	0	14.7888	2
TRUE	High	Master Protein	O95340	Bifunctional 3'-phosphoadenosine 5'-phosphosulfate synthase 2 OS=Homo sapiens GN=PAPSS2 PE=1 SV=2	0	76.6409	42.8339	19	52	19	1	614	69.457	8.03	2.932	0	140.476	19
TRUE	High	Master Protein	P11388	DNA topoisomerase 2-alpha OS=Homo sapiens GN=TOP2A PE=1 SV=3	0	28.1769	7.90333	11	17	7	1	1531	174.276	8.72	0.309	3	46.9762	11
TRUE	High	Master Protein	P45973	Chromobox protein homolog 5 OS=Homo sapiens GN=CBX5 PE=1 SV=1	0	26.9618	30.3665	5	15	5	1	191	22.211	5.86	2.831	0	45.1958	5
TRUE	High	Master Protein	P53634	Dipeptidyl peptidase 1 OS=Homo sapiens GN=CTSC PE=1 SV=2	0	17.6216	13.3909	4	8	4	1	463	51.82	6.99	0.585	0	20.7802	4
TRUE	High	Master Protein	P30038	Delta-1-pyrroline-5-carboxylate dehydrogenase, mitochondrial OS=Homo sapiens GN=ALDH4A1 PE=1 SV=3	0	11.7025	8.34813	4	5	4	1	563	61.681	8.07	0.274	0	12.2697	4
TRUE	High	Master Protein	P12268	Inosine-5'-monophosphate dehydrogenase 2 OS=Homo sapiens GN=IMPDH2 PE=1 SV=2	0	69.7915	29.1829	12	38	12	1	514	55.77	6.9	2.162	0	119.926	12
TRUE	High	Master Protein	P23193	Transcription elongation factor A protein 1 OS=Homo sapiens GN=TCEA1 PE=1 SV=2	0	32.013	24.2525	6	16	6	1	301	33.948	8.38	1.336	0	54.6555	6
TRUE	Low	Master Protein	Q8IUF8	Bifunctional lysine-specific demethylase and histidyl-hydroxylase MINA OS=Homo sapiens GN=MINA PE=1 SV=1	0.0945154	1.42643	2.15054	1	1	1	1	465	52.767	6.7	0.083	0	2.28555	1
TRUE	High	Master Protein	Q92598	Heat shock protein 105 kDa OS=Homo sapiens GN=HSPH1 PE=1 SV=1	0	156.648	41.4918	28	85	27	1	858	96.804	5.39	3.217	0	268.868	28
TRUE	High	Master Protein	Q8WXX5	DnaJ homolog subfamily C member 9 OS=Homo sapiens GN=DNAJC9 PE=1 SV=1	0	31.3995	27.3077	6	15	6	1	260	29.891	5.73	1.783	0	42.4367	6
TRUE	High	Master Protein	Q9H3K6	BolA-like protein 2 OS=Homo sapiens GN=BOLA2 PE=1 SV=1	0	13.952	40.6977	2	5	2	1	86	10.11	6.52	0.931	0	19.5244	2
TRUE	High	Master Protein	P05161	Ubiquitin-like protein ISG15 OS=Homo sapiens GN=ISG15 PE=1 SV=5	0	6.3464	16.3636	2	4	2	1	165	17.876	7.44	0.52	0	12.5955	2
TRUE	High	Master Protein	P35244	Replication protein A 14 kDa subunit OS=Homo sapiens GN=RPA3 PE=1 SV=1	0	8.54209	27.2727	2	3	2	1	121	13.56	5.08	0.778	0	10.8708	2
TRUE	High	Master Protein	P00492	Hypoxanthine-guanine phosphoribosyltransferase OS=Homo sapiens GN=HPRT1 PE=1 SV=2	0	22.4249	28.4404	5	14	5	1	218	24.564	6.68	1.424	0	43.4766	5
TRUE	High	Master Protein	O75508	Claudin-11 OS=Homo sapiens GN=CLDN11 PE=1 SV=2	0	7.97388	20.2899	3	6	3	1	207	21.978	7.9	1.371	0	10.3455	3
TRUE	High	Master Protein	P11387	DNA topoisomerase 1 OS=Homo sapiens GN=TOP1 PE=1 SV=2	0	47.4333	15.9477	11	23	11	1	765	90.669	9.31	0.891	0	64.3522	11
TRUE	High	Master Protein	Q9BTT0	Acidic leucine-rich nuclear phosphoprotein 32 family member E OS=Homo sapiens GN=ANP32E PE=1 SV=1	0	15.6474	11.194	3	10	3	1	268	30.674	3.85	0.995	0	33.8762	3
TRUE	High	Master Protein	P35637	RNA-binding protein FUS OS=Homo sapiens GN=FUS PE=1 SV=1	0	45.2514	17.1103	8	31	6	1	526	53.394	9.36	2.162	0	96.5402	8
TRUE	High	Master Protein	Q9HB71	Calcyclin-binding protein OS=Homo sapiens GN=CACYBP PE=1 SV=2	0	55.669	52.193	11	31	11	1	228	26.194	8.25	9	0	88.5289	11
TRUE	High	Master Protein	Q9NVP1	ATP-dependent RNA helicase DDX18 OS=Homo sapiens GN=DDX18 PE=1 SV=2	0	19.776	10.2985	6	19	6	1	670	75.359	9.5	0.453	0	48.1824	6
TRUE	High	Master Protein	P04908	Histone H2A type 1-B/E OS=Homo sapiens GN=HIST1H2AB PE=1 SV=2	0	44.3854	57.6923	6	36	1	1	130	14.127	11.05	18.307	1	114.573	6
TRUE	High	Master Protein	P54105	Methylosome subunit pICln OS=Homo sapiens GN=CLNS1A PE=1 SV=1	0	6.15949	10.5485	2	2	2	1	237	26.199	4.11	0.468	0	5.42072	2
TRUE	High	Master Protein	P16403	Histone H1.2 OS=Homo sapiens GN=HIST1H1C PE=1 SV=2	0	65.3398	38.4977	13	44	4	1	213	21.352	10.93	23.245	2	136.059	13
TRUE	High	Master Protein	P0C0S5	Histone H2A.Z OS=Homo sapiens GN=H2AFZ PE=1 SV=2	0	40.1995	53.9062	5	23	3	1	128	13.545	10.58	20.544	0	75.5299	5
TRUE	High	Master Protein	P10412	Histone H1.4 OS=Homo sapiens GN=HIST1H1E PE=1 SV=2	0	63.281	34.2466	12	42	3	1	219	21.852	11.03	25.102	0	131.928	12
TRUE	High	Master Protein	P35250	Replication factor C subunit 2 OS=Homo sapiens GN=RFC2 PE=1 SV=3	0	6.2019	12.1469	3	3	3	1	354	39.132	6.44	0.318	0	4.91989	3
TRUE	Low	Master Protein	Q96I15	Selenocysteine lyase OS=Homo sapiens GN=SCLY PE=1 SV=4	0.105333	1.37603	1.57303	1	1	1	1	445	48.119	7.12	0.086	0	2.4209	1
TRUE	Low	Master Protein	Q14739	Lamin-B receptor OS=Homo sapiens GN=LBR PE=1 SV=2	0.0811321	1.50682	1.62602	1	1	1	1	615	70.658	9.36	0.083	0	2.33932	1
TRUE	High	Master Protein	P56182	Ribosomal RNA processing protein 1 homolog A OS=Homo sapiens GN=RRP1 PE=1 SV=1	0	8.45948	4.55531	2	5	2	1	461	52.807	9.33	0.186	0	15.8902	2
TRUE	High	Master Protein	P68431	Histone H3.1 OS=Homo sapiens GN=HIST1H3A PE=1 SV=2	0	79.0638	61.0294	8	107	1	1	136	15.394	11.12	192.07	7	357.458	8
TRUE	Medium	Master Protein	Q5SRD1	Putative mitochondrial import inner membrane translocase subunit Tim23B OS=Homo sapiens GN=TIMM23B PE=5 SV=2	0.0101266	3.03517	6.61479	1	1	1	1	257	28.03	9.39	0.194	0	3.0362	1
TRUE	High	Master Protein	P31689	DnaJ homolog subfamily A member 1 OS=Homo sapiens GN=DNAJA1 PE=1 SV=2	0	81.5337	50.8816	13	45	13	1	397	44.839	7.08	4.926	0	143.319	13
TRUE	High	Master Protein	P49915	GMP synthase [glutamine-hydrolyzing] OS=Homo sapiens GN=GMPS PE=1 SV=1	0	63.9762	28.7157	18	37	18	1	693	76.667	6.87	1.512	0	108.482	18
TRUE	High	Master Protein	P22102	Trifunctional purine biosynthetic protein adenosine-3 OS=Homo sapiens GN=GART PE=1 SV=1	0	59.3203	20.297	13	32	13	1	1010	107.699	6.7	0.711	0	96.211	13
TRUE	High	Master Protein	O15226	NF-kappa-B-repressing factor OS=Homo sapiens GN=NKRF PE=1 SV=2	0	5.98632	1.88406	1	1	1	1	690	77.624	8.79	0.049	0	2.11874	1
TRUE	High	Master Protein	O43670	BUB3-interacting and GLEBS motif-containing protein ZNF207 OS=Homo sapiens GN=ZNF207 PE=1 SV=1	0	5.9594	5.43933	2	2	2	1	478	50.717	9.1	0.585	0	6.04296	2
TRUE	High	Master Protein	P07900	Heat shock protein HSP 90-alpha OS=Homo sapiens GN=HSP90AA1 PE=1 SV=5	0	330.575	69.5355	46	279	30	1	732	84.607	5.02	70.969	18	880.959	46
TRUE	High	Master Protein	P05783	Keratin, type I cytoskeletal 18 OS=Homo sapiens GN=KRT18 PE=1 SV=2	0	89.4076	51.1628	20	64	20	1	430	48.029	5.45	5.31	0	194.167	20
TRUE	Medium	Master Protein	Q9Y3C1	Nucleolar protein 16 OS=Homo sapiens GN=NOP16 PE=1 SV=2	0.0150077	2.52273	4.49438	1	1	1	1	178	21.175	9.94	0.233	0	2.49766	1
TRUE	High	Master Protein	P11142	Heat shock cognate 71 kDa protein OS=Homo sapiens GN=HSPA8 PE=1 SV=1	0	449.767	81.7337	44	495	28	1	646	70.854	5.52	365.524	16	1577.16	44
TRUE	High	Master Protein	Q6DKI1	60S ribosomal protein L7-like 1 OS=Homo sapiens GN=RPL7L1 PE=1 SV=1	0	7.79224	11.7886	2	6	2	1	246	28.643	10.51	0.334	0	15.8416	2
TRUE	High	Master Protein	P01112	GTPase HRas OS=Homo sapiens GN=HRAS PE=1 SV=1	0	36.2956	60.3175	8	14	3	1	189	21.285	5.31	4.337	3	50.1446	8
TRUE	High	Master Protein	Q9Y3A4	Ribosomal RNA-processing protein 7 homolog A OS=Homo sapiens GN=RRP7A PE=1 SV=2	0.00372881	3.81121	8.21429	2	3	2	1	280	32.314	9.58	0.359	0	8.22286	2
TRUE	High	Master Protein	Q5VTR2	E3 ubiquitin-protein ligase BRE1A OS=Homo sapiens GN=RNF20 PE=1 SV=2	0.0024527	4.16052	1.02564	1	3	1	1	975	113.592	5.94	0.036	0	8.57129	1
TRUE	High	Master Protein	Q08752	Peptidyl-prolyl cis-trans isomerase D OS=Homo sapiens GN=PPID PE=1 SV=3	0	7.36884	9.72973	3	8	2	1	370	40.738	7.21	0.259	0	17.9144	3
TRUE	High	Master Protein	P55060	Exportin-2 OS=Homo sapiens GN=CSE1L PE=1 SV=3	0	149.876	42.1215	28	88	28	1	971	110.346	5.77	3.137	0	264.905	28
TRUE	High	Master Protein	P49321	Nuclear autoantigenic sperm protein OS=Homo sapiens GN=NASP PE=1 SV=2	0	76.0708	31.599	17	45	17	1	788	85.186	4.3	1.644	0	128.114	17
TRUE	High	Master Protein	P23921	Ribonucleoside-diphosphate reductase large subunit OS=Homo sapiens GN=RRM1 PE=1 SV=1	0	30.7424	11.8687	9	26	9	1	792	90.013	7.15	0.585	0	70.5498	9
TRUE	High	Master Protein	P26583	High mobility group protein B2 OS=Homo sapiens GN=HMGB2 PE=1 SV=2	0	35.7778	38.2775	7	24	6	1	209	24.019	7.81	3.125	0	75.8958	7
TRUE	High	Master Protein	Q9Y266	Nuclear migration protein nudC OS=Homo sapiens GN=NUDC PE=1 SV=1	0	61.2681	47.432	15	42	15	1	331	38.219	5.38	4.484	0	128.297	15
TRUE	High	Master Protein	Q9UQ80	Proliferation-associated protein 2G4 OS=Homo sapiens GN=PA2G4 PE=1 SV=3	0	72.5274	47.2081	16	46	16	1	394	43.759	6.55	3.786	0	156.606	16
TRUE	High	Master Protein	Q9UK76	Hematological and neurological expressed 1 protein OS=Homo sapiens GN=HN1 PE=1 SV=3	0	43.523	59.0909	4	17	4	1	154	16.005	5.6	4.995	0	74.5378	4
TRUE	High	Master Protein	Q9H7B2	Ribosome production factor 2 homolog OS=Homo sapiens GN=RPF2 PE=1 SV=2	0.00176491	4.43239	3.26797	1	3	1	1	306	35.56	9.99	0.136	0	9.28905	1
TRUE	High	Master Protein	O75475	PC4 and SFRS1-interacting protein OS=Homo sapiens GN=PSIP1 PE=1 SV=1	0	53.329	22.6415	12	31	11	1	530	60.067	9.13	1.246	0	89.2695	12
TRUE	Low	Master Protein	Q06265	Exosome complex component RRP45 OS=Homo sapiens GN=EXOSC9 PE=1 SV=3	0.0678013	1.6059	1.59453	1	2	1	1	439	48.918	5.29	0.122	0	4.24408	1
TRUE	High	Master Protein	Q9HCS7	Pre-mRNA-splicing factor SYF1 OS=Homo sapiens GN=XAB2 PE=1 SV=2	0.00845528	3.22301	1.16959	1	1	1	1	855	99.946	6.23	0.041	0	2.43202	1
TRUE	High	Master Protein	Q9P016	Thymocyte nuclear protein 1 OS=Homo sapiens GN=THYN1 PE=1 SV=1	0	5.71063	8	2	4	2	1	225	25.681	9.25	0.311	0	11.6342	2
TRUE	High	Master Protein	P63165	Small ubiquitin-related modifier 1 OS=Homo sapiens GN=SUMO1 PE=1 SV=1	0.00176491	4.45284	11.8812	1	2	1	1	101	11.55	5.52	0.292	0	7.37741	1
TRUE	High	Master Protein	P09874	Poly [ADP-ribose] polymerase 1 OS=Homo sapiens GN=PARP1 PE=1 SV=4	0	77.8412	24.0631	21	40	21	1	1014	113.012	8.88	1.318	0	110.078	21
TRUE	High	Master Protein	Q9P258	Protein RCC2 OS=Homo sapiens GN=RCC2 PE=1 SV=2	0	35.9646	21.8391	9	20	9	1	522	56.049	8.78	0.968	0	55.0589	9
TRUE	High	Master Protein	P50897	Palmitoyl-protein thioesterase 1 OS=Homo sapiens GN=PPT1 PE=1 SV=1	0	7.93122	10.4575	2	3	2	1	306	34.171	6.52	0.359	0	7.32644	2
TRUE	High	Master Protein	P62633	Cellular nucleic acid-binding protein OS=Homo sapiens GN=CNBP PE=1 SV=1	0	26.5091	31.0734	5	14	5	1	177	19.45	7.71	1.512	0	40.109	5
TRUE	High	Master Protein	Q9UBU8	Mortality factor 4-like protein 1 OS=Homo sapiens GN=MORF4L1 PE=1 SV=2	0	6.26637	9.94475	3	7	3	1	362	41.448	9.28	0.369	0	19.1343	3
TRUE	High	Master Protein	Q15021	Condensin complex subunit 1 OS=Homo sapiens GN=NCAPD2 PE=1 SV=3	0	9.48787	2.06995	2	4	2	1	1401	157.082	6.61	0.053	0	12.9449	2
TRUE	High	Master Protein	P18754	Regulator of chromosome condensation OS=Homo sapiens GN=RCC1 PE=1 SV=1	0	26.0781	17.8147	4	11	4	1	421	44.941	7.52	0.995	0	33.8854	4
TRUE	High	Master Protein	Q01105	Protein SET OS=Homo sapiens GN=SET PE=1 SV=3	0	48.3317	36.2069	7	36	7	1	290	33.469	4.32	4.878	0	133.964	7
TRUE	High	Master Protein	O95347	Structural maintenance of chromosomes protein 2 OS=Homo sapiens GN=SMC2 PE=1 SV=2	0	46.0252	11.9465	15	25	15	1	1197	135.572	8.43	0.557	0	63.9869	15
TRUE	High	Master Protein	Q9Y618	Nuclear receptor corepressor 2 OS=Homo sapiens GN=NCOR2 PE=1 SV=2	0.0040309	3.73921	0.435644	1	3	1	1	2525	274.635	7.59	0.016	0	6.16032	1
TRUE	High	Master Protein	P61289	Proteasome activator complex subunit 3 OS=Homo sapiens GN=PSME3 PE=1 SV=1	0	30.6162	31.4961	7	17	7	1	254	29.488	5.95	1.783	0	53.2009	7
TRUE	Medium	Master Protein	Q96F86	Enhancer of mRNA-decapping protein 3 OS=Homo sapiens GN=EDC3 PE=1 SV=1	0.0112959	2.7986	1.9685	1	1	1	1	508	56.042	7.11	0.077	0	2.86031	1
TRUE	High	Master Protein	P23497	Nuclear autoantigen Sp-100 OS=Homo sapiens GN=SP100 PE=1 SV=3	0	35.6045	9.55631	6	14	4	1	879	100.354	8.22	0.407	0	45.3689	6
TRUE	High	Master Protein	Q99880	Histone H2B type 1-L OS=Homo sapiens GN=HIST1H2BL PE=1 SV=3	0	72.3343	53.1746	8	54	3	1	126	13.944	10.32	34.112	9	170.582	8
TRUE	High	Master Protein	Q9NRN7	L-aminoadipate-semialdehyde dehydrogenase-phosphopantetheinyl transferase OS=Homo sapiens GN=AASDHPPT PE=1 SV=2	0.000732332	5.01174	8.41424	2	3	2	1	309	35.753	6.8	0.233	0	9.29802	2
TRUE	High	Master Protein	Q96EK5	KIF1-binding protein OS=Homo sapiens GN=KIAA1279 PE=1 SV=1	0	12.5125	6.44122	2	4	2	1	621	71.768	5.49	0.141	0	17.7696	2
TRUE	Medium	Master Protein	Q8NHG7	Small VCP/p97-interacting protein OS=Homo sapiens GN=SVIP PE=3 SV=1	0.0198931	2.31034	14.2857	1	1	1	1	77	8.437	8.91	0.778	0	2.73534	1
TRUE	High	Master Protein	O15347	High mobility group protein B3 OS=Homo sapiens GN=HMGB3 PE=1 SV=4	0.0087577	3.20803	7	1	1	1	1	200	22.965	8.37	0.233	0	2.6935	1
TRUE	High	Master Protein	Q9UKD2	mRNA turnover protein 4 homolog OS=Homo sapiens GN=MRTO4 PE=1 SV=2	0	11.9078	14.6444	3	7	3	1	239	27.543	8.29	0.54	0	18.8057	3
TRUE	High	Master Protein	E9PAV3	Nascent polypeptide-associated complex subunit alpha, muscle-specific form OS=Homo sapiens GN=NACA PE=1 SV=1	0	34.6823	3.70549	6	21	6	1	2078	205.295	9.58	0.146	0	71.2669	6
TRUE	High	Master Protein	P61221	ATP-binding cassette sub-family E member 1 OS=Homo sapiens GN=ABCE1 PE=1 SV=1	0	63.0253	24.0401	11	34	11	1	599	67.271	8.34	1.448	0	99.7126	11
TRUE	High	Master Protein	P62310	U6 snRNA-associated Sm-like protein LSm3 OS=Homo sapiens GN=LSM3 PE=1 SV=2	0.00176491	4.48267	11.7647	1	2	1	1	102	11.838	4.7	0.585	0	5.5449	1
TRUE	High	Master Protein	Q8TDN6	Ribosome biogenesis protein BRX1 homolog OS=Homo sapiens GN=BRIX1 PE=1 SV=2	0.000732332	5.2627	11.0482	2	4	2	1	353	41.375	9.92	0.259	0	12.7577	2
TRUE	High	Master Protein	Q96A72	Protein mago nashi homolog 2 OS=Homo sapiens GN=MAGOHB PE=1 SV=1	0	12.5281	24.3243	4	11	4	1	148	17.265	6.39	1.276	0	30.17	4
TRUE	High	Master Protein	P17301	Integrin alpha-2 OS=Homo sapiens GN=ITGA2 PE=1 SV=1	0	25.9723	7.70533	5	8	5	1	1181	129.214	5.31	0.269	0	33.4223	5
TRUE	High	Master Protein	Q9H910	Hematological and neurological expressed 1-like protein OS=Homo sapiens GN=HN1L PE=1 SV=1	0	10.6304	17.3684	3	10	3	1	190	20.051	9.26	0.638	0	29.9795	3
TRUE	High	Master Protein	O95433	Activator of 90 kDa heat shock protein ATPase homolog 1 OS=Homo sapiens GN=AHSA1 PE=1 SV=1	0	37.6841	36.9822	9	24	9	1	338	38.25	5.53	1.371	0	71.9414	9
TRUE	High	Master Protein	Q9NRX1	RNA-binding protein PNO1 OS=Homo sapiens GN=PNO1 PE=1 SV=1	0	10.4697	13.0952	3	5	3	1	252	27.907	9.73	0.501	0	10.713	3
TRUE	High	Master Protein	Q8N257	Histone H2B type 3-B OS=Homo sapiens GN=HIST3H2BB PE=1 SV=3	0	69.0557	47.619	7	48	2	1	126	13.9	10.32	22.101	0	152.27	7
TRUE	High	Master Protein	Q15014	Mortality factor 4-like protein 2 OS=Homo sapiens GN=MORF4L2 PE=1 SV=1	0.00176491	4.43342	6.59722	2	2	2	1	288	32.288	9.72	0.129	0	4.89241	2
TRUE	High	Master Protein	Q92688	Acidic leucine-rich nuclear phosphoprotein 32 family member B OS=Homo sapiens GN=ANP32B PE=1 SV=1	0	43.676	32.2709	9	27	4	1	251	28.77	4.06	9	5	78.8235	9
TRUE	High	Master Protein	Q8TDB4	Protein MGARP OS=Homo sapiens GN=MGARP PE=1 SV=1	0	19.8553	26.6667	2	9	2	1	240	25.374	4.44	0.995	0	26.1418	2
TRUE	High	Master Protein	O00425	Insulin-like growth factor 2 mRNA-binding protein 3 OS=Homo sapiens GN=IGF2BP3 PE=1 SV=2	0	23.0372	12.6079	6	10	5	1	579	63.666	8.87	0.565	1	25.5837	6
TRUE	Low	Master Protein	O60925	Prefoldin subunit 1 OS=Homo sapiens GN=PFDN1 PE=1 SV=2	0.0544293	1.70863	5.7377	1	1	1	1	122	14.202	6.81	0.292	0	2.35476	1
TRUE	High	Master Protein	Q92522	Histone H1x OS=Homo sapiens GN=H1FX PE=1 SV=1	0	11.2639	15.493	3	8	3	1	213	22.474	10.76	0.638	0	22.3143	3
TRUE	High	Master Protein	P05204	Non-histone chromosomal protein HMG-17 OS=Homo sapiens GN=HMGN2 PE=1 SV=3	0	34.5289	42.2222	7	32	7	1	90	9.387	9.99	62.096	0	77.5709	7
TRUE	High	Master Protein	P24941	Cyclin-dependent kinase 2 OS=Homo sapiens GN=CDK2 PE=1 SV=2	0	11.4658	11.745	3	5	1	1	298	33.908	8.68	0.389	0	14.7501	3
TRUE	High	Master Protein	P33992	DNA replication licensing factor MCM5 OS=Homo sapiens GN=MCM5 PE=1 SV=5	0	47.7187	24.7956	15	23	15	1	734	82.233	8.37	1.154	0	64.6725	15
TRUE	High	Master Protein	P61077	Ubiquitin-conjugating enzyme E2 D3 OS=Homo sapiens GN=UBE2D3 PE=1 SV=1	0	10.4354	19.7279	2	5	2	1	147	16.676	7.8	1.154	0	17.9502	2
TRUE	High	Master Protein	P55081	Microfibrillar-associated protein 1 OS=Homo sapiens GN=MFAP1 PE=1 SV=2	0	11.0523	10.2506	3	5	3	1	439	51.927	4.98	0.369	0	11.9647	3
TRUE	High	Master Protein	P22234	Multifunctional protein ADE2 OS=Homo sapiens GN=PAICS PE=1 SV=3	0	75.0286	40.9412	14	45	14	1	425	47.049	7.23	3.394	0	136.636	14
TRUE	High	Master Protein	P35659	Protein DEK OS=Homo sapiens GN=DEK PE=1 SV=1	0	42.8809	30.6667	12	31	12	1	375	42.648	8.56	2.162	0	82.1725	12
TRUE	High	Master Protein	Q9GZL7	Ribosome biogenesis protein WDR12 OS=Homo sapiens GN=WDR12 PE=1 SV=2	0	16.8927	18.4397	4	10	4	1	423	47.678	5.9	0.557	0	32.5864	4
TRUE	High	Master Protein	O75608	Acyl-protein thioesterase 1 OS=Homo sapiens GN=LYPLA1 PE=1 SV=1	0	12.8316	15.6522	3	6	3	1	230	24.653	6.77	0.701	0	19.0268	3
TRUE	High	Master Protein	O76021	Ribosomal L1 domain-containing protein 1 OS=Homo sapiens GN=RSL1D1 PE=1 SV=3	0	58.0129	31.6327	13	38	13	1	490	54.939	10.13	3.125	0	109.84	13
TRUE	High	Master Protein	Q9HAV4	Exportin-5 OS=Homo sapiens GN=XPO5 PE=1 SV=1	0	7.1727	2.82392	2	4	2	1	1204	136.222	5.8	0.068	0	11.8927	2
TRUE	High	Master Protein	Q15185	Prostaglandin E synthase 3 OS=Homo sapiens GN=PTGES3 PE=1 SV=1	0	32.5509	41.875	6	23	6	1	160	18.685	4.54	6.943	0	59.2969	6
TRUE	High	Master Protein	Q9UHD1	Cysteine and histidine-rich domain-containing protein 1 OS=Homo sapiens GN=CHORDC1 PE=1 SV=2	0	14.9201	19.5783	4	6	4	1	332	37.466	7.87	0.468	0	17.3961	4
TRUE	High	Master Protein	P10809	60 kDa heat shock protein, mitochondrial OS=Homo sapiens GN=HSPD1 PE=1 SV=2	0	271.825	75.0436	36	231	36	1	573	61.016	5.87	32.711	0	696.037	36
TRUE	Medium	Master Protein	Q8TDC3	Serine/threonine-protein kinase BRSK1 OS=Homo sapiens GN=BRSK1 PE=1 SV=2	0.0230088	2.21918	1.02828	1	2	1	1	778	85.034	9.32	0.05	0	4.98273	1
TRUE	High	Master Protein	Q00796	Sorbitol dehydrogenase OS=Homo sapiens GN=SORD PE=1 SV=4	0	8.45916	9.2437	3	5	3	1	357	38.3	7.97	0.35	0	12.4799	3
TRUE	High	Master Protein	Q9BX40	Protein LSM14 homolog B OS=Homo sapiens GN=LSM14B PE=1 SV=1	0	9.03259	9.61039	2	4	2	1	385	42.045	9.69	0.413	0	15.1827	2
TRUE	High	Master Protein	P67775	Serine/threonine-protein phosphatase 2A catalytic subunit alpha isoform OS=Homo sapiens GN=PPP2CA PE=1 SV=1	0	54.0033	39.8058	8	27	1	1	309	35.571	5.54	2.36	0	99.2518	8
TRUE	High	Master Protein	P17096	High mobility group protein HMG-I/HMG-Y OS=Homo sapiens GN=HMGA1 PE=1 SV=3	0	23.7486	30.8411	4	15	4	1	107	11.669	10.32	5.813	0	51.7237	4
TRUE	High	Master Protein	P62805	Histone H4 OS=Homo sapiens GN=HIST1H4A PE=1 SV=2	0	45.0363	52.4272	8	44	8	1	103	11.36	11.36	67.129	0	130.149	8
TRUE	High	Master Protein	Q9Y2R5	28S ribosomal protein S17, mitochondrial OS=Homo sapiens GN=MRPS17 PE=2 SV=1	0	10.4037	22.3077	1	3	1	1	130	14.493	9.85	0.931	0	10.8318	1
TRUE	High	Master Protein	Q9H3U1	Protein unc-45 homolog A OS=Homo sapiens GN=UNC45A PE=1 SV=1	0	18.7957	6.88559	6	9	6	1	944	103.011	6.07	0.245	0	23.0268	6
TRUE	High	Master Protein	Q13243	Serine/arginine-rich splicing factor 5 OS=Homo sapiens GN=SRSF5 PE=1 SV=1	0	13.1377	12.8676	3	11	2	1	272	31.245	11.59	0.931	0	33.0088	3
TRUE	High	Master Protein	Q14692	Ribosome biogenesis protein BMS1 homolog OS=Homo sapiens GN=BMS1 PE=1 SV=1	0	10.9883	2.88612	3	4	3	1	1282	145.716	6.44	0.107	0	10.7145	3
TRUE	High	Master Protein	Q16222	UDP-N-acetylhexosamine pyrophosphorylase OS=Homo sapiens GN=UAP1 PE=1 SV=3	0	84.3665	50.5747	20	63	20	1	522	58.732	6.33	2.932	0	152.405	20
TRUE	High	Master Protein	Q9H0D6	5'-3' exoribonuclease 2 OS=Homo sapiens GN=XRN2 PE=1 SV=1	0	24.9996	7.26316	5	13	5	1	950	108.513	7.47	0.274	0	44.312	5
TRUE	High	Master Protein	Q9NX58	Cell growth-regulating nucleolar protein OS=Homo sapiens GN=LYAR PE=1 SV=2	0	13.4941	10.5541	3	7	3	1	379	43.588	9.54	0.389	0	23.3792	3
TRUE	High	Master Protein	Q99729	Heterogeneous nuclear ribonucleoprotein A/B OS=Homo sapiens GN=HNRNPAB PE=1 SV=2	0	41.0431	30.1205	11	40	10	1	332	36.202	8.21	5.494	0	114.048	11
TRUE	High	Master Protein	P17844	Probable ATP-dependent RNA helicase DDX5 OS=Homo sapiens GN=DDX5 PE=1 SV=1	0	88.9712	42.1824	25	67	17	1	614	69.105	8.92	4.367	0	190.906	25
TRUE	High	Master Protein	O15355	Protein phosphatase 1G OS=Homo sapiens GN=PPM1G PE=1 SV=1	0	74.1581	36.8132	13	36	13	1	546	59.235	4.36	2.562	0	102.826	13
TRUE	High	Master Protein	Q8TCS8	Polyribonucleotide nucleotidyltransferase 1, mitochondrial OS=Homo sapiens GN=PNPT1 PE=1 SV=2	0.00144823	4.7107	2.29885	2	3	2	1	783	85.897	7.77	0.089	0	7.87933	2
TRUE	High	Master Protein	O60828	Polyglutamine-binding protein 1 OS=Homo sapiens GN=PQBP1 PE=1 SV=1	0	13.6478	23.3962	4	5	4	1	265	30.454	6.33	1.512	0	21.1957	4
TRUE	High	Master Protein	P53999	Activated RNA polymerase II transcriptional coactivator p15 OS=Homo sapiens GN=SUB1 PE=1 SV=3	0	17.2249	44.0945	5	15	5	1	127	14.386	9.6	2.162	0	41.7085	5
TRUE	High	Master Protein	Q15366	Poly(rC)-binding protein 2 OS=Homo sapiens GN=PCBP2 PE=1 SV=1	0	77.1167	36.9863	10	43	5	1	365	38.556	6.79	5.31	1	143.808	10
TRUE	High	Master Protein	P13984	General transcription factor IIF subunit 2 OS=Homo sapiens GN=GTF2F2 PE=1 SV=2	0	5.76063	8.43373	2	2	2	1	249	28.363	9.23	0.311	0	5.16284	2
TRUE	High	Master Protein	P84243	Histone H3.3 OS=Homo sapiens GN=H3F3A PE=1 SV=2	0	41.7976	53.6765	6	27	1	1	136	15.319	11.27	25.827	0	79.2828	6
TRUE	High	Master Protein	P18621	60S ribosomal protein L17 OS=Homo sapiens GN=RPL17 PE=1 SV=3	0	41.0421	54.3478	10	32	10	1	184	21.383	10.17	11.328	0	73.0908	10
TRUE	High	Master Protein	Q9BWD1	Acetyl-CoA acetyltransferase, cytosolic OS=Homo sapiens GN=ACAT2 PE=1 SV=2	0	6.13201	4.78589	2	6	2	1	397	41.324	6.92	0.233	0	12.534	2
TRUE	High	Master Protein	Q08945	FACT complex subunit SSRP1 OS=Homo sapiens GN=SSRP1 PE=1 SV=1	0	49.8901	20.0282	12	32	12	1	709	81.024	6.87	1.075	0	94.6578	12
TRUE	High	Master Protein	Q9UDY2	Tight junction protein ZO-2 OS=Homo sapiens GN=TJP2 PE=1 SV=2	0	27.511	6.80672	6	9	6	1	1190	133.876	7.4	0.217	0	31.6768	6
TRUE	High	Master Protein	Q9BZL1	Ubiquitin-like protein 5 OS=Homo sapiens GN=UBL5 PE=1 SV=1	0	7.02808	39.726	3	3	3	1	73	8.541	8.44	2.981	0	6.87707	3
TRUE	High	Master Protein	Q9UBB4	Ataxin-10 OS=Homo sapiens GN=ATXN10 PE=1 SV=1	0	30.9255	22.7368	8	12	8	1	475	53.455	5.25	0.812	0	32.9434	8
TRUE	High	Master Protein	Q9Y2S6	Translation machinery-associated protein 7 OS=Homo sapiens GN=TMA7 PE=1 SV=1	0.0098852	3.06318	14.0625	1	2	1	1	64	7.062	9.99	2.162	0	4.65554	1
TRUE	High	Master Protein	Q15819	Ubiquitin-conjugating enzyme E2 variant 2 OS=Homo sapiens GN=UBE2V2 PE=1 SV=4	0	14.0636	37.931	5	11	3	1	145	16.352	8.09	1.61	0	32.4884	5
TRUE	High	Master Protein	Q14137	Ribosome biogenesis protein BOP1 OS=Homo sapiens GN=BOP1 PE=1 SV=2	0	13.009	9.65147	4	6	4	1	746	83.577	6.19	0.233	0	18.1911	4
TRUE	High	Master Protein	Q9BS40	Latexin OS=Homo sapiens GN=LXN PE=1 SV=2	0	21.8482	27.4775	4	24	4	1	222	25.734	5.78	2.594	0	53.2677	4
TRUE	High	Master Protein	Q16576	Histone-binding protein RBBP7 OS=Homo sapiens GN=RBBP7 PE=1 SV=1	0	29.8483	19.0588	6	15	3	1	425	47.79	5.05	1.154	3	44.6995	6
TRUE	High	Master Protein	Q4J6C6	Prolyl endopeptidase-like OS=Homo sapiens GN=PREPL PE=1 SV=1	0	8.95322	6.32737	2	5	2	1	727	83.873	6.38	0.17	0	14.6589	2
TRUE	High	Master Protein	Q96SW2	Protein cereblon OS=Homo sapiens GN=CRBN PE=1 SV=1	0.0098852	3.09495	2.26244	1	5	1	1	442	50.513	5.63	0.202	0	9.84178	1
TRUE	High	Master Protein	Q9Y333	U6 snRNA-associated Sm-like protein LSm2 OS=Homo sapiens GN=LSM2 PE=1 SV=1	0	10.6604	31.5789	2	5	2	1	95	10.828	6.52	0.931	0	18.9346	2
TRUE	High	Master Protein	Q12849	G-rich sequence factor 1 OS=Homo sapiens GN=GRSF1 PE=1 SV=3	0	13.3965	16.875	5	8	5	1	480	53.093	6.19	0.45	0	21.4088	5
TRUE	High	Master Protein	Q8NC51	Plasminogen activator inhibitor 1 RNA-binding protein OS=Homo sapiens GN=SERBP1 PE=1 SV=2	0	83.3527	40.4412	14	49	14	1	408	44.938	8.65	5.19	0	132.985	14
TRUE	High	Master Protein	Q9Y5S9	RNA-binding protein 8A OS=Homo sapiens GN=RBM8A PE=1 SV=1	0	10.5788	15.5172	3	12	3	1	174	19.877	5.72	1.371	0	38.2322	3
TRUE	Low	Master Protein	Q15070	Mitochondrial inner membrane protein OXA1L OS=Homo sapiens GN=OXA1L PE=1 SV=3	0.0626553	1.64685	1.6092	1	1	1	1	435	48.516	9.45	0.136	0	0	1
TRUE	High	Master Protein	P50579	Methionine aminopeptidase 2 OS=Homo sapiens GN=METAP2 PE=1 SV=1	0	46.7832	27.4059	8	22	8	1	478	52.858	5.82	1.102	0	76.3266	8
TRUE	High	Master Protein	Q53GS9	U4/U6.U5 tri-snRNP-associated protein 2 OS=Homo sapiens GN=USP39 PE=1 SV=2	0	6.35223	5.66372	3	6	3	1	565	65.34	8.91	0.241	0	18.0279	3
TRUE	High	Master Protein	P48681	Nestin OS=Homo sapiens GN=NES PE=1 SV=2	0	199.931	34.5466	39	118	39	1	1621	177.332	4.36	1.86	0	334.265	39
TRUE	High	Master Protein	Q9P013	Spliceosome-associated protein CWC15 homolog OS=Homo sapiens GN=CWC15 PE=1 SV=2	0.00176491	4.51613	4.80349	1	4	1	1	229	26.608	5.71	0.233	0	14.5273	1
TRUE	High	Master Protein	P07305	Histone H1.0 OS=Homo sapiens GN=H1F0 PE=1 SV=3	0	14.7116	16.4948	3	10	3	1	194	20.85	10.84	2.162	0	26.6657	3
TRUE	High	Master Protein	Q8WW12	PEST proteolytic signal-containing nuclear protein OS=Homo sapiens GN=PCNP PE=1 SV=2	0	22.7811	29.7753	4	9	4	1	178	18.913	7.49	1.154	0	28.0818	4
TRUE	High	Master Protein	Q16666	Gamma-interferon-inducible protein 16 OS=Homo sapiens GN=IFI16 PE=1 SV=3	0	62.4249	23.3121	14	35	14	1	785	88.199	9.28	1.121	0	112.413	14
TRUE	High	Master Protein	Q12931	Heat shock protein 75 kDa, mitochondrial OS=Homo sapiens GN=TRAP1 PE=1 SV=3	0	44.7626	18.3239	9	21	8	1	704	80.06	8.21	0.616	0	73.0152	9
TRUE	High	Master Protein	Q8IY67	Ribonucleoprotein PTB-binding 1 OS=Homo sapiens GN=RAVER1 PE=1 SV=1	0	5.91973	2.14521	1	2	1	1	606	63.837	8.48	0.08	0	8.22608	1
TRUE	High	Master Protein	P27695	DNA-(apurinic or apyrimidinic site) lyase OS=Homo sapiens GN=APEX1 PE=1 SV=2	0	54.8461	37.7358	10	26	10	1	318	35.532	8.12	3.642	0	84.4438	10
TRUE	High	Master Protein	P60842	Eukaryotic initiation factor 4A-I OS=Homo sapiens GN=EIF4A1 PE=1 SV=1	0	125.015	66.9951	22	102	11	1	406	46.125	5.48	15.156	10	314.21	22
TRUE	High	Master Protein	P40855	Peroxisomal biogenesis factor 19 OS=Homo sapiens GN=PEX19 PE=1 SV=1	0	8.37178	12.0401	2	2	2	1	299	32.786	4.34	0.274	0	6.19942	2
TRUE	High	Master Protein	Q16629	Serine/arginine-rich splicing factor 7 OS=Homo sapiens GN=SRSF7 PE=1 SV=1	0	18.3644	21.4286	5	13	4	1	238	27.35	11.82	1.054	0	37.0446	5
TRUE	High	Master Protein	Q8WZA0	Protein LZIC OS=Homo sapiens GN=LZIC PE=1 SV=1	0	6.23527	18.4211	2	4	2	1	190	21.481	4.94	0.389	0	8.24718	2
TRUE	High	Master Protein	Q9P287	BRCA2 and CDKN1A-interacting protein OS=Homo sapiens GN=BCCIP PE=1 SV=1	0.0040309	3.69278	4.77707	2	4	2	1	314	35.957	4.61	0.259	0	10.5522	2
TRUE	High	Master Protein	P49736	DNA replication licensing factor MCM2 OS=Homo sapiens GN=MCM2 PE=1 SV=4	0	43.9972	14.1593	12	28	12	1	904	101.832	5.52	0.684	0	76.0252	12
TRUE	High	Master Protein	P19338	Nucleolin OS=Homo sapiens GN=NCL PE=1 SV=3	0	157.206	45.2113	33	122	33	1	710	76.568	4.7	5.551	0	353.97	33
TRUE	High	Master Protein	Q15061	WD repeat-containing protein 43 OS=Homo sapiens GN=WDR43 PE=1 SV=3	0	12.5035	6.20384	3	7	3	1	677	74.843	5.57	0.184	0	18.5122	3
TRUE	High	Master Protein	P39687	Acidic leucine-rich nuclear phosphoprotein 32 family member A OS=Homo sapiens GN=ANP32A PE=1 SV=1	0	39.39	36.5462	8	22	3	1	249	28.568	4.09	7.111	0	66.3058	8
TRUE	Medium	Master Protein	Q9BVV7	Mitochondrial import inner membrane translocase subunit Tim21 OS=Homo sapiens GN=TIMM21 PE=1 SV=1	0.0249926	2.17496	4.03226	1	1	1	1	248	28.185	9.7	0.129	0	2.70541	1
TRUE	High	Master Protein	Q7L0Y3	Mitochondrial ribonuclease P protein 1 OS=Homo sapiens GN=TRMT10C PE=1 SV=2	0	6.76333	8.43672	2	3	2	1	403	47.317	9.36	0.172	0	8.0247	2
TRUE	High	Master Protein	Q96AT9	Ribulose-phosphate 3-epimerase OS=Homo sapiens GN=RPE PE=1 SV=1	0.00372881	3.79156	3.94737	1	4	1	1	228	24.911	5.58	0.259	0	13.3047	1
TRUE	High	Master Protein	P30492	HLA class I histocompatibility antigen, B-54 alpha chain OS=Homo sapiens GN=HLA-B PE=1 SV=1	0	21.0987	18.7845	5	14	1	1	362	40.355	6.3	0.778	0	41.7464	5
TRUE	High	Master Protein	P43897	Elongation factor Ts, mitochondrial OS=Homo sapiens GN=TSFM PE=1 SV=2	0	19.7016	19.0769	4	6	4	1	325	35.368	8.38	0.585	0	20.2593	4
TRUE	High	Master Protein	O43447	Peptidyl-prolyl cis-trans isomerase H OS=Homo sapiens GN=PPIH PE=1 SV=1	0.0098852	3.07946	5.64972	1	1	1	1	177	19.196	8.07	0.179	0	2.22638	1
TRUE	High	Master Protein	Q2TAY7	WD40 repeat-containing protein SMU1 OS=Homo sapiens GN=SMU1 PE=1 SV=2	0	14.9467	8.77193	4	10	4	1	513	57.507	7.18	0.322	0	28.3871	4
TRUE	High	Master Protein	P16949	Stathmin OS=Homo sapiens GN=STMN1 PE=1 SV=3	0	46.274	55.0336	10	48	10	1	149	17.292	5.97	24.119	0	119.566	10
TRUE	High	Master Protein	P49006	MARCKS-related protein OS=Homo sapiens GN=MARCKSL1 PE=1 SV=2	0	69.5349	78.4615	8	30	7	1	195	19.517	4.67	11.589	0	99.4086	8
TRUE	Medium	Master Protein	Q9BTC8	Metastasis-associated protein MTA3 OS=Homo sapiens GN=MTA3 PE=1 SV=2	0.0101266	3.01277	2.3569	2	2	1	1	594	67.461	8.57	0.119	0	4.0297	2
TRUE	High	Master Protein	P41223	Protein BUD31 homolog OS=Homo sapiens GN=BUD31 PE=1 SV=2	0.00341763	3.83274	14.5833	2	2	2	1	144	16.989	8.82	0.668	0	4.40248	2
TRUE	High	Master Protein	Q9NUQ9	Protein FAM49B OS=Homo sapiens GN=FAM49B PE=1 SV=1	0	7.4503	10.8025	3	4	3	1	324	36.725	6.06	0.35	0	5.56354	3
TRUE	High	Master Protein	P11586	C-1-tetrahydrofolate synthase, cytoplasmic OS=Homo sapiens GN=MTHFD1 PE=1 SV=3	0	114.826	28.3422	23	66	23	1	935	101.495	7.3	1.929	0	204.896	23
TRUE	High	Master Protein	P06748	Nucleophosmin OS=Homo sapiens GN=NPM1 PE=1 SV=2	0	103.943	58.8435	14	73	14	1	294	32.555	4.78	17.957	0	215.219	14
TRUE	High	Master Protein	P36954	DNA-directed RNA polymerase II subunit RPB9 OS=Homo sapiens GN=POLR2I PE=1 SV=1	0.000378501	5.61519	24.8	2	3	2	1	125	14.514	5.14	1.154	0	7.58974	2
TRUE	High	Master Protein	P63279	SUMO-conjugating enzyme UBC9 OS=Homo sapiens GN=UBE2I PE=1 SV=1	0	23.8699	31.6456	5	16	5	1	158	17.995	8.66	6.499	0	34.2239	5
TRUE	High	Master Protein	Q15291	Retinoblastoma-binding protein 5 OS=Homo sapiens GN=RBBP5 PE=1 SV=2	0	8.91604	3.90335	1	6	1	1	538	59.116	5.1	0.15	0	17.0729	1
TRUE	High	Master Protein	Q9Y2X3	Nucleolar protein 58 OS=Homo sapiens GN=NOP58 PE=1 SV=1	0	50.1299	25.8979	11	26	11	1	529	59.541	8.92	1.929	0	73.1493	11
TRUE	High	Master Protein	P40937	Replication factor C subunit 5 OS=Homo sapiens GN=RFC5 PE=1 SV=1	0.00372881	3.82333	2.64706	1	3	1	1	340	38.472	7.2	0.083	0	10.2627	1
TRUE	High	Master Protein	Q01081	Splicing factor U2AF 35 kDa subunit OS=Homo sapiens GN=U2AF1 PE=1 SV=3	0	28.5763	23.3333	5	21	5	1	240	27.854	8.81	2.831	0	59.2529	5
TRUE	High	Master Protein	P82675	28S ribosomal protein S5, mitochondrial OS=Homo sapiens GN=MRPS5 PE=1 SV=2	0	6.52612	5.81395	2	3	2	1	430	47.976	9.92	0.186	0	10.4578	2
TRUE	High	Master Protein	P17480	Nucleolar transcription factor 1 OS=Homo sapiens GN=UBTF PE=1 SV=1	0	10.2079	4.45026	3	9	3	1	764	89.35	5.81	0.155	0	21.6239	3
TRUE	High	Master Protein	P07910	Heterogeneous nuclear ribonucleoproteins C1/C2 OS=Homo sapiens GN=HNRNPC PE=1 SV=4	0	90.2567	42.1569	18	71	18	1	306	33.65	5.08	10.053	0	208.25	18
TRUE	High	Master Protein	P49840	Glycogen synthase kinase-3 alpha OS=Homo sapiens GN=GSK3A PE=1 SV=2	0	6.32059	5.59006	2	2	1	1	483	50.949	8.75	0.202	0	5.44521	2
TRUE	High	Master Protein	Q9UNZ5	Leydig cell tumor 10 kDa protein homolog OS=Homo sapiens GN=C19orf53 PE=1 SV=1	0	5.97089	17.1717	2	7	2	1	99	10.57	11.55	0.778	0	18.6979	2
TRUE	High	Master Protein	Q14103	Heterogeneous nuclear ribonucleoprotein D0 OS=Homo sapiens GN=HNRNPD PE=1 SV=1	0	40.0072	27.6056	10	36	8	1	355	38.41	7.81	3.437	0	113.61	10
TRUE	High	Master Protein	P40938	Replication factor C subunit 3 OS=Homo sapiens GN=RFC3 PE=1 SV=2	0	13.2176	9.83146	2	5	2	1	356	40.53	8.34	0.292	0	15.6344	2
TRUE	High	Master Protein	Q99615	DnaJ homolog subfamily C member 7 OS=Homo sapiens GN=DNAJC7 PE=1 SV=2	0	24.5627	17.4089	7	11	7	1	494	56.405	6.96	0.546	0	34.7418	7
TRUE	High	Master Protein	Q09161	Nuclear cap-binding protein subunit 1 OS=Homo sapiens GN=NCBP1 PE=1 SV=1	0	16.1162	5.82278	4	11	4	1	790	91.781	6.43	0.389	0	29.0751	4
TRUE	High	Master Protein	Q13247	Serine/arginine-rich splicing factor 6 OS=Homo sapiens GN=SRSF6 PE=1 SV=2	0	27.0525	22.3837	8	24	3	1	344	39.563	11.43	1.404	5	69.0779	8
TRUE	High	Master Protein	Q9UBU9	Nuclear RNA export factor 1 OS=Homo sapiens GN=NXF1 PE=1 SV=1	0	7.94847	3.55412	2	3	2	1	619	70.139	8.51	0.136	0	9.3867	2
TRUE	High	Master Protein	P31943	Heterogeneous nuclear ribonucleoprotein H OS=Homo sapiens GN=HNRNPH1 PE=1 SV=4	0	90.5837	35.8575	11	60	5	1	449	49.198	6.3	3.507	7	202.93	11
TRUE	High	Master Protein	Q92820	Gamma-glutamyl hydrolase OS=Homo sapiens GN=GGH PE=1 SV=2	0	17.9881	19.4969	5	10	5	1	318	35.941	7.11	0.778	0	28.6445	5
TRUE	High	Master Protein	O43660	Pleiotropic regulator 1 OS=Homo sapiens GN=PLRG1 PE=1 SV=1	0	12.3526	13.4241	3	6	3	1	514	57.158	9.17	0.259	0	18.0053	3
TRUE	High	Master Protein	P46782	40S ribosomal protein S5 OS=Homo sapiens GN=RPS5 PE=1 SV=4	0	39.82	41.6667	8	26	8	1	204	22.862	9.72	9	0	77.5124	8
TRUE	High	Master Protein	Q14166	Tubulin--tyrosine ligase-like protein 12 OS=Homo sapiens GN=TTLL12 PE=1 SV=2	0	9.32746	7.6087	3	4	3	1	644	74.356	5.53	0.212	0	12.5492	3
TRUE	High	Master Protein	P07195	L-lactate dehydrogenase B chain OS=Homo sapiens GN=LDHB PE=1 SV=2	0	115.286	64.6707	17	77	16	1	334	36.615	6.05	14.199	0	252.988	17
TRUE	High	Master Protein	P29218	Inositol monophosphatase 1 OS=Homo sapiens GN=IMPA1 PE=1 SV=1	0	7.15756	7.94224	2	4	2	1	277	30.169	5.26	0.292	0	10.8913	2
TRUE	High	Master Protein	P08107	Heat shock 70 kDa protein 1A/1B OS=Homo sapiens GN=HSPA1A PE=1 SV=5	0	183.776	70.8268	33	180	27	1	641	70.009	5.66	13.384	0	546.779	33
TRUE	High	Master Protein	O75223	Gamma-glutamylcyclotransferase OS=Homo sapiens GN=GGCT PE=1 SV=1	0	11.8721	15.9574	3	8	3	1	188	20.994	5.14	0.638	0	25.5632	3
TRUE	High	Master Protein	P62826	GTP-binding nuclear protein Ran OS=Homo sapiens GN=RAN PE=1 SV=3	0	47.7574	64.3519	9	40	9	1	216	24.408	7.49	9	0	98.942	9
TRUE	High	Master Protein	P63173	60S ribosomal protein L38 OS=Homo sapiens GN=RPL38 PE=1 SV=2	0	13.9334	47.1429	4	13	4	1	70	8.213	10.1	20.544	0	34.8982	4
TRUE	High	Master Protein	Q9BY32	Inosine triphosphate pyrophosphatase OS=Homo sapiens GN=ITPA PE=1 SV=2	0	31.4461	36.0825	4	14	4	1	194	21.432	5.66	2.162	0	45.6517	4
TRUE	High	Master Protein	P56211	cAMP-regulated phosphoprotein 19 OS=Homo sapiens GN=ARPP19 PE=1 SV=2	0	8.0657	33.0357	2	5	1	1	112	12.315	9.09	0.931	0	16.206	2
TRUE	High	Master Protein	P12956	X-ray repair cross-complementing protein 6 OS=Homo sapiens GN=XRCC6 PE=1 SV=2	0	144.505	51.7241	28	84	28	1	609	69.799	6.64	6.499	0	276.385	28
TRUE	High	Master Protein	O14744	Protein arginine N-methyltransferase 5 OS=Homo sapiens GN=PRMT5 PE=1 SV=4	0	25.7659	19.4662	7	13	7	1	637	72.638	6.29	0.512	0	49.0152	7
TRUE	High	Master Protein	Q01130	Serine/arginine-rich splicing factor 2 OS=Homo sapiens GN=SRSF2 PE=1 SV=4	0	17.8262	14.4796	3	8	3	1	221	25.461	11.85	1.31	0	25.6605	3
TRUE	High	Master Protein	Q13616	Cullin-1 OS=Homo sapiens GN=CUL1 PE=1 SV=2	0	9.59895	6.57216	5	6	5	1	776	89.622	8	0.238	0	8.94641	5
TRUE	High	Master Protein	Q9NZ45	CDGSH iron-sulfur domain-containing protein 1 OS=Homo sapiens GN=CISD1 PE=1 SV=1	0.00176491	4.60293	12.037	1	2	1	1	108	12.191	9.09	0.468	0	5.86859	1
TRUE	High	Master Protein	P61081	NEDD8-conjugating enzyme Ubc12 OS=Homo sapiens GN=UBE2M PE=1 SV=1	0	32.7138	54.0984	8	17	8	1	183	20.887	7.69	3.642	0	54.4512	8
TRUE	High	Master Protein	P36873	Serine/threonine-protein phosphatase PP1-gamma catalytic subunit OS=Homo sapiens GN=PPP1CC PE=1 SV=1	0	67.9241	49.8452	11	31	2	1	323	36.96	6.54	4.623	0	106.158	11
TRUE	High	Master Protein	Q86V81	THO complex subunit 4 OS=Homo sapiens GN=ALYREF PE=1 SV=3	0	25.2118	38.1323	6	16	6	1	257	26.872	11.15	1.512	0	52.4367	6
TRUE	High	Master Protein	Q09028	Histone-binding protein RBBP4 OS=Homo sapiens GN=RBBP4 PE=1 SV=3	0	22.6812	27.2941	6	17	3	1	425	47.626	4.89	1.154	0	41.3202	6
TRUE	High	Master Protein	Q96EP5	DAZ-associated protein 1 OS=Homo sapiens GN=DAZAP1 PE=1 SV=1	0	11.1109	11.5479	3	6	3	1	407	43.356	8.56	0.638	0	18.9976	3
TRUE	High	Master Protein	Q9BZX2	Uridine-cytidine kinase 2 OS=Homo sapiens GN=UCK2 PE=1 SV=1	0.000732332	4.9393	6.89655	1	3	1	1	261	29.281	6.7	0.155	0	9.59703	1
TRUE	High	Master Protein	Q9NX24	H/ACA ribonucleoprotein complex subunit 2 OS=Homo sapiens GN=NHP2 PE=1 SV=1	0	33.4917	31.3725	4	14	4	1	153	17.19	8.22	5.813	0	56.2023	4
TRUE	High	Master Protein	O14980	Exportin-1 OS=Homo sapiens GN=XPO1 PE=1 SV=1	0	73.9028	24.0896	21	50	21	1	1071	123.306	6.06	1.294	0	128.489	21
TRUE	High	Master Protein	P55769	NHP2-like protein 1 OS=Homo sapiens GN=NHP2L1 PE=1 SV=3	0	29.4756	55.4688	5	13	5	1	128	14.165	8.46	4.995	0	44.5205	5
TRUE	High	Master Protein	Q9BVP2	Guanine nucleotide-binding protein-like 3 OS=Homo sapiens GN=GNL3 PE=1 SV=2	0	13.6958	8.92532	3	4	3	1	549	61.954	9.16	0.334	0	12.9018	3
TRUE	High	Master Protein	P62312	U6 snRNA-associated Sm-like protein LSm6 OS=Homo sapiens GN=LSM6 PE=1 SV=1	0.00309278	3.88706	13.75	1	1	1	1	80	9.122	9.58	0.468	0	3.41559	1
TRUE	High	Master Protein	Q6EEV6	Small ubiquitin-related modifier 4 OS=Homo sapiens GN=SUMO4 PE=1 SV=2	0	11.9331	23.1579	2	12	1	1	95	10.678	7.18	2.162	0	26.3255	2
TRUE	Medium	Master Protein	O95864	Fatty acid desaturase 2 OS=Homo sapiens GN=FADS2 PE=1 SV=1	0.0347601	1.97062	3.15315	1	2	1	1	444	52.226	8.82	0.096	0	5.34938	1
TRUE	High	Master Protein	Q96AE4	Far upstream element-binding protein 1 OS=Homo sapiens GN=FUBP1 PE=1 SV=3	0	83.0541	39.9068	20	54	18	1	644	67.518	7.61	2.57	0	163.855	20
TRUE	High	Master Protein	Q8WVV9	Heterogeneous nuclear ribonucleoprotein L-like OS=Homo sapiens GN=HNRNPLL PE=1 SV=1	0.000732332	5.13374	2.95203	2	5	1	1	542	60.045	7.72	0.145	0	12.9075	2
TRUE	High	Master Protein	P63241	Eukaryotic translation initiation factor 5A-1 OS=Homo sapiens GN=EIF5A PE=1 SV=2	0	52.9407	65.5844	9	61	9	1	154	16.821	5.24	41.17	0	180.461	9
TRUE	High	Master Protein	Q92979	Ribosomal RNA small subunit methyltransferase NEP1 OS=Homo sapiens GN=EMG1 PE=1 SV=4	0	6.7077	13.9344	3	3	3	1	244	26.703	9.17	0.54	0	7.42968	3
TRUE	High	Master Protein	P78527	DNA-dependent protein kinase catalytic subunit OS=Homo sapiens GN=PRKDC PE=1 SV=3	0	474.233	31.6376	100	261	100	1	4128	468.788	7.12	1.794	0	856.306	100
TRUE	High	Master Protein	Q5H9R7	Serine/threonine-protein phosphatase 6 regulatory subunit 3 OS=Homo sapiens GN=PPP6R3 PE=1 SV=2	0	13.822	5.15464	3	5	3	1	873	97.608	4.6	0.145	0	17.4121	3
TRUE	High	Master Protein	O75937	DnaJ homolog subfamily C member 8 OS=Homo sapiens GN=DNAJC8 PE=1 SV=2	0.000732332	5.02401	6.32411	2	6	2	1	253	29.823	9.06	0.359	0	16.1687	2
TRUE	High	Master Protein	Q5BKZ1	DBIRD complex subunit ZNF326 OS=Homo sapiens GN=ZNF326 PE=1 SV=2	0	16.0027	10.6529	5	10	5	1	582	65.613	5.15	0.403	0	31.1108	5
TRUE	High	Master Protein	Q13823	Nucleolar GTP-binding protein 2 OS=Homo sapiens GN=GNL2 PE=1 SV=1	0	6.54034	3.69357	3	5	3	1	731	83.603	9.25	0.179	0	12.8826	3
TRUE	High	Master Protein	Q9H788	SH2 domain-containing protein 4A OS=Homo sapiens GN=SH2D4A PE=1 SV=1	0	9.04014	5.28634	2	4	2	1	454	52.694	8.06	0.194	0	13.5183	2
TRUE	High	Master Protein	Q6UN15	Pre-mRNA 3'-end-processing factor FIP1 OS=Homo sapiens GN=FIP1L1 PE=1 SV=1	0	10.5938	7.40741	3	4	3	1	594	66.487	5.59	0.318	0	11.4626	3
TRUE	High	Master Protein	Q96ST3	Paired amphipathic helix protein Sin3a OS=Homo sapiens GN=SIN3A PE=1 SV=2	0.00905563	3.16832	0.706991	1	2	1	1	1273	145.085	7.25	0.033	0	4.6451	1
TRUE	High	Master Protein	P00491	Purine nucleoside phosphorylase OS=Homo sapiens GN=PNP PE=1 SV=2	0	55.6021	47.0588	11	34	11	1	289	32.097	6.95	2.899	0	103.159	11
TRUE	High	Master Protein	Q7L2H7	Eukaryotic translation initiation factor 3 subunit M OS=Homo sapiens GN=EIF3M PE=1 SV=1	0	79.2895	48.9305	11	38	11	1	374	42.476	5.63	4.484	0	133.09	11
TRUE	High	Master Protein	Q92804	TATA-binding protein-associated factor 2N OS=Homo sapiens GN=TAF15 PE=1 SV=1	0	50.6501	31.4189	9	56	7	1	592	61.793	8.02	0.828	2	133.431	9
TRUE	High	Master Protein	Q96C19	EF-hand domain-containing protein D2 OS=Homo sapiens GN=EFHD2 PE=1 SV=1	0	24.9768	25.8333	6	19	6	1	240	26.68	5.2	1.254	0	60.7094	6
TRUE	Low	Master Protein	Q96MW1	Coiled-coil domain-containing protein 43 OS=Homo sapiens GN=CCDC43 PE=1 SV=2	0.0539188	1.71783	3.125	1	1	1	1	224	25.233	4.92	0.233	0	2.14182	1
TRUE	High	Master Protein	P67870	Casein kinase II subunit beta OS=Homo sapiens GN=CSNK2B PE=1 SV=1	0	29.2932	40.9302	5	23	5	1	215	24.926	5.55	2.162	0	66.6377	5
TRUE	High	Master Protein	Q8TEX9	Importin-4 OS=Homo sapiens GN=IPO4 PE=1 SV=2	0.00815395	3.24011	1.57262	1	1	1	1	1081	118.64	4.96	0.04	0	2.61424	1
TRUE	High	Master Protein	Q8IX01	SURP and G-patch domain-containing protein 2 OS=Homo sapiens GN=SUGP2 PE=1 SV=2	0.0098852	3.07268	2.77264	1	1	1	1	1082	120.132	7.28	0.037	0	3.43846	1
TRUE	High	Master Protein	P49790	Nuclear pore complex protein Nup153 OS=Homo sapiens GN=NUP153 PE=1 SV=2	0	32.1971	8.54237	9	14	9	1	1475	153.843	8.73	0.356	0	36.4856	9
TRUE	High	Master Protein	O95218	Zinc finger Ran-binding domain-containing protein 2 OS=Homo sapiens GN=ZRANB2 PE=1 SV=2	0	15.3645	13.3333	4	5	4	1	330	37.382	10.01	0.624	0	16.2255	4
TRUE	High	Master Protein	Q9UHX1	Poly(U)-binding-splicing factor PUF60 OS=Homo sapiens GN=PUF60 PE=1 SV=1	0	68.2734	30.5903	13	33	13	1	559	59.838	5.29	2.282	0	111.587	13
TRUE	High	Master Protein	P46060	Ran GTPase-activating protein 1 OS=Homo sapiens GN=RANGAP1 PE=1 SV=1	0	110.845	50.2555	20	66	20	1	587	63.502	4.68	4.179	0	207.503	20
TRUE	High	Master Protein	Q8WUM0	Nuclear pore complex protein Nup133 OS=Homo sapiens GN=NUP133 PE=1 SV=2	0	34.8683	11.1592	8	12	8	1	1156	128.898	5.1	0.376	0	36.7669	8
TRUE	High	Master Protein	Q9Y230	RuvB-like 2 OS=Homo sapiens GN=RUVBL2 PE=1 SV=3	0	51.9367	30.2376	12	35	12	1	463	51.125	5.64	2.039	0	109.145	12
TRUE	High	Master Protein	P61604	10 kDa heat shock protein, mitochondrial OS=Homo sapiens GN=HSPE1 PE=1 SV=2	0	31.8848	65.6863	8	29	8	1	102	10.925	8.92	6.943	0	81.9781	8
TRUE	High	Master Protein	P62316	Small nuclear ribonucleoprotein Sm D2 OS=Homo sapiens GN=SNRPD2 PE=1 SV=1	0	30.9176	54.2373	7	24	7	1	118	13.518	9.91	9	0	79.0896	7
TRUE	High	Master Protein	P50990	T-complex protein 1 subunit theta OS=Homo sapiens GN=CCT8 PE=1 SV=4	0	130.11	56.2044	30	82	30	1	548	59.583	5.6	5.381	0	275.116	30
TRUE	High	Master Protein	P50914	60S ribosomal protein L14 OS=Homo sapiens GN=RPL14 PE=1 SV=4	0	21.5766	24.6512	5	19	5	1	215	23.417	10.93	2.162	0	59.7536	5
TRUE	High	Master Protein	P31948	Stress-induced-phosphoprotein 1 OS=Homo sapiens GN=STIP1 PE=1 SV=1	0	121.65	49.7238	30	88	30	1	543	62.599	6.8	5.244	0	234.621	30
TRUE	High	Master Protein	Q9Y5X3	Sorting nexin-5 OS=Homo sapiens GN=SNX5 PE=1 SV=1	0	8.54578	5.44554	2	2	1	1	404	46.787	6.76	0.202	0	5.85593	2
TRUE	High	Master Protein	Q8WYA6	Beta-catenin-like protein 1 OS=Homo sapiens GN=CTNNBL1 PE=1 SV=1	0	22.802	12.9663	5	14	5	1	563	65.132	5.05	0.668	0	45.822	5
TRUE	High	Master Protein	Q13838	Spliceosome RNA helicase DDX39B OS=Homo sapiens GN=DDX39B PE=1 SV=1	0	74.8955	41.1215	14	43	4	1	428	48.96	5.67	3.394	9	125.241	14
TRUE	High	Master Protein	P53582	Methionine aminopeptidase 1 OS=Homo sapiens GN=METAP1 PE=1 SV=2	0	15.5065	12.4352	4	11	4	1	386	43.187	7.17	0.492	0	35.4642	4
TRUE	High	Master Protein	Q7Z739	YTH domain-containing family protein 3 OS=Homo sapiens GN=YTHDF3 PE=1 SV=1	0	7.71439	4.10256	3	5	1	1	585	63.822	9.04	0.334	2	12.722	3
TRUE	High	Master Protein	Q9NTZ6	RNA-binding protein 12 OS=Homo sapiens GN=RBM12 PE=1 SV=1	0	6.65	2.03863	2	3	2	1	932	97.333	8.63	0.133	0	9.15186	2
TRUE	High	Master Protein	Q13283	Ras GTPase-activating protein-binding protein 1 OS=Homo sapiens GN=G3BP1 PE=1 SV=1	0	78.4937	46.7811	14	53	14	1	466	52.132	5.52	4.754	0	162.808	14
TRUE	High	Master Protein	Q92530	Proteasome inhibitor PI31 subunit OS=Homo sapiens GN=PSMF1 PE=1 SV=2	0.000378501	5.61475	5.53506	1	3	1	1	271	29.798	5.74	0.155	0	10.8904	1
TRUE	High	Master Protein	P23434	Glycine cleavage system H protein, mitochondrial OS=Homo sapiens GN=GCSH PE=1 SV=2	0	14.978	17.341	2	8	2	1	173	18.873	4.88	1.371	0	27.9191	2
TRUE	High	Master Protein	Q9NS69	Mitochondrial import receptor subunit TOM22 homolog OS=Homo sapiens GN=TOMM22 PE=1 SV=3	0	14.2693	34.507	2	7	2	1	142	15.512	4.34	1.683	0	23.5543	2
TRUE	High	Master Protein	Q14498	RNA-binding protein 39 OS=Homo sapiens GN=RBM39 PE=1 SV=2	0	21.0008	6.79245	3	9	3	1	530	59.343	10.1	0.509	0	29.3442	3
TRUE	High	Master Protein	Q96AB3	Isochorismatase domain-containing protein 2, mitochondrial OS=Homo sapiens GN=ISOC2 PE=1 SV=1	0	6.01573	15.122	2	2	2	1	205	22.323	7.77	0.585	0	5.18899	2
TRUE	High	Master Protein	P61956	Small ubiquitin-related modifier 2 OS=Homo sapiens GN=SUMO2 PE=1 SV=3	0	11.933	23.1579	2	8	1	1	95	10.864	5.5	2.162	1	26.2646	2
TRUE	High	Master Protein	Q9Y3D9	28S ribosomal protein S23, mitochondrial OS=Homo sapiens GN=MRPS23 PE=1 SV=2	0.00627477	3.38902	8.42105	1	1	1	1	190	21.757	8.9	0.194	0	3.27776	1
TRUE	High	Master Protein	O76003	Glutaredoxin-3 OS=Homo sapiens GN=GLRX3 PE=1 SV=2	0	16.6559	12.8358	4	8	4	1	335	37.408	5.39	0.624	0	25.7827	4
TRUE	Low	Master Protein	P42892	Endothelin-converting enzyme 1 OS=Homo sapiens GN=ECE1 PE=1 SV=2	0.0976386	1.40373	1.2987	1	1	1	1	770	87.108	5.88	0.051	0	2.09074	1
TRUE	High	Master Protein	P09914	Interferon-induced protein with tetratricopeptide repeats 1 OS=Homo sapiens GN=IFIT1 PE=1 SV=2	0	11.1726	9.62343	3	3	3	1	478	55.325	7.2	0.233	0	9.4984	3
TRUE	High	Master Protein	Q14839	Chromodomain-helicase-DNA-binding protein 4 OS=Homo sapiens GN=CHD4 PE=1 SV=2	0	63.485	10.0418	12	32	12	1	1912	217.867	5.86	0.355	0	99.1679	12
TRUE	High	Master Protein	P78406	mRNA export factor OS=Homo sapiens GN=RAE1 PE=1 SV=1	0	21.6176	13.3152	3	7	3	1	368	40.942	7.83	0.52	0	22.9084	3
TRUE	High	Master Protein	Q9BVG4	Protein PBDC1 OS=Homo sapiens GN=PBDC1 PE=1 SV=1	0	10.8212	13.3047	3	5	3	1	233	26.041	4.79	0.848	0	13.8087	3
TRUE	High	Master Protein	P62304	Small nuclear ribonucleoprotein E OS=Homo sapiens GN=SNRPE PE=1 SV=1	0.00465116	3.63545	13.0435	1	3	1	1	92	10.797	9.44	0.778	0	6.6052	1
TRUE	High	Master Protein	Q15637	Splicing factor 1 OS=Homo sapiens GN=SF1 PE=1 SV=4	0	39.4806	20.8138	8	21	8	1	639	68.286	8.98	3.217	0	58.7137	8
TRUE	High	Master Protein	O43390	Heterogeneous nuclear ribonucleoprotein R OS=Homo sapiens GN=HNRNPR PE=1 SV=1	0	127.869	40.1264	21	100	14	1	633	70.899	8.13	4.179	0	253.216	21
TRUE	High	Master Protein	O14776	Transcription elongation regulator 1 OS=Homo sapiens GN=TCERG1 PE=1 SV=2	0	7.99313	3.36976	3	3	3	1	1098	123.823	8.65	0.145	0	8.98115	3
TRUE	High	Master Protein	Q7Z3B4	Nucleoporin p54 OS=Homo sapiens GN=NUP54 PE=1 SV=2	0	18.6953	13.0178	5	9	5	1	507	55.401	7.02	0.468	0	28.5868	5
TRUE	High	Master Protein	Q86TI2	Dipeptidyl peptidase 9 OS=Homo sapiens GN=DPP9 PE=1 SV=3	0.0024527	4.27132	1.3905	1	2	1	1	863	98.201	6.46	0.048	0	4.57503	1
TRUE	High	Master Protein	Q13084	39S ribosomal protein L28, mitochondrial OS=Homo sapiens GN=MRPL28 PE=1 SV=4	0.00372881	3.77701	13.6719	2	3	2	1	256	30.138	8.29	0.292	0	4.31705	2
TRUE	High	Master Protein	Q9Y265	RuvB-like 1 OS=Homo sapiens GN=RUVBL1 PE=1 SV=1	0	58.3085	40.1316	13	41	13	1	456	50.196	6.42	2.831	0	126.07	13
TRUE	High	Master Protein	P13639	Elongation factor 2 OS=Homo sapiens GN=EEF2 PE=1 SV=4	0	270.504	65.3846	46	176	45	1	858	95.277	6.83	15.681	1	549.431	46
TRUE	High	Master Protein	Q9UKY7	Protein CDV3 homolog OS=Homo sapiens GN=CDV3 PE=1 SV=1	0	52.2561	57.7519	7	25	7	1	258	27.318	6.4	4.179	0	78.0904	7
TRUE	High	Master Protein	Q9Y383	Putative RNA-binding protein Luc7-like 2 OS=Homo sapiens GN=LUC7L2 PE=1 SV=2	0	41.0795	27.0408	10	25	10	1	392	46.486	10.01	2.36	0	69.1478	10
TRUE	High	Master Protein	P62910	60S ribosomal protein L32 OS=Homo sapiens GN=RPL32 PE=1 SV=2	0	25.7178	37.7778	5	19	5	1	135	15.85	11.33	6.499	0	49.275	5
TRUE	High	Master Protein	Q13428	Treacle protein OS=Homo sapiens GN=TCOF1 PE=1 SV=3	0	29.5669	7.12366	9	15	9	1	1488	152.015	9.04	0.28	0	45.7027	9
TRUE	High	Master Protein	O00567	Nucleolar protein 56 OS=Homo sapiens GN=NOP56 PE=1 SV=4	0	46.8598	20.3704	11	28	11	1	594	66.009	9.19	1.297	0	79.3079	11
TRUE	High	Master Protein	P13010	X-ray repair cross-complementing protein 5 OS=Homo sapiens GN=XRCC5 PE=1 SV=3	0	170.428	52.3224	30	105	30	1	732	82.652	5.81	5.989	0	330.708	30
TRUE	High	Master Protein	Q92879	CUGBP Elav-like family member 1 OS=Homo sapiens GN=CELF1 PE=1 SV=2	0	10.1726	6.79012	3	6	3	1	486	52.03	8.46	0.413	0	13.4889	3
TRUE	High	Master Protein	P49841	Glycogen synthase kinase-3 beta OS=Homo sapiens GN=GSK3B PE=1 SV=2	0	12.0784	7.61905	2	4	1	1	420	46.715	8.78	0.318	0	9.3972	2
TRUE	High	Master Protein	Q99832	T-complex protein 1 subunit eta OS=Homo sapiens GN=CCT7 PE=1 SV=2	0	98.5459	51.5654	22	70	22	1	543	59.329	7.65	3.948	0	230.043	22
TRUE	High	Master Protein	P08238	Heat shock protein HSP 90-beta OS=Homo sapiens GN=HSP90AB1 PE=1 SV=4	0	298.11	68.3702	42	238	17	1	724	83.212	5.03	29.787	8	778.688	42
TRUE	Low	Master Protein	Q15326	Zinc finger MYND domain-containing protein 11 OS=Homo sapiens GN=ZMYND11 PE=1 SV=2	0.0909577	1.44989	1.16279	1	1	1	1	602	70.917	8.53	0.068	0	2.29045	1
TRUE	High	Master Protein	P34897	Serine hydroxymethyltransferase, mitochondrial OS=Homo sapiens GN=SHMT2 PE=1 SV=3	0	66.5141	34.3254	14	36	14	1	504	55.958	8.53	2.384	0	106.263	14
TRUE	High	Master Protein	Q00839	Heterogeneous nuclear ribonucleoprotein U OS=Homo sapiens GN=HNRNPU PE=1 SV=6	0	154.211	36.4848	27	104	27	1	825	90.528	6	8.027	0	304.838	27
TRUE	High	Master Protein	P31942	Heterogeneous nuclear ribonucleoprotein H3 OS=Homo sapiens GN=HNRNPH3 PE=1 SV=2	0	56.0836	42.4855	9	34	8	1	346	36.903	6.87	2.34	0	110.108	9
TRUE	Medium	Master Protein	Q9P227	Rho GTPase-activating protein 23 OS=Homo sapiens GN=ARHGAP23 PE=1 SV=2	0.0476725	1.77676	0.469484	1	1	1	1	1491	162.092	9.19	0.025	0	0	1
TRUE	High	Master Protein	Q99575	Ribonucleases P/MRP protein subunit POP1 OS=Homo sapiens GN=POP1 PE=1 SV=2	0	7.86339	4.58984	4	5	4	1	1024	114.636	9.22	0.157	0	12.0684	4
TRUE	High	Master Protein	P61978	Heterogeneous nuclear ribonucleoprotein K OS=Homo sapiens GN=HNRNPK PE=1 SV=1	0	105.642	56.8035	20	118	20	1	463	50.944	5.54	6.88	0	298.177	20
TRUE	High	Master Protein	P49458	Signal recognition particle 9 kDa protein OS=Homo sapiens GN=SRP9 PE=1 SV=2	0	17.667	41.8605	4	12	4	1	86	10.105	7.97	6.197	0	33.173	4
TRUE	Medium	Master Protein	Q96P65	Pyroglutamylated RFamide peptide receptor OS=Homo sapiens GN=QRFPR PE=1 SV=2	0.0317827	2.013	1.85615	1	1	1	1	431	49.455	9.13	0.093	0	1.80798	1
TRUE	High	Master Protein	Q9UMS4	Pre-mRNA-processing factor 19 OS=Homo sapiens GN=PRPF19 PE=1 SV=1	0	68.3335	44.0476	13	41	13	1	504	55.146	6.61	4.484	0	103.267	13
TRUE	High	Master Protein	O43143	Putative pre-mRNA-splicing factor ATP-dependent RNA helicase DHX15 OS=Homo sapiens GN=DHX15 PE=1 SV=2	0	76.1337	27.5472	16	50	16	1	795	90.875	7.46	2.008	0	142.066	16
TRUE	High	Master Protein	P27635	60S ribosomal protein L10 OS=Homo sapiens GN=RPL10 PE=1 SV=4	0	52.052	42.0561	8	33	8	1	214	24.588	10.08	4.878	0	120.214	8
TRUE	High	Master Protein	O95232	Luc7-like protein 3 OS=Homo sapiens GN=LUC7L3 PE=1 SV=2	0	16.0608	11.1111	5	10	5	1	432	51.435	9.79	0.73	0	23.5386	5
TRUE	High	Master Protein	P05114	Non-histone chromosomal protein HMG-14 OS=Homo sapiens GN=HMGN1 PE=1 SV=3	0	35.6988	47	6	23	6	1	100	10.653	9.6	30.623	0	72.385	6
TRUE	High	Master Protein	Q13148	TAR DNA-binding protein 43 OS=Homo sapiens GN=TARDBP PE=1 SV=1	0	44.1299	30.1932	9	24	9	1	414	44.711	6.19	2.548	0	70.592	9
TRUE	Medium	Master Protein	Q8N4H5	Mitochondrial import receptor subunit TOM5 homolog OS=Homo sapiens GN=TOMM5 PE=1 SV=1	0.0469365	1.79588	13.7255	1	3	1	1	51	6.031	9.7	0.585	0	5.97964	1
TRUE	High	Master Protein	Q8IY81	pre-rRNA processing protein FTSJ3 OS=Homo sapiens GN=FTSJ3 PE=1 SV=2	0	28.0098	9.32704	5	10	5	1	847	96.499	8.4	0.442	0	34.3821	5
TRUE	High	Master Protein	O15371	Eukaryotic translation initiation factor 3 subunit D OS=Homo sapiens GN=EIF3D PE=1 SV=1	0	92.6154	38.3212	13	47	13	1	548	63.932	6.05	3.642	0	185.769	13
TRUE	High	Master Protein	Q13526	Peptidyl-prolyl cis-trans isomerase NIMA-interacting 1 OS=Homo sapiens GN=PIN1 PE=1 SV=1	0	6.79507	12.2699	1	2	1	1	163	18.232	8.82	0.233	0	9.53529	1
TRUE	High	Master Protein	Q92621	Nuclear pore complex protein Nup205 OS=Homo sapiens GN=NUP205 PE=1 SV=3	0	19.1066	2.93241	5	11	5	1	2012	227.776	6.19	0.131	0	24.6837	5
TRUE	High	Master Protein	Q9NZL4	Hsp70-binding protein 1 OS=Homo sapiens GN=HSPBP1 PE=1 SV=1	0	9.08583	12.4309	4	7	4	1	362	39.449	5.21	0.585	0	14.3318	4
TRUE	High	Master Protein	P49368	T-complex protein 1 subunit gamma OS=Homo sapiens GN=CCT3 PE=1 SV=4	0	143.235	64.5872	31	111	31	1	545	60.495	6.49	7.859	0	332.324	31
TRUE	High	Master Protein	Q07021	Complement component 1 Q subcomponent-binding protein, mitochondrial OS=Homo sapiens GN=C1QBP PE=1 SV=1	0	86.4325	46.8085	7	38	7	1	282	31.343	4.84	9	0	174.626	7
TRUE	High	Master Protein	Q9BW27	Nuclear pore complex protein Nup85 OS=Homo sapiens GN=NUP85 PE=1 SV=1	0	11.4408	4.87805	2	5	2	1	656	74.971	5.55	0.218	0	18.3303	2
TRUE	High	Master Protein	Q9BV57	1,2-dihydroxy-3-keto-5-methylthiopentene dioxygenase OS=Homo sapiens GN=ADI1 PE=1 SV=1	0.000378501	5.6438	15.0838	2	2	2	1	179	21.485	5.68	0.425	0	5.85155	2
TRUE	High	Master Protein	P17987	T-complex protein 1 subunit alpha OS=Homo sapiens GN=TCP1 PE=1 SV=1	0	103.023	49.2806	21	64	21	1	556	60.306	6.11	3.948	0	193.734	21
TRUE	High	Master Protein	P30520	Adenylosuccinate synthetase isozyme 2 OS=Homo sapiens GN=ADSS PE=1 SV=3	0	44.9622	29.6053	11	24	11	1	456	50.066	6.55	1.512	0	71.7029	11
TRUE	High	Master Protein	O95777	U6 snRNA-associated Sm-like protein LSm8 OS=Homo sapiens GN=LSM8 PE=1 SV=3	0	6.57151	27.0833	2	5	2	1	96	10.396	4.48	0.931	0	13.5573	2
TRUE	High	Master Protein	Q15427	Splicing factor 3B subunit 4 OS=Homo sapiens GN=SF3B4 PE=1 SV=1	0	15.3119	8.72642	2	5	2	1	424	44.357	8.56	0.359	0	22.3541	2
TRUE	High	Master Protein	Q8N1F7	Nuclear pore complex protein Nup93 OS=Homo sapiens GN=NUP93 PE=1 SV=2	0	36.4466	16.8498	12	16	12	1	819	93.43	5.72	0.597	0	40.124	12
TRUE	High	Master Protein	Q969V3	Nicalin OS=Homo sapiens GN=NCLN PE=1 SV=2	0	28.225	14.032	6	8	6	1	563	62.935	6.89	0.562	0	27.386	6
TRUE	High	Master Protein	P17174	Aspartate aminotransferase, cytoplasmic OS=Homo sapiens GN=GOT1 PE=1 SV=3	0	23.3982	23.7288	8	14	8	1	413	46.219	7.01	0.978	0	40.9426	8
TRUE	High	Master Protein	P78371	T-complex protein 1 subunit beta OS=Homo sapiens GN=CCT2 PE=1 SV=4	0	138.227	55.8879	24	68	24	1	535	57.452	6.46	5.391	0	227.011	24
TRUE	High	Master Protein	Q9BWF3	RNA-binding protein 4 OS=Homo sapiens GN=RBM4 PE=1 SV=1	0	23.9115	21.7033	6	12	6	1	364	40.289	7.08	0.778	0	38.3418	6
TRUE	High	Master Protein	Q9UBX3	Mitochondrial dicarboxylate carrier OS=Homo sapiens GN=SLC25A10 PE=1 SV=2	0.00905563	3.16229	5.22648	1	1	1	1	287	31.262	9.54	0.129	0	3.15521	1
TRUE	High	Master Protein	P30566	Adenylosuccinate lyase OS=Homo sapiens GN=ADSL PE=1 SV=2	0	10.8687	10.124	3	10	3	1	484	54.854	7.11	0.346	0	23.7192	3
TRUE	High	Master Protein	Q13123	Protein Red OS=Homo sapiens GN=IK PE=1 SV=3	0.000378501	5.56727	3.59066	2	3	2	1	557	65.562	6.64	0.166	0	6.55226	2
TRUE	High	Master Protein	P52597	Heterogeneous nuclear ribonucleoprotein F OS=Homo sapiens GN=HNRNPF PE=1 SV=3	0	56.8094	33.253	9	27	7	1	415	45.643	5.58	2.481	0	88.9285	9
TRUE	High	Master Protein	P08621	U1 small nuclear ribonucleoprotein 70 kDa OS=Homo sapiens GN=SNRNP70 PE=1 SV=2	0	52.1546	34.7826	10	33	10	1	437	51.526	9.94	2.981	0	101.805	10
TRUE	High	Master Protein	P23588	Eukaryotic translation initiation factor 4B OS=Homo sapiens GN=EIF4B PE=1 SV=2	0	51.7924	20.9493	10	29	10	1	611	69.11	5.73	1.062	0	105.848	10
TRUE	High	Master Protein	Q14566	DNA replication licensing factor MCM6 OS=Homo sapiens GN=MCM6 PE=1 SV=1	0	44.1727	16.3216	12	20	12	1	821	92.831	5.41	0.675	0	59.4372	12
TRUE	High	Master Protein	P26368	Splicing factor U2AF 65 kDa subunit OS=Homo sapiens GN=U2AF2 PE=1 SV=4	0	39.7473	21.6842	7	25	7	1	475	53.467	9.09	1.565	0	86.1334	7
TRUE	High	Master Protein	Q07666	KH domain-containing, RNA-binding, signal transduction-associated protein 1 OS=Homo sapiens GN=KHDRBS1 PE=1 SV=1	0	36.4303	22.7991	6	22	6	1	443	48.197	8.66	1.371	0	57.4987	6
TRUE	High	Master Protein	P18077	60S ribosomal protein L35a OS=Homo sapiens GN=RPL35A PE=1 SV=2	0	23.9289	46.3636	6	24	6	1	110	12.53	11.06	6.743	0	57.1717	6
TRUE	High	Master Protein	Q15428	Splicing factor 3A subunit 2 OS=Homo sapiens GN=SF3A2 PE=1 SV=2	0	20.315	16.3793	5	10	5	1	464	49.224	9.64	1.371	0	29.7715	5
TRUE	High	Master Protein	P56537	Eukaryotic translation initiation factor 6 OS=Homo sapiens GN=EIF6 PE=1 SV=1	0	61.7732	56.7347	9	33	9	1	245	26.582	4.68	9	0	124.685	9
TRUE	High	Master Protein	P09651	Heterogeneous nuclear ribonucleoprotein A1 OS=Homo sapiens GN=HNRNPA1 PE=1 SV=5	0	111.755	60.4839	19	108	14	1	372	38.723	9.13	12.895	1	312.892	19
TRUE	High	Master Protein	P42285	Superkiller viralicidic activity 2-like 2 OS=Homo sapiens GN=SKIV2L2 PE=1 SV=3	0	10.8412	4.41459	3	5	3	1	1042	117.729	6.52	0.116	0	15.5623	3
TRUE	High	Master Protein	Q13488	V-type proton ATPase 116 kDa subunit a isoform 3 OS=Homo sapiens GN=TCIRG1 PE=1 SV=3	0.0024527	4.18492	2.16867	2	2	2	1	830	92.908	7.12	0.105	0	1.66917	2
TRUE	Low	Master Protein	Q05DH4	Protein FAM160A1 OS=Homo sapiens GN=FAM160A1 PE=2 SV=2	0.111636	1.33961	0.865385	1	1	1	1	1040	116.547	4.86	0.044	0	2.34554	1
TRUE	High	Master Protein	Q9UQE7	Structural maintenance of chromosomes protein 3 OS=Homo sapiens GN=SMC3 PE=1 SV=2	0	44.5191	11.5037	11	15	11	1	1217	141.454	7.18	0.362	0	47.7562	11
TRUE	High	Master Protein	P42677	40S ribosomal protein S27 OS=Homo sapiens GN=RPS27 PE=1 SV=3	0	19.4837	38.0952	3	12	1	1	84	9.455	9.45	9	3	34.4584	3
TRUE	High	Master Protein	Q9BRJ2	39S ribosomal protein L45, mitochondrial OS=Homo sapiens GN=MRPL45 PE=1 SV=2	0.0040309	3.68825	9.15033	1	2	1	1	306	35.328	9.03	0.116	0	0	1
TRUE	High	Master Protein	Q9Y5K5	Ubiquitin carboxyl-terminal hydrolase isozyme L5 OS=Homo sapiens GN=UCHL5 PE=1 SV=3	0	13.4947	17.9331	4	7	4	1	329	37.583	5.33	0.551	0	16.6811	4
TRUE	High	Master Protein	P83916	Chromobox protein homolog 1 OS=Homo sapiens GN=CBX1 PE=1 SV=1	0.00109051	4.86391	5.94595	1	4	1	1	185	21.405	4.93	0.212	0	12.5714	1
TRUE	High	Master Protein	P00533	Epidermal growth factor receptor OS=Homo sapiens GN=EGFR PE=1 SV=2	0	25.9807	7.68595	7	11	7	1	1210	134.19	6.68	0.296	0	31.6536	7
TRUE	High	Master Protein	O43765	Small glutamine-rich tetratricopeptide repeat-containing protein alpha OS=Homo sapiens GN=SGTA PE=1 SV=1	0	28.7933	27.1565	8	16	8	1	313	34.042	4.87	2.728	0	46.6343	8
TRUE	High	Master Protein	Q3ZCQ8	Mitochondrial import inner membrane translocase subunit TIM50 OS=Homo sapiens GN=TIMM50 PE=1 SV=2	0	27.994	16.7139	5	10	5	1	353	39.622	8.37	1.448	0	34.6381	5
TRUE	High	Master Protein	P48643	T-complex protein 1 subunit epsilon OS=Homo sapiens GN=CCT5 PE=1 SV=1	0	148.624	65.0647	31	102	30	1	541	59.633	5.66	9	1	292.143	31
TRUE	High	Master Protein	Q9UNN5	FAS-associated factor 1 OS=Homo sapiens GN=FAF1 PE=1 SV=2	0	7.63	3.07692	2	4	2	1	650	73.908	4.88	0.15	0	10.4952	2
TRUE	High	Master Protein	P51153	Ras-related protein Rab-13 OS=Homo sapiens GN=RAB13 PE=1 SV=1	0	27.6025	37.931	8	25	6	1	203	22.76	9.19	2.415	1	76.4603	8
TRUE	High	Master Protein	O60264	SWI/SNF-related matrix-associated actin-dependent regulator of chromatin subfamily A member 5 OS=Homo sapiens GN=SMARCA5 PE=1 SV=1	0	23.1463	7.50951	8	14	8	1	1052	121.828	8.09	0.306	0	38.362	8
TRUE	High	Master Protein	P49406	39S ribosomal protein L19, mitochondrial OS=Homo sapiens GN=MRPL19 PE=1 SV=2	0.00176491	4.47353	3.76712	1	2	1	1	292	33.514	9.5	0.105	0	6.33322	1
TRUE	High	Master Protein	P84098	60S ribosomal protein L19 OS=Homo sapiens GN=RPL19 PE=1 SV=1	0	29.4253	22.449	5	25	5	1	196	23.451	11.47	4.995	0	43.6237	5
TRUE	High	Master Protein	P62995	Transformer-2 protein homolog beta OS=Homo sapiens GN=TRA2B PE=1 SV=1	0.000378501	5.6528	12.8472	3	8	3	1	288	33.646	11.25	0.874	0	17.9509	3
TRUE	High	Master Protein	O43809	Cleavage and polyadenylation specificity factor subunit 5 OS=Homo sapiens GN=NUDT21 PE=1 SV=1	0	18.4358	34.8018	6	6	6	1	227	26.211	8.82	1.371	0	17.1284	6
TRUE	High	Master Protein	P46976	Glycogenin-1 OS=Homo sapiens GN=GYG1 PE=1 SV=4	0	14.1148	10.8571	3	3	3	1	350	39.359	5.53	0.501	0	10.2834	3
TRUE	High	Master Protein	P14866	Heterogeneous nuclear ribonucleoprotein L OS=Homo sapiens GN=HNRNPL PE=1 SV=2	0	222.704	51.4431	18	102	17	1	589	64.092	8.22	20.544	1	356.226	18
TRUE	High	Master Protein	Q9BQG0	Myb-binding protein 1A OS=Homo sapiens GN=MYBBP1A PE=1 SV=2	0	71.6784	15.4367	17	34	17	1	1328	148.762	9.28	0.791	0	104.45	17
TRUE	High	Master Protein	O75821	Eukaryotic translation initiation factor 3 subunit G OS=Homo sapiens GN=EIF3G PE=1 SV=2	0	36.9788	26.5625	7	17	7	1	320	35.589	6.13	1.512	0	59.7534	7
TRUE	High	Master Protein	Q9BZQ8	Protein Niban OS=Homo sapiens GN=FAM129A PE=1 SV=1	0	15.744	5.71121	5	6	5	1	928	103.07	4.78	0.271	0	16.7163	5
TRUE	High	Master Protein	P62829	60S ribosomal protein L23 OS=Homo sapiens GN=RPL23 PE=1 SV=1	0	44.3656	48.5714	6	25	6	1	140	14.856	10.51	9	0	80.3728	6
TRUE	High	Master Protein	Q9Y3D0	Mitotic spindle-associated MMXD complex subunit MIP18 OS=Homo sapiens GN=FAM96B PE=1 SV=1	0.00465116	3.5696	12.8834	1	2	1	1	163	17.652	5.19	0.389	0	6.66383	1
TRUE	High	Master Protein	P16401	Histone H1.5 OS=Homo sapiens GN=HIST1H1B PE=1 SV=3	0	49.828	34.5133	12	44	9	1	226	22.566	10.92	13.251	0	128.427	12
TRUE	High	Master Protein	Q15365	Poly(rC)-binding protein 1 OS=Homo sapiens GN=PCBP1 PE=1 SV=2	0	95.1684	43.8202	11	52	7	1	356	37.474	7.09	7.962	4	177.288	11
TRUE	High	Master Protein	Q9H773	dCTP pyrophosphatase 1 OS=Homo sapiens GN=DCTPP1 PE=1 SV=1	0	21.5914	46.4706	5	14	5	1	170	18.669	5.03	1.848	0	42.3935	5
TRUE	High	Master Protein	Q13310	Polyadenylate-binding protein 4 OS=Homo sapiens GN=PABPC4 PE=1 SV=1	0	89.1308	31.2112	17	47	8	1	644	70.738	9.26	2.548	0	151.782	17
TRUE	High	Master Protein	O95373	Importin-7 OS=Homo sapiens GN=IPO7 PE=1 SV=1	0	76.3567	24.2775	15	37	15	1	1038	119.44	4.82	1.188	0	117.69	15
TRUE	High	Master Protein	P62851	40S ribosomal protein S25 OS=Homo sapiens GN=RPS25 PE=1 SV=1	0	24.0631	27.2	5	27	5	1	125	13.734	10.11	20.544	0	65.5336	5
TRUE	High	Master Protein	P62906	60S ribosomal protein L10a OS=Homo sapiens GN=RPL10A PE=1 SV=2	0	49.413	42.8571	10	50	10	1	217	24.816	9.94	5.31	0	116.386	10
TRUE	High	Master Protein	Q96HS1	Serine/threonine-protein phosphatase PGAM5, mitochondrial OS=Homo sapiens GN=PGAM5 PE=1 SV=2	0	12.0895	10.7266	3	6	3	1	289	31.985	8.68	0.438	0	19.7236	3
TRUE	High	Master Protein	O60888	Protein CutA OS=Homo sapiens GN=CUTA PE=1 SV=2	0	9.47054	22.905	2	5	2	1	179	19.104	5.5	0.778	0	17.746	2
TRUE	High	Master Protein	P62241	40S ribosomal protein S8 OS=Homo sapiens GN=RPS8 PE=1 SV=2	0	61.0823	42.3077	7	36	7	1	208	24.19	10.32	18.953	0	121.448	7
TRUE	High	Master Protein	P84090	Enhancer of rudimentary homolog OS=Homo sapiens GN=ERH PE=1 SV=1	0	67.1142	74.0385	6	32	6	1	104	12.251	5.92	70.969	0	117.91	6
TRUE	High	Master Protein	P46783	40S ribosomal protein S10 OS=Homo sapiens GN=RPS10 PE=1 SV=1	0	22.368	39.3939	7	25	6	1	165	18.886	10.15	3.125	0	56.0409	7
TRUE	High	Master Protein	Q5T9A4	ATPase family AAA domain-containing protein 3B OS=Homo sapiens GN=ATAD3B PE=1 SV=1	0	33.8488	14.1975	9	26	2	1	648	72.527	9.2	0.688	0	79.7043	9
TRUE	High	Master Protein	P62854	40S ribosomal protein S26 OS=Homo sapiens GN=RPS26 PE=1 SV=3	0	15.5884	44.3478	4	12	4	1	115	13.007	11	3.642	0	32.4923	4
TRUE	High	Master Protein	Q9GZS1	DNA-directed RNA polymerase I subunit RPA49 OS=Homo sapiens GN=POLR1E PE=1 SV=2	0	5.84461	3.5343	2	2	2	1	481	53.928	8.56	0.202	0	5.07053	2
TRUE	High	Master Protein	Q9UBT2	SUMO-activating enzyme subunit 2 OS=Homo sapiens GN=UBA2 PE=1 SV=2	0	55.4342	22.9688	10	29	10	1	640	71.179	5.29	1.154	0	89.5832	10
TRUE	High	Master Protein	P62847	40S ribosomal protein S24 OS=Homo sapiens GN=RPS24 PE=1 SV=1	0	18.4708	34.5865	5	15	5	1	133	15.413	10.78	4.179	0	39.1685	5
TRUE	High	Master Protein	P30876	DNA-directed RNA polymerase II subunit RPB2 OS=Homo sapiens GN=POLR2B PE=1 SV=1	0	9.40889	5.53663	2	2	2	1	1174	133.811	6.87	0.065	0	10.5928	2
TRUE	Low	Master Protein	Q9UFW8	CGG triplet repeat-binding protein 1 OS=Homo sapiens GN=CGGBP1 PE=1 SV=2	0.0943748	1.42992	5.38922	1	1	1	1	167	18.809	8.95	0.212	0	2.19376	1
TRUE	High	Master Protein	P05455	Lupus La protein OS=Homo sapiens GN=SSB PE=1 SV=2	0	84.731	42.1569	18	56	18	1	408	46.808	7.12	5.21	0	165.013	18
TRUE	High	Master Protein	Q69YQ0	Cytospin-A OS=Homo sapiens GN=SPECC1L PE=1 SV=2	0	13.9667	5.81916	5	11	4	1	1117	124.525	5.72	0.173	0	30.288	5
TRUE	High	Master Protein	Q07955	Serine/arginine-rich splicing factor 1 OS=Homo sapiens GN=SRSF1 PE=1 SV=2	0	49.3664	47.9839	13	44	13	1	248	27.728	10.36	9	0	112.921	13
TRUE	High	Master Protein	P60866	40S ribosomal protein S20 OS=Homo sapiens GN=RPS20 PE=1 SV=1	0	16.1454	32.7731	4	14	4	1	119	13.364	9.94	9	0	40.7691	4
TRUE	High	Master Protein	P62314	Small nuclear ribonucleoprotein Sm D1 OS=Homo sapiens GN=SNRPD1 PE=1 SV=1	0	10.8453	27.7311	2	6	2	1	119	13.273	11.56	2.981	0	19.8856	2
TRUE	High	Master Protein	Q15388	Mitochondrial import receptor subunit TOM20 homolog OS=Homo sapiens GN=TOMM20 PE=1 SV=1	0	10.1542	22.7586	2	5	2	1	145	16.288	8.6	0.931	0	16.5142	2
TRUE	High	Master Protein	P10599	Thioredoxin OS=Homo sapiens GN=TXN PE=1 SV=3	0	37.1404	88.5714	8	41	8	1	105	11.73	4.92	25.827	0	120.684	8
TRUE	High	Master Protein	P55209	Nucleosome assembly protein 1-like 1 OS=Homo sapiens GN=NAP1L1 PE=1 SV=1	0	75.7984	39.1304	11	37	10	1	391	45.346	4.46	9	1	143.971	11
TRUE	High	Master Protein	Q8IZL8	Proline-, glutamic acid- and leucine-rich protein 1 OS=Homo sapiens GN=PELP1 PE=1 SV=2	0	11.201	6.63717	4	4	4	1	1130	119.624	4.34	0.239	0	13.3514	4
TRUE	High	Master Protein	P40227	T-complex protein 1 subunit zeta OS=Homo sapiens GN=CCT6A PE=1 SV=3	0	80.0355	36.1582	18	50	18	1	531	57.988	6.68	4.946	0	131.182	18
TRUE	Medium	Master Protein	Q13485	Mothers against decapentaplegic homolog 4 OS=Homo sapiens GN=SMAD4 PE=1 SV=1	0.0150077	2.52812	3.80435	1	1	1	1	552	60.401	6.99	0.096	0	2.6417	1
TRUE	High	Master Protein	O00571	ATP-dependent RNA helicase DDX3X OS=Homo sapiens GN=DDX3X PE=1 SV=3	0	103.842	42.9003	23	62	9	1	662	73.198	7.18	3.394	10	185.352	23
TRUE	High	Master Protein	Q8WTT2	Nucleolar complex protein 3 homolog OS=Homo sapiens GN=NOC3L PE=1 SV=1	0.000732332	5.26468	2.375	2	2	2	1	800	92.49	9.17	0.11	0	1.99262	2
TRUE	High	Master Protein	P24666	Low molecular weight phosphotyrosine protein phosphatase OS=Homo sapiens GN=ACP1 PE=1 SV=3	0	20.2169	29.7468	3	15	3	1	158	18.031	6.74	1.512	0	48.689	3
TRUE	High	Master Protein	P51398	28S ribosomal protein S29, mitochondrial OS=Homo sapiens GN=DAP3 PE=1 SV=1	0	11.6879	11.3065	4	6	4	1	398	45.538	8.88	0.616	0	15.5818	4
TRUE	High	Master Protein	O75934	Pre-mRNA-splicing factor SPF27 OS=Homo sapiens GN=BCAS2 PE=1 SV=1	0.00690108	3.31025	5.77778	1	2	1	1	225	26.115	5.66	0.179	0	3.52177	1
TRUE	High	Master Protein	O43583	Density-regulated protein OS=Homo sapiens GN=DENR PE=1 SV=2	0	44.8268	32.8283	5	14	5	1	198	22.078	5.3	4.995	0	54.1791	5
TRUE	High	Master Protein	O15446	DNA-directed RNA polymerase I subunit RPA34 OS=Homo sapiens GN=CD3EAP PE=1 SV=1	0	11.3745	15.4902	3	4	3	1	510	54.951	8.51	0.389	0	15.2338	3
TRUE	Medium	Master Protein	O43150	Arf-GAP with SH3 domain, ANK repeat and PH domain-containing protein 2 OS=Homo sapiens GN=ASAP2 PE=1 SV=3	0.0110375	2.87843	2.48509	2	5	2	1	1006	111.581	6.68	0.081	0	10.7812	2
TRUE	High	Master Protein	Q13263	Transcription intermediary factor 1-beta OS=Homo sapiens GN=TRIM28 PE=1 SV=5	0	164.612	48.6228	25	77	25	1	835	88.493	5.77	5.813	0	248.011	25
TRUE	High	Master Protein	Q9NUU7	ATP-dependent RNA helicase DDX19A OS=Homo sapiens GN=DDX19A PE=1 SV=1	0	24.2389	17.7824	8	20	2	1	478	53.941	6.58	0.84	5	53.9542	8
TRUE	Medium	Master Protein	Q8TEQ6	Gem-associated protein 5 OS=Homo sapiens GN=GEMIN5 PE=1 SV=3	0.0213018	2.24619	0.596817	1	1	1	1	1508	168.483	6.62	0.024	0	1.65698	1
TRUE	High	Master Protein	P22087	rRNA 2'-O-methyltransferase fibrillarin OS=Homo sapiens GN=FBL PE=1 SV=2	0	33.2474	33.0218	8	20	8	1	321	33.763	10.18	1.462	0	52.951	8
TRUE	High	Master Protein	P42167	Lamina-associated polypeptide 2, isoforms beta/gamma OS=Homo sapiens GN=TMPO PE=1 SV=2	0	61.2567	36.3436	11	31	5	1	454	50.639	9.38	1.894	0	108.512	11
TRUE	High	Master Protein	Q9BZE4	Nucleolar GTP-binding protein 1 OS=Homo sapiens GN=GTPBP4 PE=1 SV=3	0	15.2735	8.20189	5	8	5	1	634	73.918	9.5	0.315	0	20.3568	5
TRUE	High	Master Protein	Q8WXF1	Paraspeckle component 1 OS=Homo sapiens GN=PSPC1 PE=1 SV=1	0	22.4958	15.6788	7	10	7	1	523	58.706	6.67	0.931	0	28.6755	7
TRUE	Medium	Master Protein	Q8TCD1	UPF0729 protein C18orf32 OS=Homo sapiens GN=C18orf32 PE=2 SV=1	0.0185019	2.35105	13.1579	1	1	1	1	76	8.664	9.13	0.585	0	2.30403	1
TRUE	Low	Master Protein	P78346	Ribonuclease P protein subunit p30 OS=Homo sapiens GN=RPP30 PE=1 SV=1	0.0746753	1.54668	3.73134	1	1	1	1	268	29.303	8.91	0.145	0	0	1
TRUE	High	Master Protein	O75683	Surfeit locus protein 6 OS=Homo sapiens GN=SURF6 PE=1 SV=3	0	9.34433	6.09418	2	3	2	1	361	41.426	10.64	0.274	0	8.55977	2
TRUE	High	Master Protein	Q9NR45	Sialic acid synthase OS=Homo sapiens GN=NANS PE=1 SV=2	0	41.8384	25.3482	6	21	6	1	359	40.281	6.74	2.162	0	59.917	6
TRUE	High	Master Protein	Q8N392	Rho GTPase-activating protein 18 OS=Homo sapiens GN=ARHGAP18 PE=1 SV=3	0	10.8009	6.93816	4	7	4	1	663	74.93	6.44	0.239	0	15.7834	4
TRUE	High	Master Protein	P20700	Lamin-B1 OS=Homo sapiens GN=LMNB1 PE=1 SV=2	0	123.983	48.9761	26	94	23	1	586	66.368	5.16	5.615	1	267.3	26
TRUE	High	Master Protein	P23919	Thymidylate kinase OS=Homo sapiens GN=DTYMK PE=1 SV=4	0	10.3487	21.2264	5	8	5	1	212	23.804	8.27	0.896	0	20.3101	5
TRUE	High	Master Protein	O43768	Alpha-endosulfine OS=Homo sapiens GN=ENSA PE=1 SV=1	0	6.33396	16.5289	2	6	1	1	121	13.381	7.24	0.668	1	17.9377	2
TRUE	High	Master Protein	P13693	Translationally-controlled tumor protein OS=Homo sapiens GN=TPT1 PE=1 SV=1	0	32.2476	58.7209	6	15	6	1	172	19.583	4.93	4.995	0	49.3892	6
TRUE	High	Master Protein	O60220	Mitochondrial import inner membrane translocase subunit Tim8 A OS=Homo sapiens GN=TIMM8A PE=1 SV=1	0.0087577	3.20698	11.3402	1	4	1	1	97	10.991	5.16	0.389	0	11.1084	1
TRUE	High	Master Protein	O14497	AT-rich interactive domain-containing protein 1A OS=Homo sapiens GN=ARID1A PE=1 SV=3	0	14.8416	1.79431	4	6	4	1	2285	241.892	6.7	0.101	0	16.3305	4
TRUE	High	Master Protein	Q96RS6	NudC domain-containing protein 1 OS=Homo sapiens GN=NUDCD1 PE=1 SV=2	0	18.6552	11.6638	5	14	5	1	583	66.713	5.11	0.468	0	35.382	5
TRUE	High	Master Protein	Q9BRX2	Protein pelota homolog OS=Homo sapiens GN=PELO PE=1 SV=2	0	13.4143	9.61039	4	5	4	1	385	43.332	6.34	0.407	0	16.3044	4
TRUE	High	Master Protein	Q14980	Nuclear mitotic apparatus protein 1 OS=Homo sapiens GN=NUMA1 PE=1 SV=2	0	137.116	19.0544	32	71	32	1	2115	238.115	5.78	0.743	0	213.456	32
TRUE	High	Master Protein	P11940	Polyadenylate-binding protein 1 OS=Homo sapiens GN=PABPC1 PE=1 SV=2	0	129.351	42.2956	23	92	14	1	636	70.626	9.5	4.957	8	238.356	23
TRUE	High	Master Protein	A8MWD9	Putative small nuclear ribonucleoprotein G-like protein 15 OS=Homo sapiens GN=SNRPGP15 PE=5 SV=2	0	9.8257	25	2	6	2	1	76	8.538	8.84	2.981	0	17.5825	2
TRUE	High	Master Protein	P15880	40S ribosomal protein S2 OS=Homo sapiens GN=RPS2 PE=1 SV=2	0	49.1423	45.3925	12	44	12	1	293	31.305	10.24	3.329	0	129.572	12
TRUE	High	Master Protein	Q9NTK5	Obg-like ATPase 1 OS=Homo sapiens GN=OLA1 PE=1 SV=2	0	38.152	31.8182	11	25	11	1	396	44.715	7.81	2.162	0	51.2002	11
TRUE	High	Master Protein	Q96EE3	Nucleoporin SEH1 OS=Homo sapiens GN=SEH1L PE=1 SV=3	0	9.78239	8.33333	2	5	2	1	360	39.623	8.09	0.212	0	15.3446	2
TRUE	High	Master Protein	P61313	60S ribosomal protein L15 OS=Homo sapiens GN=RPL15 PE=1 SV=2	0	40.5166	38.7255	8	29	8	1	204	24.131	11.62	4.179	0	79.7921	8
TRUE	High	Master Protein	P83881	60S ribosomal protein L36a OS=Homo sapiens GN=RPL36A PE=1 SV=2	0	14.5602	26.4151	5	14	2	1	106	12.433	10.58	5.813	3	35.6215	5
TRUE	High	Master Protein	Q9NYK5	39S ribosomal protein L39, mitochondrial OS=Homo sapiens GN=MRPL39 PE=1 SV=3	0	6.35606	5.91716	2	3	2	1	338	38.687	7.65	0.212	0	7.21888	2
TRUE	High	Master Protein	P51858	Hepatoma-derived growth factor OS=Homo sapiens GN=HDGF PE=1 SV=1	0	88.5291	66.25	15	44	14	1	240	26.772	4.73	14.013	1	152.321	15
TRUE	High	Master Protein	O00139	Kinesin-like protein KIF2A OS=Homo sapiens GN=KIF2A PE=1 SV=3	0.00109051	4.86582	1.55807	1	2	1	1	706	79.905	6.68	0.051	0	6.19113	1
TRUE	High	Master Protein	Q99622	Protein C10 OS=Homo sapiens GN=C12orf57 PE=1 SV=1	0.00465116	3.50934	7.14286	1	3	1	1	126	13.17	5.14	0.389	0	7.41286	1
TRUE	High	Master Protein	P23381	Tryptophan--tRNA ligase, cytoplasmic OS=Homo sapiens GN=WARS PE=1 SV=2	0	95.7308	39.2781	14	45	14	1	471	53.132	6.23	4.012	0	157.44	14
TRUE	Medium	Master Protein	Q96RG2	PAS domain-containing serine/threonine-protein kinase OS=Homo sapiens GN=PASK PE=1 SV=3	0.039852	1.89177	0.529101	1	2	1	1	1323	142.839	4.86	0.037	0	5.19847	1
TRUE	High	Master Protein	P52888	Thimet oligopeptidase OS=Homo sapiens GN=THOP1 PE=1 SV=2	0	15.1715	7.83745	5	9	5	1	689	78.789	6.05	0.307	0	22.9122	5
TRUE	High	Master Protein	Q01658	Protein Dr1 OS=Homo sapiens GN=DR1 PE=1 SV=1	0	6.81582	11.9318	2	5	2	1	176	19.432	4.75	0.668	0	16.7371	2
TRUE	High	Master Protein	P50991	T-complex protein 1 subunit delta OS=Homo sapiens GN=CCT4 PE=1 SV=4	0	128.577	59.5547	25	73	24	1	539	57.888	7.83	4.796	0	239.32	25
TRUE	High	Master Protein	Q14019	Coactosin-like protein OS=Homo sapiens GN=COTL1 PE=1 SV=3	0	42.6704	66.1972	9	30	9	1	142	15.935	5.67	11.589	0	98.7464	9
TRUE	High	Master Protein	Q13347	Eukaryotic translation initiation factor 3 subunit I OS=Homo sapiens GN=EIF3I PE=1 SV=1	0	58.7199	49.2308	12	32	12	1	325	36.479	5.64	3.062	0	88.5125	12
TRUE	High	Master Protein	P57721	Poly(rC)-binding protein 3 OS=Homo sapiens GN=PCBP3 PE=2 SV=2	0	40.1333	19.6765	6	24	1	1	371	39.44	8.07	1.818	0	81.3363	6
TRUE	High	Master Protein	Q01844	RNA-binding protein EWS OS=Homo sapiens GN=EWSR1 PE=1 SV=1	0	26.8197	19.5122	7	18	7	1	656	68.436	9.33	0.957	0	49.7827	7
TRUE	High	Master Protein	Q15532	Protein SSXT OS=Homo sapiens GN=SS18 PE=1 SV=3	0.0040309	3.68508	2.87081	1	1	1	1	418	45.899	6.46	0.778	0	2.67517	1
TRUE	High	Master Protein	P46779	60S ribosomal protein L28 OS=Homo sapiens GN=RPL28 PE=1 SV=3	0	27.4506	34.3066	6	26	6	1	137	15.738	12.02	3.329	0	73.3131	6
TRUE	High	Master Protein	Q92552	28S ribosomal protein S27, mitochondrial OS=Homo sapiens GN=MRPS27 PE=1 SV=3	0	26.2496	12.5604	4	14	4	1	414	47.581	6.18	0.487	0	39.1187	4
TRUE	High	Master Protein	P52788	Spermine synthase OS=Homo sapiens GN=SMS PE=1 SV=2	0	28.8852	34.4262	9	18	9	1	366	41.242	5.02	1.462	0	53.4718	9
TRUE	Medium	Master Protein	Q29RF7	Sister chromatid cohesion protein PDS5 homolog A OS=Homo sapiens GN=PDS5A PE=1 SV=1	0.015563	2.48175	0.673149	1	2	1	1	1337	150.734	7.91	0.026	0	6.39673	1
TRUE	Medium	Master Protein	Q9H4A3	Serine/threonine-protein kinase WNK1 OS=Homo sapiens GN=WNK1 PE=1 SV=2	0.0238516	2.20211	0.377834	1	3	1	1	2382	250.64	6.34	0.032	0	7.04257	1
TRUE	High	Master Protein	P54687	Branched-chain-amino-acid aminotransferase, cytosolic OS=Homo sapiens GN=BCAT1 PE=1 SV=3	0	33.522	27.7202	9	18	9	1	386	42.939	5.3	2.875	0	49.8963	9
TRUE	High	Master Protein	Q9P0V9	Septin-10 OS=Homo sapiens GN=SEPT10 PE=1 SV=2	0	17.4893	9.47137	3	9	2	1	454	52.56	6.8	0.425	0	36.2876	3
TRUE	Low	Master Protein	Q96JC1	Vam6/Vps39-like protein OS=Homo sapiens GN=VPS39 PE=1 SV=2	0.10751	1.36391	0.902935	1	1	1	1	886	101.744	6.99	0.037	0	1.88818	1
TRUE	High	Master Protein	P17812	CTP synthase 1 OS=Homo sapiens GN=CTPS1 PE=1 SV=2	0	43.9657	26.5651	10	21	10	1	591	66.648	6.46	1.062	0	54.7958	10
TRUE	High	Master Protein	P43490	Nicotinamide phosphoribosyltransferase OS=Homo sapiens GN=NAMPT PE=1 SV=1	0	22.9662	12.831	5	10	5	1	491	55.487	7.15	0.585	0	34.1852	5
TRUE	High	Master Protein	O00273	DNA fragmentation factor subunit alpha OS=Homo sapiens GN=DFFA PE=1 SV=1	0.000732332	5.49565	12.6888	2	4	2	1	331	36.5	4.79	0.259	0	10.8422	2
TRUE	High	Master Protein	Q92945	Far upstream element-binding protein 2 OS=Homo sapiens GN=KHSRP PE=1 SV=4	0	124.888	51.1955	23	81	21	1	711	73.07	7.3	3.561	2	243.296	23
TRUE	High	Master Protein	P43487	Ran-specific GTPase-activating protein OS=Homo sapiens GN=RANBP1 PE=1 SV=1	0	23.5035	35.8209	6	20	6	1	201	23.296	5.29	2.981	0	64.9421	6
TRUE	Medium	Master Protein	Q8WVM7	Cohesin subunit SA-1 OS=Homo sapiens GN=STAG1 PE=1 SV=3	0.0478456	1.76981	0.794913	1	1	1	1	1258	144.336	5.59	0.032	0	2.35212	1
TRUE	High	Master Protein	P78347	General transcription factor II-I OS=Homo sapiens GN=GTF2I PE=1 SV=2	0	57.7805	18.8377	13	27	13	1	998	112.346	6.39	0.668	0	82.1311	13
TRUE	High	Master Protein	Q9Y3E1	Hepatoma-derived growth factor-related protein 3 OS=Homo sapiens GN=HDGFRP3 PE=1 SV=1	0	7.1005	15.2709	3	6	2	1	203	22.606	7.99	0.778	0	11.6684	3
TRUE	High	Master Protein	P50502	Hsc70-interacting protein OS=Homo sapiens GN=ST13 PE=1 SV=2	0	34.6471	24.1192	8	24	8	1	369	41.305	5.27	1.637	0	80.0115	8
TRUE	High	Master Protein	Q13601	KRR1 small subunit processome component homolog OS=Homo sapiens GN=KRR1 PE=1 SV=4	0.0053068	3.44605	4.19948	2	2	2	1	381	43.638	9.77	0.212	0	5.01063	2
TRUE	High	Master Protein	P05386	60S acidic ribosomal protein P1 OS=Homo sapiens GN=RPLP1 PE=1 SV=1	0	24.7524	51.7544	2	15	2	1	114	11.507	4.32	5.31	0	51.3571	2
TRUE	High	Master Protein	Q2M389	WASH complex subunit 7 OS=Homo sapiens GN=KIAA1033 PE=1 SV=2	0	7.97305	2.6428	3	4	3	1	1173	136.316	7.44	0.096	0	10.0071	3
TRUE	High	Master Protein	P62081	40S ribosomal protein S7 OS=Homo sapiens GN=RPS7 PE=1 SV=1	0	56.8517	59.7938	9	37	9	1	194	22.113	10.1	22.101	0	98.5073	9
TRUE	High	Master Protein	O00264	Membrane-associated progesterone receptor component 1 OS=Homo sapiens GN=PGRMC1 PE=1 SV=3	0	42.9467	48.2051	5	18	4	1	195	21.658	4.7	4.337	0	70.1327	5
TRUE	High	Master Protein	Q9UBQ5	Eukaryotic translation initiation factor 3 subunit K OS=Homo sapiens GN=EIF3K PE=1 SV=1	0	24.6721	28.4404	5	16	5	1	218	25.043	4.93	2.162	0	47.9106	5
TRUE	High	Master Protein	Q9H993	UPF0364 protein C6orf211 OS=Homo sapiens GN=C6orf211 PE=1 SV=1	0	9.1172	7.25624	3	5	3	1	441	51.14	5.76	0.35	0	10.3523	3
TRUE	High	Master Protein	P22626	Heterogeneous nuclear ribonucleoproteins A2/B1 OS=Homo sapiens GN=HNRNPA2B1 PE=1 SV=2	0	197.159	78.7535	22	153	18	1	353	37.407	8.95	111.202	4	409.062	22
TRUE	High	Master Protein	P62701	40S ribosomal protein S4, X isoform OS=Homo sapiens GN=RPS4X PE=1 SV=2	0	69.3998	52.0913	13	46	8	1	263	29.579	10.15	5.31	6	141.116	13
TRUE	High	Master Protein	Q13439	Golgin subfamily A member 4 OS=Homo sapiens GN=GOLGA4 PE=1 SV=1	0.0024527	4.14556	0.717489	2	3	1	1	2230	260.98	5.39	0.029	0	7.42685	2
TRUE	High	Master Protein	P62841	40S ribosomal protein S15 OS=Homo sapiens GN=RPS15 PE=1 SV=2	0	27.8698	37.2414	4	12	4	1	145	17.029	10.39	4.179	0	43.4337	4
TRUE	Medium	Master Protein	Q9Y2Z4	Tyrosine--tRNA ligase, mitochondrial OS=Homo sapiens GN=YARS2 PE=1 SV=2	0.0347601	1.97306	3.98323	1	1	1	1	477	53.166	8.98	0.08	0	0	1
TRUE	High	Master Protein	P83731	60S ribosomal protein L24 OS=Homo sapiens GN=RPL24 PE=1 SV=1	0	34.5274	40.7643	8	28	8	1	157	17.768	11.25	11.589	0	84.0242	8
TRUE	High	Master Protein	P42766	60S ribosomal protein L35 OS=Homo sapiens GN=RPL35 PE=1 SV=2	0	14.2863	27.6423	4	13	4	1	123	14.543	11.05	5.813	0	30.2011	4
TRUE	High	Master Protein	Q8N163	Cell cycle and apoptosis regulator protein 2 OS=Homo sapiens GN=CCAR2 PE=1 SV=2	0	63.4554	25.0271	14	34	14	1	923	102.838	5.22	1.215	0	100.498	14
TRUE	Medium	Master Protein	Q8N983	39S ribosomal protein L43, mitochondrial OS=Homo sapiens GN=MRPL43 PE=1 SV=1	0.0453138	1.81844	5.11628	1	1	1	1	215	23.416	8.65	0.194	0	2.53295	1
TRUE	Low	Master Protein	Q9UHY1	Nuclear receptor-binding protein OS=Homo sapiens GN=NRBP1 PE=1 SV=1	0.0517817	1.73636	2.24299	1	1	1	1	535	59.807	5.08	0.105	0	2.98336	1
TRUE	High	Master Protein	P36639	7,8-dihydro-8-oxoguanine triphosphatase OS=Homo sapiens GN=NUDT1 PE=1 SV=3	0	7.68732	12.6904	2	6	2	1	197	22.505	5.27	0.425	0	15.7613	2
TRUE	High	Master Protein	P82979	SAP domain-containing ribonucleoprotein OS=Homo sapiens GN=SARNP PE=1 SV=3	0	14.4067	24.7619	4	10	4	1	210	23.656	6.42	1.031	0	27.6372	4
TRUE	High	Master Protein	O43395	U4/U6 small nuclear ribonucleoprotein Prp3 OS=Homo sapiens GN=PRPF3 PE=1 SV=2	0	6.77069	5.12445	2	4	2	1	683	77.481	9.5	0.125	0	12.1002	2
TRUE	Low	Master Protein	P42696	RNA-binding protein 34 OS=Homo sapiens GN=RBM34 PE=1 SV=2	0.103175	1.38913	2.55814	1	1	1	1	430	48.535	10.11	0.077	0	1.994	1
TRUE	High	Master Protein	P52815	39S ribosomal protein L12, mitochondrial OS=Homo sapiens GN=MRPL12 PE=1 SV=2	0	27.4431	24.2424	5	17	5	1	198	21.335	8.87	3.329	0	53.0947	5
TRUE	High	Master Protein	Q13404	Ubiquitin-conjugating enzyme E2 variant 1 OS=Homo sapiens GN=UBE2V1 PE=1 SV=2	0	12.8974	37.415	5	20	3	1	147	16.484	7.93	1.61	2	43.4606	5
TRUE	Low	Master Protein	Q96TC7	Regulator of microtubule dynamics protein 3 OS=Homo sapiens GN=RMDN3 PE=1 SV=2	0.107303	1.36704	3.61702	1	1	1	1	470	52.086	5.1	0.086	0	2.16516	1
TRUE	High	Master Protein	Q9UHV9	Prefoldin subunit 2 OS=Homo sapiens GN=PFDN2 PE=1 SV=1	0	21.0906	36.3636	5	13	5	1	154	16.638	6.58	2.162	0	34.5965	5
TRUE	High	Master Protein	Q9Y3U8	60S ribosomal protein L36 OS=Homo sapiens GN=RPL36 PE=1 SV=3	0	14.7769	29.5238	4	14	4	1	105	12.246	11.59	3.642	0	40.1096	4
TRUE	High	Master Protein	Q07020	60S ribosomal protein L18 OS=Homo sapiens GN=RPL18 PE=1 SV=2	0	34.5554	30.8511	5	22	5	1	188	21.621	11.72	6.743	0	68.3618	5
TRUE	High	Master Protein	O43684	Mitotic checkpoint protein BUB3 OS=Homo sapiens GN=BUB3 PE=1 SV=1	0	30.9632	21.3415	5	17	5	1	328	37.131	6.84	1.448	0	53.9198	5
TRUE	High	Master Protein	O94776	Metastasis-associated protein MTA2 OS=Homo sapiens GN=MTA2 PE=1 SV=1	0	19.1339	13.4731	8	9	7	1	668	74.976	9.66	0.389	1	19.0379	8
TRUE	High	Master Protein	P67809	Nuclease-sensitive element-binding protein 1 OS=Homo sapiens GN=YBX1 PE=1 SV=3	0	137.542	53.0864	12	97	8	1	324	35.903	9.88	50.795	4	197.642	12
TRUE	High	Master Protein	P52272	Heterogeneous nuclear ribonucleoprotein M OS=Homo sapiens GN=HNRNPM PE=1 SV=3	0	128.512	53.5616	28	88	28	1	730	77.464	8.7	3.151	0	244.866	28
TRUE	High	Master Protein	Q8NFH5	Nucleoporin NUP53 OS=Homo sapiens GN=NUP35 PE=1 SV=1	0	9.73792	15.9509	4	7	4	1	326	34.751	9.09	0.778	0	17.7614	4
TRUE	High	Master Protein	Q9BXJ9	N-alpha-acetyltransferase 15, NatA auxiliary subunit OS=Homo sapiens GN=NAA15 PE=1 SV=1	0	60.7848	20.9007	16	38	16	1	866	101.208	7.42	0.951	0	100.254	16
TRUE	High	Master Protein	P61086	Ubiquitin-conjugating enzyme E2 K OS=Homo sapiens GN=UBE2K PE=1 SV=3	0	11.4118	13.5	2	6	2	1	200	22.393	5.44	0.389	0	22.0686	2
TRUE	High	Master Protein	P11802	Cyclin-dependent kinase 4 OS=Homo sapiens GN=CDK4 PE=1 SV=2	0.00275387	3.97019	5.61056	2	3	1	1	303	33.708	7.01	0.259	0	7.40008	2
TRUE	High	Master Protein	Q9UK45	U6 snRNA-associated Sm-like protein LSm7 OS=Homo sapiens GN=LSM7 PE=1 SV=1	0.0098852	3.10657	14.5631	2	5	2	1	103	11.595	5.27	0.931	0	11.5551	2
TRUE	High	Master Protein	P38919	Eukaryotic initiation factor 4A-III OS=Homo sapiens GN=EIF4A3 PE=1 SV=4	0	54.772	36.7397	13	28	10	1	411	46.841	6.73	2.631	0	89.0006	13
TRUE	High	Master Protein	P23526	Adenosylhomocysteinase OS=Homo sapiens GN=AHCY PE=1 SV=4	0	56.6581	36.8056	15	38	15	1	432	47.685	6.34	3.125	0	93.6752	15
TRUE	High	Master Protein	P62277	40S ribosomal protein S13 OS=Homo sapiens GN=RPS13 PE=1 SV=2	0	26.5169	52.9801	9	25	9	1	151	17.212	10.54	4.337	0	68.1128	9
TRUE	High	Master Protein	Q9NZL9	Methionine adenosyltransferase 2 subunit beta OS=Homo sapiens GN=MAT2B PE=1 SV=1	0	7.92522	9.28144	3	6	3	1	334	37.528	7.36	0.389	0	15.7835	3
TRUE	High	Master Protein	Q9BZZ5	Apoptosis inhibitor 5 OS=Homo sapiens GN=API5 PE=1 SV=3	0	43.2506	18.3206	7	23	7	1	524	58.968	7.34	0.931	0	68.0844	7
TRUE	High	Master Protein	Q9Y2Z0	Suppressor of G2 allele of SKP1 homolog OS=Homo sapiens GN=SUGT1 PE=1 SV=3	0	29.882	30.9589	8	15	8	1	365	40.998	5.16	1.154	0	45.0778	8
TRUE	High	Master Protein	P15531	Nucleoside diphosphate kinase A OS=Homo sapiens GN=NME1 PE=1 SV=1	0	43.8175	70.3947	10	43	5	1	152	17.138	6.19	11.328	0	114.89	10
TRUE	High	Master Protein	Q9BX68	Histidine triad nucleotide-binding protein 2, mitochondrial OS=Homo sapiens GN=HINT2 PE=1 SV=1	0.00562541	3.40594	9.20245	1	1	1	1	163	17.151	9.16	0.233	0	2.8298	1
TRUE	High	Master Protein	Q99848	Probable rRNA-processing protein EBP2 OS=Homo sapiens GN=EBNA1BP2 PE=1 SV=2	0	14.0579	18.9542	4	12	4	1	306	34.83	10.1	0.668	0	31.2823	4
TRUE	High	Master Protein	P62318	Small nuclear ribonucleoprotein Sm D3 OS=Homo sapiens GN=SNRPD3 PE=1 SV=1	0	6.40567	15.0794	2	6	2	1	126	13.907	10.32	0.668	0	16.5026	2
TRUE	High	Master Protein	O96008	Mitochondrial import receptor subunit TOM40 homolog OS=Homo sapiens GN=TOMM40 PE=1 SV=1	0	25.7384	23.2687	5	10	5	1	361	37.869	7.25	1.371	0	26.2007	5
TRUE	High	Master Protein	Q9UBE0	SUMO-activating enzyme subunit 1 OS=Homo sapiens GN=SAE1 PE=1 SV=1	0	39.1881	31.7919	9	20	9	1	346	38.426	5.3	1.462	0	65.0624	9
TRUE	High	Master Protein	Q15631	Translin OS=Homo sapiens GN=TSN PE=1 SV=1	0	16.0066	27.6316	5	11	5	1	228	26.167	6.44	1.424	0	35.4826	5
TRUE	High	Master Protein	Q9NTJ3	Structural maintenance of chromosomes protein 4 OS=Homo sapiens GN=SMC4 PE=1 SV=2	0	31.8064	7.6087	10	18	10	1	1288	147.091	6.79	0.299	0	48.3149	10
TRUE	High	Master Protein	P41214	Eukaryotic translation initiation factor 2D OS=Homo sapiens GN=EIF2D PE=1 SV=3	0.00176491	4.57221	4.96575	2	3	2	1	584	64.666	7.65	0.15	0	5.14363	2
TRUE	High	Master Protein	Q12996	Cleavage stimulation factor subunit 3 OS=Homo sapiens GN=CSTF3 PE=1 SV=1	0	15.7364	5.99721	3	8	3	1	717	82.869	8.12	0.252	0	23.6878	3
TRUE	High	Master Protein	O60841	Eukaryotic translation initiation factor 5B OS=Homo sapiens GN=EIF5B PE=1 SV=4	0	69.1699	16.9672	12	35	12	1	1220	138.742	5.49	0.88	0	117.257	12
TRUE	High	Master Protein	Q14671	Pumilio homolog 1 OS=Homo sapiens GN=PUM1 PE=1 SV=3	0	9.56682	2.52951	3	4	3	1	1186	126.395	6.84	0.155	0	8.88238	3
TRUE	High	Master Protein	P21399	Cytoplasmic aconitate hydratase OS=Homo sapiens GN=ACO1 PE=1 SV=3	0	24.3445	13.9483	9	17	9	1	889	98.337	6.68	0.557	0	42.4123	9
TRUE	High	Master Protein	P60228	Eukaryotic translation initiation factor 3 subunit E OS=Homo sapiens GN=EIF3E PE=1 SV=1	0	70.8073	42.2472	14	45	14	1	445	52.187	6.04	2.162	0	136.104	14
TRUE	High	Master Protein	P27694	Replication protein A 70 kDa DNA-binding subunit OS=Homo sapiens GN=RPA1 PE=1 SV=2	0	21.617	11.8506	7	17	7	1	616	68.095	7.21	0.546	0	43.8803	7
TRUE	Medium	Master Protein	Q9NXG2	THUMP domain-containing protein 1 OS=Homo sapiens GN=THUMPD1 PE=1 SV=2	0.0425952	1.84103	1.983	1	1	1	1	353	39.291	7.88	0.093	0	2.38358	1
TRUE	High	Master Protein	Q15046	Lysine--tRNA ligase OS=Homo sapiens GN=KARS PE=1 SV=3	0	53.0486	27.1357	14	36	14	1	597	68.005	6.35	1.683	0	111.714	14
TRUE	High	Master Protein	Q13200	26S proteasome non-ATPase regulatory subunit 2 OS=Homo sapiens GN=PSMD2 PE=1 SV=3	0	138.645	40.3084	28	76	28	1	908	100.136	5.2	2.353	0	214.469	28
TRUE	High	Master Protein	Q96KR1	Zinc finger RNA-binding protein OS=Homo sapiens GN=ZFR PE=1 SV=2	0	22.1559	7.72812	6	11	6	1	1074	116.939	9.04	0.38	0	27.2394	6
TRUE	High	Master Protein	Q12874	Splicing factor 3A subunit 3 OS=Homo sapiens GN=SF3A3 PE=1 SV=1	0	83.4436	25.5489	10	36	10	1	501	58.812	5.38	2.728	0	123.553	10
TRUE	High	Master Protein	P38159	RNA-binding motif protein, X chromosome OS=Homo sapiens GN=RBMX PE=1 SV=3	0	59.2366	38.6189	17	58	17	1	391	42.306	10.05	3.037	0	151.197	17
TRUE	High	Master Protein	Q92922	SWI/SNF complex subunit SMARCC1 OS=Homo sapiens GN=SMARCC1 PE=1 SV=3	0	41.9172	9.95475	8	19	4	1	1105	122.79	5.76	0.389	3	58.0921	8
TRUE	High	Master Protein	Q9Y6A4	Cilia- and flagella-associated protein 20 OS=Homo sapiens GN=CFAP20 PE=1 SV=1	0	8.44804	10.8808	2	2	2	1	193	22.76	9.76	0.468	0	6.1371	2
TRUE	Low	Master Protein	Q96KB5	Lymphokine-activated killer T-cell-originated protein kinase OS=Homo sapiens GN=PBK PE=1 SV=3	0.0719522	1.57889	2.17391	1	1	1	1	322	36.062	5.12	0.116	0	1.87144	1
TRUE	High	Master Protein	P08579	U2 small nuclear ribonucleoprotein B'' OS=Homo sapiens GN=SNRPB2 PE=1 SV=1	0	10.1586	12	3	8	2	1	225	25.47	9.72	0.778	0	25.457	3
TRUE	High	Master Protein	Q7L1Q6	Basic leucine zipper and W2 domain-containing protein 1 OS=Homo sapiens GN=BZW1 PE=1 SV=1	0	55.3616	41.5274	16	43	15	1	419	48.013	5.92	2.981	1	116.189	16
TRUE	High	Master Protein	O43719	HIV Tat-specific factor 1 OS=Homo sapiens GN=HTATSF1 PE=1 SV=1	0	14.7626	6.88742	5	11	5	1	755	85.801	4.4	0.22	0	28.9754	5
TRUE	High	Master Protein	P34932	Heat shock 70 kDa protein 4 OS=Homo sapiens GN=HSPA4 PE=1 SV=4	0	243.963	56.1905	39	142	38	1	840	94.271	5.19	8.237	2	419.854	39
TRUE	High	Master Protein	P61247	40S ribosomal protein S3a OS=Homo sapiens GN=RPS3A PE=1 SV=2	0	61.11	59.8485	16	63	16	1	264	29.926	9.73	7.859	0	169.868	16
TRUE	High	Master Protein	Q96PK6	RNA-binding protein 14 OS=Homo sapiens GN=RBM14 PE=1 SV=2	0	48.6793	16.4425	9	27	9	1	669	69.449	9.67	1.395	0	79.3914	9
TRUE	High	Master Protein	P55884	Eukaryotic translation initiation factor 3 subunit B OS=Homo sapiens GN=EIF3B PE=1 SV=3	0	96.5747	35.3808	21	69	21	1	814	92.424	5	2.728	0	205.865	21
TRUE	High	Master Protein	Q14974	Importin subunit beta-1 OS=Homo sapiens GN=KPNB1 PE=1 SV=2	0	201.419	52.6256	32	103	32	1	876	97.108	4.78	8.501	0	353.057	32
TRUE	High	Master Protein	P62266	40S ribosomal protein S23 OS=Homo sapiens GN=RPS23 PE=1 SV=3	0	30.1851	48.951	7	23	7	1	143	15.798	10.49	9	0	60.0489	7
TRUE	High	Master Protein	P62857	40S ribosomal protein S28 OS=Homo sapiens GN=RPS28 PE=1 SV=1	0	11.8639	46.3768	3	12	3	1	69	7.836	10.7	9	0	37.6442	3
TRUE	High	Master Protein	P14324	Farnesyl pyrophosphate synthase OS=Homo sapiens GN=FDPS PE=1 SV=4	0	40.3946	34.1289	7	26	7	1	419	48.245	6.15	1.462	0	75.2423	7
TRUE	High	Master Protein	Q9Y3F4	Serine-threonine kinase receptor-associated protein OS=Homo sapiens GN=STRAP PE=1 SV=1	0	56.9014	34.8571	9	29	9	1	350	38.414	5.12	1.721	0	100.544	9
TRUE	High	Master Protein	P29401	Transketolase OS=Homo sapiens GN=TKT PE=1 SV=3	0	112.182	44.3018	22	77	22	1	623	67.835	7.66	4.275	0	229.485	22
TRUE	High	Master Protein	P41227	N-alpha-acetyltransferase 10 OS=Homo sapiens GN=NAA10 PE=1 SV=1	0	18.8424	24.6809	5	10	5	1	235	26.442	5.64	1.054	0	30.3161	5
TRUE	High	Master Protein	P09038	Fibroblast growth factor 2 OS=Homo sapiens GN=FGF2 PE=1 SV=3	0	8.82226	10.0694	3	4	3	1	288	30.751	11.18	0.413	0	11.364	3
TRUE	High	Master Protein	P61088	Ubiquitin-conjugating enzyme E2 N OS=Homo sapiens GN=UBE2N PE=1 SV=1	0	23.2564	41.4474	5	16	5	1	152	17.127	6.57	1.848	0	55.116	5
TRUE	High	Master Protein	P52594	Arf-GAP domain and FG repeat-containing protein 1 OS=Homo sapiens GN=AGFG1 PE=1 SV=2	0	8.85082	8.36299	3	4	3	1	562	58.224	8.63	0.438	0	11.9765	3
TRUE	High	Master Protein	O00193	Small acidic protein OS=Homo sapiens GN=SMAP PE=1 SV=1	0	37.9785	28.9617	5	13	5	1	183	20.32	4.72	4.995	0	46.5057	5
TRUE	High	Master Protein	P62263	40S ribosomal protein S14 OS=Homo sapiens GN=RPS14 PE=1 SV=3	0	34.5211	29.1391	4	14	4	1	151	16.263	10.05	4.179	0	56.5493	4
TRUE	High	Master Protein	P61927	60S ribosomal protein L37 OS=Homo sapiens GN=RPL37 PE=1 SV=2	0	6.51758	21.6495	3	8	3	1	97	11.071	11.74	1.371	0	19.5691	3
TRUE	High	Master Protein	Q16630	Cleavage and polyadenylation specificity factor subunit 6 OS=Homo sapiens GN=CPSF6 PE=1 SV=2	0	27.4491	15.0635	7	15	7	1	551	59.173	7.15	0.957	0	46.448	7
TRUE	High	Master Protein	P62899	60S ribosomal protein L31 OS=Homo sapiens GN=RPL31 PE=1 SV=1	0	22.2127	45.6	6	22	6	1	125	14.454	10.54	6.197	0	62.8845	6
TRUE	High	Master Protein	Q92841	Probable ATP-dependent RNA helicase DDX17 OS=Homo sapiens GN=DDX17 PE=1 SV=2	0	110.952	39.369	25	79	17	1	729	80.222	8.27	3.903	8	235.399	25
TRUE	High	Master Protein	O75534	Cold shock domain-containing protein E1 OS=Homo sapiens GN=CSDE1 PE=1 SV=2	0	62.5987	24.5614	15	36	15	1	798	88.829	6.25	0.931	0	105.566	15
TRUE	High	Master Protein	Q9Y295	Developmentally-regulated GTP-binding protein 1 OS=Homo sapiens GN=DRG1 PE=1 SV=1	0	8.87543	11.9891	3	3	3	1	367	40.517	8.9	0.304	0	8.37491	3
TRUE	Medium	Master Protein	Q8WXI9	Transcriptional repressor p66-beta OS=Homo sapiens GN=GATAD2B PE=1 SV=1	0.0227407	2.2362	2.36088	1	1	1	1	593	65.22	9.7	0.062	0	2.40637	1
TRUE	High	Master Protein	P62249	40S ribosomal protein S16 OS=Homo sapiens GN=RPS16 PE=1 SV=2	0	27.3265	54.7945	9	26	9	1	146	16.435	10.21	4.623	0	68.3531	9
TRUE	High	Master Protein	Q9UKS6	Protein kinase C and casein kinase substrate in neurons protein 3 OS=Homo sapiens GN=PACSIN3 PE=1 SV=2	0.0040309	3.74666	2.59434	1	3	1	1	424	48.457	6.18	0.089	0	6.9787	1
TRUE	High	Master Protein	P84103	Serine/arginine-rich splicing factor 3 OS=Homo sapiens GN=SRSF3 PE=1 SV=1	0	30.2914	43.2927	8	33	7	1	164	19.318	11.65	9	0	74.2956	8
TRUE	High	Master Protein	Q14694	Ubiquitin carboxyl-terminal hydrolase 10 OS=Homo sapiens GN=USP10 PE=1 SV=2	0	28.2904	10.0251	6	9	6	1	798	87.08	5.31	0.389	0	30.6732	6
TRUE	High	Master Protein	Q9Y3B7	39S ribosomal protein L11, mitochondrial OS=Homo sapiens GN=MRPL11 PE=1 SV=1	0	10.6101	13.0208	2	4	2	1	192	20.67	9.91	0.638	0	11.3715	2
TRUE	High	Master Protein	P36578	60S ribosomal protein L4 OS=Homo sapiens GN=RPL4 PE=1 SV=5	0	101.384	40.9836	17	59	17	1	427	47.667	11.06	6.356	0	176.967	17
TRUE	High	Master Protein	Q9H307	Pinin OS=Homo sapiens GN=PNN PE=1 SV=4	0	46.6965	21.6179	10	24	10	1	717	81.565	7.14	0.848	0	65.1855	10
TRUE	High	Master Protein	Q12905	Interleukin enhancer-binding factor 2 OS=Homo sapiens GN=ILF2 PE=1 SV=2	0	73.588	55.1282	14	39	14	1	390	43.035	5.26	7.031	0	112.903	14
TRUE	High	Master Protein	Q9Y5X1	Sorting nexin-9 OS=Homo sapiens GN=SNX9 PE=1 SV=1	0.00595238	3.39545	1.84874	1	1	1	1	595	66.55	5.58	0.077	0	3.03354	1
TRUE	High	Master Protein	Q9BUJ2	Heterogeneous nuclear ribonucleoprotein U-like protein 1 OS=Homo sapiens GN=HNRNPUL1 PE=1 SV=2	0	50.4912	16.8224	9	29	9	1	856	95.679	6.92	0.866	0	88.2032	9
TRUE	High	Master Protein	Q9Y547	Intraflagellar transport protein 25 homolog OS=Homo sapiens GN=HSPB11 PE=1 SV=1	0.000378501	5.63847	7.63889	1	3	1	1	144	16.287	5.03	1.154	0	9.42924	1
TRUE	High	Master Protein	Q92973	Transportin-1 OS=Homo sapiens GN=TNPO1 PE=1 SV=2	0	126.421	36.7483	18	66	15	1	898	102.289	4.98	3.329	2	212.967	18
TRUE	High	Master Protein	Q9Y285	Phenylalanine--tRNA ligase alpha subunit OS=Homo sapiens GN=FARSA PE=1 SV=3	0	32.0145	23.8189	9	20	9	1	508	57.528	7.8	1.043	0	56.7244	9
TRUE	High	Master Protein	P51114	Fragile X mental retardation syndrome-related protein 1 OS=Homo sapiens GN=FXR1 PE=1 SV=3	0	74.5741	25.9259	12	30	10	1	621	69.678	6.15	1.285	2	101.269	12
TRUE	High	Master Protein	Q96PU8	Protein quaking OS=Homo sapiens GN=QKI PE=1 SV=1	0.000732332	4.98338	4.98534	1	2	1	1	341	37.647	8.56	0.129	0	6.67892	1
TRUE	High	Master Protein	O60506	Heterogeneous nuclear ribonucleoprotein Q OS=Homo sapiens GN=SYNCRIP PE=1 SV=2	0	164.158	48.3146	27	92	20	1	623	69.56	8.59	6.499	7	305.942	27
TRUE	High	Master Protein	O15042	U2 snRNP-associated SURP motif-containing protein OS=Homo sapiens GN=U2SURP PE=1 SV=2	0	10.1918	4.7619	4	6	4	1	1029	118.219	8.47	0.198	0	12.8916	4
TRUE	High	Master Protein	Q96C86	m7GpppX diphosphatase OS=Homo sapiens GN=DCPS PE=1 SV=2	0.00845528	3.21695	2.96736	1	1	1	1	337	38.585	6.38	0.122	0	3.36076	1
TRUE	Medium	Master Protein	Q9NWB6	Arginine and glutamate-rich protein 1 OS=Homo sapiens GN=ARGLU1 PE=1 SV=1	0.0269242	2.13112	2.9304	1	1	1	1	273	33.197	10.35	0.166	0	2.62374	1
TRUE	High	Master Protein	P53985	Monocarboxylate transporter 1 OS=Homo sapiens GN=SLC16A1 PE=1 SV=3	0	16.6432	8	4	7	4	1	500	53.909	8.66	0.624	0	20.6791	4
TRUE	High	Master Protein	Q14315	Filamin-C OS=Homo sapiens GN=FLNC PE=1 SV=3	0	484.028	43.8165	89	288	74	1	2725	290.841	5.97	3.792	0	887.215	89
TRUE	High	Master Protein	P08865	40S ribosomal protein SA OS=Homo sapiens GN=RPSA PE=1 SV=4	0	74.7848	44.4068	12	50	12	1	295	32.833	4.87	9	0	169.809	12
TRUE	High	Master Protein	O95104	Splicing factor, arginine/serine-rich 15 OS=Homo sapiens GN=SCAF4 PE=1 SV=3	0	5.87382	1.74368	2	2	2	1	1147	125.79	9.55	0.145	0	5.82828	2
TRUE	High	Master Protein	P51532	Transcription activator BRG1 OS=Homo sapiens GN=SMARCA4 PE=1 SV=2	0	5.87135	1.0929	2	6	2	1	1647	184.53	7.88	0.059	0	15.5897	2
TRUE	Medium	Master Protein	Q9HD15	Steroid receptor RNA activator 1 OS=Homo sapiens GN=SRA1 PE=1 SV=1	0.0101266	2.90833	4.23729	1	2	1	1	236	25.657	7.03	0.179	0	4.71404	1
TRUE	High	Master Protein	Q14152	Eukaryotic translation initiation factor 3 subunit A OS=Homo sapiens GN=EIF3A PE=1 SV=1	0	108.098	21.2012	27	62	27	1	1382	166.468	6.79	1.085	0	176.853	27
TRUE	High	Master Protein	Q15393	Splicing factor 3B subunit 3 OS=Homo sapiens GN=SF3B3 PE=1 SV=4	0	66.7315	17.7486	17	35	17	1	1217	135.492	5.26	0.968	0	95.0609	17
TRUE	High	Master Protein	P61513	60S ribosomal protein L37a OS=Homo sapiens GN=RPL37A PE=1 SV=2	0	11.7593	48.913	4	11	4	1	92	10.268	10.43	3.642	0	28.9122	4
TRUE	High	Master Protein	Q14157	Ubiquitin-associated protein 2-like OS=Homo sapiens GN=UBAP2L PE=1 SV=2	0	102.879	30.4508	18	58	18	1	1087	114.465	7.11	2.35	0	183.43	18
TRUE	High	Master Protein	P15170	Eukaryotic peptide chain release factor GTP-binding subunit ERF3A OS=Homo sapiens GN=GSPT1 PE=1 SV=1	0	46.2299	31.4629	14	41	14	1	499	55.72	5.62	1.829	0	120.783	14
TRUE	High	Master Protein	Q15050	Ribosome biogenesis regulatory protein homolog OS=Homo sapiens GN=RRS1 PE=1 SV=2	0	10.353	7.94521	3	7	3	1	365	41.168	10.7	0.334	0	19.646	3
TRUE	High	Master Protein	P49588	Alanine--tRNA ligase, cytoplasmic OS=Homo sapiens GN=AARS PE=1 SV=2	0	143.08	35.8471	25	85	25	1	968	106.743	5.53	2.562	0	279.033	25
TRUE	High	Master Protein	Q9UNZ2	NSFL1 cofactor p47 OS=Homo sapiens GN=NSFL1C PE=1 SV=2	0	28.2996	18.6486	5	18	5	1	370	40.548	5.1	0.778	0	58.6664	5
TRUE	High	Master Protein	Q9HD33	39S ribosomal protein L47, mitochondrial OS=Homo sapiens GN=MRPL47 PE=1 SV=2	0	8.56961	12.8	3	3	3	1	250	29.432	10.37	0.468	0	7.64788	3
TRUE	High	Master Protein	P30046	D-dopachrome decarboxylase OS=Homo sapiens GN=DDT PE=1 SV=3	0	10.2041	22.0339	3	5	3	1	118	12.704	7.3	2.162	0	9.7976	3
TRUE	High	Master Protein	Q9NP79	Vacuolar protein sorting-associated protein VTA1 homolog OS=Homo sapiens GN=VTA1 PE=1 SV=1	0	15.8318	12.7036	3	7	3	1	307	33.858	6.29	0.701	0	24.6607	3
TRUE	High	Master Protein	Q13573	SNW domain-containing protein 1 OS=Homo sapiens GN=SNW1 PE=1 SV=1	0	19.3493	11.194	4	9	4	1	536	61.456	9.52	0.403	0	21.9374	4
TRUE	High	Master Protein	Q15392	Delta(24)-sterol reductase OS=Homo sapiens GN=DHCR24 PE=1 SV=2	0	6.37621	5.03876	2	3	2	1	516	60.062	8.16	0.202	0	6.84537	2
TRUE	High	Master Protein	P62280	40S ribosomal protein S11 OS=Homo sapiens GN=RPS11 PE=1 SV=3	0	31.0522	55.6962	10	30	10	1	158	18.419	10.3	9	0	77.8071	10
TRUE	High	Master Protein	O00422	Histone deacetylase complex subunit SAP18 OS=Homo sapiens GN=SAP18 PE=1 SV=1	0	17.2451	39.2157	7	12	7	1	153	17.55	9.35	2.162	0	29.133	7
TRUE	High	Master Protein	P68400	Casein kinase II subunit alpha OS=Homo sapiens GN=CSNK2A1 PE=1 SV=1	0	50.7591	37.3402	10	25	8	1	391	45.115	7.74	2.162	0	72.1865	10
TRUE	High	Master Protein	Q9Y3Y2	Chromatin target of PRMT1 protein OS=Homo sapiens GN=CHTOP PE=1 SV=2	0	16.9029	16.9355	3	8	3	1	248	26.38	12.23	0.501	0	30.6656	3
TRUE	High	Master Protein	P08754	Guanine nucleotide-binding protein G(k) subunit alpha OS=Homo sapiens GN=GNAI3 PE=1 SV=3	0	22.517	16.3842	5	15	1	1	354	40.506	5.69	0.833	0	46.4055	5
TRUE	High	Master Protein	Q6P2Q9	Pre-mRNA-processing-splicing factor 8 OS=Homo sapiens GN=PRPF8 PE=1 SV=2	0	99.6699	15.2034	24	61	24	1	2335	273.427	8.84	0.541	0	155.477	24
TRUE	High	Master Protein	P39023	60S ribosomal protein L3 OS=Homo sapiens GN=RPL3 PE=1 SV=2	0	69.8875	39.206	15	62	15	1	403	46.08	10.18	6.305	0	171.635	15
TRUE	High	Master Protein	Q8TAQ2	SWI/SNF complex subunit SMARCC2 OS=Homo sapiens GN=SMARCC2 PE=1 SV=1	0	23.45	5.18946	6	10	2	1	1214	132.797	5.69	0.269	0	29.2407	6
TRUE	High	Master Protein	Q15056	Eukaryotic translation initiation factor 4H OS=Homo sapiens GN=EIF4H PE=1 SV=5	0	17.5775	26.2097	4	9	4	1	248	27.368	7.23	0.551	0	35.4976	4
TRUE	Medium	Master Protein	Q93009	Ubiquitin carboxyl-terminal hydrolase 7 OS=Homo sapiens GN=USP7 PE=1 SV=2	0.0207469	2.26873	0.907441	1	1	1	1	1102	128.22	5.55	0.034	0	2.47302	1
TRUE	High	Master Protein	Q99598	Translin-associated protein X OS=Homo sapiens GN=TSNAX PE=1 SV=1	0	8.92837	15.5172	3	4	3	1	290	33.092	6.55	0.413	0	12.4124	3
TRUE	High	Master Protein	O14979	Heterogeneous nuclear ribonucleoprotein D-like OS=Homo sapiens GN=HNRNPDL PE=1 SV=3	0	59.8922	27.8571	12	44	10	1	420	46.409	9.57	2.981	2	138.025	12
TRUE	High	Master Protein	P39019	40S ribosomal protein S19 OS=Homo sapiens GN=RPS19 PE=1 SV=2	0	34.63	53.1034	9	34	9	1	145	16.051	10.32	7.254	0	96.4851	9
TRUE	High	Master Protein	O75822	Eukaryotic translation initiation factor 3 subunit J OS=Homo sapiens GN=EIF3J PE=1 SV=2	0	38.5863	41.4729	8	15	8	1	258	29.045	4.83	3.217	0	47.5432	8
TRUE	High	Master Protein	Q93062	RNA-binding protein with multiple splicing OS=Homo sapiens GN=RBPMS PE=1 SV=1	0.00465116	3.62106	7.14286	1	1	1	1	196	21.788	8.07	0.212	0	2.15287	1
TRUE	High	Master Protein	Q9NZN8	CCR4-NOT transcription complex subunit 2 OS=Homo sapiens GN=CNOT2 PE=1 SV=1	0.00815395	3.24887	1.66667	1	2	1	1	540	59.7	7.66	0.086	0	4.65202	1
TRUE	High	Master Protein	Q8WVY7	Ubiquitin-like domain-containing CTD phosphatase 1 OS=Homo sapiens GN=UBLCP1 PE=1 SV=2	0.000732332	5.00921	5.97484	2	4	2	1	318	36.781	6.46	0.259	0	10.049	2
TRUE	Low	Master Protein	O94842	TOX high mobility group box family member 4 OS=Homo sapiens GN=TOX4 PE=1 SV=1	0.0928743	1.43914	1.12721	1	1	1	1	621	66.153	5.06	0.122	0	2.30464	1
TRUE	High	Master Protein	P40222	Alpha-taxilin OS=Homo sapiens GN=TXLNA PE=1 SV=3	0	84.0237	31.1355	10	40	10	1	546	61.853	6.52	1.581	0	124.739	10
TRUE	High	Master Protein	P82650	28S ribosomal protein S22, mitochondrial OS=Homo sapiens GN=MRPS22 PE=1 SV=1	0	8.5649	7.5	2	4	2	1	360	41.254	7.9	0.202	0	11.7091	2
TRUE	High	Master Protein	O43617	Trafficking protein particle complex subunit 3 OS=Homo sapiens GN=TRAPPC3 PE=1 SV=1	0	6.34976	10	2	4	2	1	180	20.261	4.96	0.585	0	11.6629	2
TRUE	High	Master Protein	O75531	Barrier-to-autointegration factor OS=Homo sapiens GN=BANF1 PE=1 SV=1	0	16.0046	43.8202	3	13	3	1	89	10.052	6.09	4.179	0	35.073	3
TRUE	High	Master Protein	Q15717	ELAV-like protein 1 OS=Homo sapiens GN=ELAVL1 PE=1 SV=2	0	43.3254	32.5153	8	22	8	1	326	36.069	9.17	2.594	0	77.1675	8
TRUE	High	Master Protein	O75643	U5 small nuclear ribonucleoprotein 200 kDa helicase OS=Homo sapiens GN=SNRNP200 PE=1 SV=2	0	142.135	20.0375	34	81	34	1	2136	244.353	6.06	1.167	0	236.496	34
TRUE	High	Master Protein	Q9BYD2	39S ribosomal protein L9, mitochondrial OS=Homo sapiens GN=MRPL9 PE=1 SV=2	0.00176491	4.47327	5.61798	1	1	1	1	267	30.224	10.08	0.129	0	3.69381	1
TRUE	High	Master Protein	Q9Y262	Eukaryotic translation initiation factor 3 subunit L OS=Homo sapiens GN=EIF3L PE=1 SV=1	0	66.7553	37.234	14	35	14	1	564	66.684	6.34	2.162	0	110.735	14
TRUE	High	Master Protein	O94906	Pre-mRNA-processing factor 6 OS=Homo sapiens GN=PRPF6 PE=1 SV=1	0	19.1874	8.07651	7	11	7	1	941	106.858	8.25	0.237	0	29.3303	7
TRUE	High	Master Protein	Q9BXP5	Serrate RNA effector molecule homolog OS=Homo sapiens GN=SRRT PE=1 SV=1	0	51.8824	16.4384	11	31	11	1	876	100.604	5.96	0.778	0	99.8482	11
TRUE	High	Master Protein	Q9BY44	Eukaryotic translation initiation factor 2A OS=Homo sapiens GN=EIF2A PE=1 SV=3	0	40.9094	22.0513	10	18	10	1	585	64.949	8.87	0.983	0	54.3558	10
TRUE	High	Master Protein	Q08J23	tRNA (cytosine(34)-C(5))-methyltransferase OS=Homo sapiens GN=NSUN2 PE=1 SV=2	0	35.8377	13.5593	7	18	7	1	767	86.416	6.77	0.54	0	51.0256	7
TRUE	High	Master Protein	P25398	40S ribosomal protein S12 OS=Homo sapiens GN=RPS12 PE=1 SV=3	0	32.0767	49.2424	6	23	6	1	132	14.505	7.21	12.895	0	70.6072	6
TRUE	High	Master Protein	P33993	DNA replication licensing factor MCM7 OS=Homo sapiens GN=MCM7 PE=1 SV=4	0	28.9912	13.3519	9	21	9	1	719	81.257	6.46	0.526	0	56.9633	9
TRUE	High	Master Protein	Q13547	Histone deacetylase 1 OS=Homo sapiens GN=HDAC1 PE=1 SV=1	0	27.5368	13.6929	5	13	1	1	482	55.068	5.48	0.743	0	37.3174	5
TRUE	High	Master Protein	Q13151	Heterogeneous nuclear ribonucleoprotein A0 OS=Homo sapiens GN=HNRNPA0 PE=1 SV=1	0	42.1579	33.1148	9	37	7	1	305	30.822	9.29	3.217	0	112.134	9
TRUE	High	Master Protein	P05387	60S acidic ribosomal protein P2 OS=Homo sapiens GN=RPLP2 PE=1 SV=1	0	67.6184	77.3913	7	31	7	1	115	11.658	4.54	67.129	0	126.668	7
TRUE	High	Master Protein	P61353	60S ribosomal protein L27 OS=Homo sapiens GN=RPL27 PE=1 SV=2	0	20.2011	48.5294	7	23	7	1	136	15.788	10.56	13.678	0	62.9053	7
TRUE	High	Master Protein	Q99459	Cell division cycle 5-like protein OS=Homo sapiens GN=CDC5L PE=1 SV=2	0	18.9008	12.0948	6	10	6	1	802	92.194	8.18	0.359	0	24.1518	6
TRUE	High	Master Protein	P33240	Cleavage stimulation factor subunit 2 OS=Homo sapiens GN=CSTF2 PE=1 SV=1	0	17.9376	12.305	5	13	2	1	577	60.92	6.83	0.557	3	41.1255	5
TRUE	High	Master Protein	P23246	Splicing factor, proline- and glutamine-rich OS=Homo sapiens GN=SFPQ PE=1 SV=2	0	104.461	36.0679	21	73	20	1	707	76.102	9.44	4.08	1	226.176	21
TRUE	High	Master Protein	Q92769	Histone deacetylase 2 OS=Homo sapiens GN=HDAC2 PE=1 SV=2	0	54.487	29.3033	10	26	6	1	488	55.329	5.91	1.913	3	82.8778	10
TRUE	High	Master Protein	Q15843	NEDD8 OS=Homo sapiens GN=NEDD8 PE=1 SV=1	0.000732332	5.00882	13.5802	1	3	1	1	81	9.066	8.43	0.389	0	9.07191	1
TRUE	High	Master Protein	P32969	60S ribosomal protein L9 OS=Homo sapiens GN=RPL9 PE=1 SV=1	0	63.6341	61.4583	8	32	8	1	192	21.85	9.95	11.328	0	105.654	8
TRUE	High	Master Protein	Q7Z4V5	Hepatoma-derived growth factor-related protein 2 OS=Homo sapiens GN=HDGFRP2 PE=1 SV=1	0	25.6868	9.23994	5	11	4	1	671	74.272	7.49	0.401	0	35.6748	5
TRUE	High	Master Protein	P23396	40S ribosomal protein S3 OS=Homo sapiens GN=RPS3 PE=1 SV=2	0	66.3911	67.0782	16	55	16	1	243	26.671	9.66	7.859	0	157.833	16
TRUE	High	Master Protein	P26641	Elongation factor 1-gamma OS=Homo sapiens GN=EEF1G PE=1 SV=3	0	148.026	70.7094	30	117	30	1	437	50.087	6.67	23.709	0	332.77	30
TRUE	High	Master Protein	P18124	60S ribosomal protein L7 OS=Homo sapiens GN=RPL7 PE=1 SV=1	0	77.3612	54.8387	16	58	16	1	248	29.207	10.65	22.714	0	145.839	16
TRUE	High	Master Protein	P62942	Peptidyl-prolyl cis-trans isomerase FKBP1A OS=Homo sapiens GN=FKBP1A PE=1 SV=2	0	11.22	12.963	1	2	1	1	108	11.943	8.16	2.162	0	8.13845	1
TRUE	High	Master Protein	Q96C01	Protein FAM136A OS=Homo sapiens GN=FAM136A PE=1 SV=1	0	6.07375	12.3188	2	4	2	1	138	15.631	7.61	0.52	0	10.5254	2
TRUE	High	Master Protein	Q9Y4W6	AFG3-like protein 2 OS=Homo sapiens GN=AFG3L2 PE=1 SV=2	0	7.12228	3.13676	3	3	3	1	797	88.528	8.66	0.134	0	6.55895	3
TRUE	High	Master Protein	O14737	Programmed cell death protein 5 OS=Homo sapiens GN=PDCD5 PE=1 SV=3	0	27.4652	64	8	24	8	1	125	14.276	6.04	9	0	59.0143	8
TRUE	High	Master Protein	P19784	Casein kinase II subunit alpha' OS=Homo sapiens GN=CSNK2A2 PE=1 SV=1	0	12.9115	14	4	13	2	1	350	41.187	8.56	0.65	0	28.9133	4
TRUE	High	Master Protein	Q9BPX3	Condensin complex subunit 3 OS=Homo sapiens GN=NCAPG PE=1 SV=1	0	12.2883	4.63054	4	8	4	1	1015	114.262	5.59	0.175	0	23.5378	4
TRUE	High	Master Protein	Q92508	Piezo-type mechanosensitive ion channel component 1 OS=Homo sapiens GN=PIEZO1 PE=1 SV=4	0	6.23048	0.912336	2	3	2	1	2521	286.605	7.47	0.036	0	6.84331	2
TRUE	High	Master Protein	Q9UHY7	Enolase-phosphatase E1 OS=Homo sapiens GN=ENOPH1 PE=1 SV=1	0	17.6246	12.2605	2	9	2	1	261	28.914	4.78	1.031	0	24.2666	2
TRUE	High	Master Protein	P62072	Mitochondrial import inner membrane translocase subunit Tim10 OS=Homo sapiens GN=TIMM10 PE=1 SV=1	0	7.49402	23.3333	2	2	2	1	90	10.326	6.29	0.778	0	6.59613	2
TRUE	High	Master Protein	Q15233	Non-POU domain-containing octamer-binding protein OS=Homo sapiens GN=NONO PE=1 SV=4	0	62.6999	42.0382	16	50	15	1	471	54.197	8.95	3.394	0	159.719	16
TRUE	High	Master Protein	Q15785	Mitochondrial import receptor subunit TOM34 OS=Homo sapiens GN=TOMM34 PE=1 SV=2	0	19.4071	25.89	7	13	7	1	309	34.538	8.98	1.154	0	33.2071	7
TRUE	High	Master Protein	P48739	Phosphatidylinositol transfer protein beta isoform OS=Homo sapiens GN=PITPNB PE=1 SV=2	0	26.5979	35.4244	8	16	7	1	271	31.52	6.87	1.228	1	43.6117	8
TRUE	High	Master Protein	Q9NNW7	Thioredoxin reductase 2, mitochondrial OS=Homo sapiens GN=TXNRD2 PE=1 SV=3	0	21.0816	6.48855	3	7	2	1	524	56.472	7.5	0.359	0	20.0899	3
TRUE	High	Master Protein	Q13177	Serine/threonine-protein kinase PAK 2 OS=Homo sapiens GN=PAK2 PE=1 SV=3	0	36.7061	25	9	16	9	1	524	58.006	5.96	1.096	0	57.0956	9
TRUE	High	Master Protein	Q15181	Inorganic pyrophosphatase OS=Homo sapiens GN=PPA1 PE=1 SV=2	0	94.2674	68.1661	14	39	13	1	289	32.639	5.86	7.913	1	123.824	14
TRUE	Medium	Master Protein	Q9BTC0	Death-inducer obliterator 1 OS=Homo sapiens GN=DIDO1 PE=1 SV=5	0.0464004	1.79833	0.401786	1	1	1	1	2240	243.723	7.88	0.017	0	2.35397	1
TRUE	High	Master Protein	Q86SX6	Glutaredoxin-related protein 5, mitochondrial OS=Homo sapiens GN=GLRX5 PE=1 SV=2	0	7.59315	21.0191	2	5	2	1	157	16.618	6.79	0.668	0	14.672	2
TRUE	High	Master Protein	Q9UDW1	Cytochrome b-c1 complex subunit 9 OS=Homo sapiens GN=UQCR10 PE=1 SV=3	0	8.66334	26.9841	1	3	1	1	63	7.304	9.47	0.778	0	13.2352	1
TRUE	High	Master Protein	P30041	Peroxiredoxin-6 OS=Homo sapiens GN=PRDX6 PE=1 SV=3	0	57.6167	42.8571	12	41	12	1	224	25.019	6.38	6.499	0	125.183	12
TRUE	High	Master Protein	Q15459	Splicing factor 3A subunit 1 OS=Homo sapiens GN=SF3A1 PE=1 SV=1	0	73.0011	28.3733	17	38	17	1	793	88.831	5.22	1.622	0	127.033	17
TRUE	High	Master Protein	O75694	Nuclear pore complex protein Nup155 OS=Homo sapiens GN=NUP155 PE=1 SV=1	0	20.4047	7.90798	7	12	7	1	1391	155.1	6.16	0.259	0	28.9228	7
TRUE	High	Master Protein	Q13610	Periodic tryptophan protein 1 homolog OS=Homo sapiens GN=PWP1 PE=1 SV=1	0.00109051	4.93064	4.59082	2	3	2	1	501	55.793	4.77	0.212	0	6.85541	2
TRUE	High	Master Protein	Q04637	Eukaryotic translation initiation factor 4 gamma 1 OS=Homo sapiens GN=EIF4G1 PE=1 SV=4	0	183.092	29.7061	37	108	32	1	1599	175.382	5.33	2.804	5	309.702	37
TRUE	High	Master Protein	Q02543	60S ribosomal protein L18a OS=Homo sapiens GN=RPL18A PE=1 SV=2	0	43.6082	47.1591	9	31	9	1	176	20.749	10.71	6.197	0	87.9491	9
TRUE	Medium	Master Protein	Q8N7H5	RNA polymerase II-associated factor 1 homolog OS=Homo sapiens GN=PAF1 PE=1 SV=2	0.0399887	1.88807	1.31827	1	2	1	1	531	59.939	4.63	0.064	0	4.31071	1
TRUE	High	Master Protein	Q16543	Hsp90 co-chaperone Cdc37 OS=Homo sapiens GN=CDC37 PE=1 SV=1	0	50.1679	29.3651	9	26	9	1	378	44.44	5.25	3.281	0	85.0433	9
TRUE	High	Master Protein	Q00059	Transcription factor A, mitochondrial OS=Homo sapiens GN=TFAM PE=1 SV=1	0	6.76659	8.53659	2	5	2	1	246	29.078	9.72	0.259	0	15.1926	2
TRUE	High	Master Protein	P62244	40S ribosomal protein S15a OS=Homo sapiens GN=RPS15A PE=1 SV=2	0	21.4718	41.5385	6	21	6	1	130	14.83	10.13	3.329	0	59.0413	6
TRUE	High	Master Protein	Q9UKV3	Apoptotic chromatin condensation inducer in the nucleus OS=Homo sapiens GN=ACIN1 PE=1 SV=2	0	45.666	15.138	13	37	13	1	1341	151.771	6.43	0.461	0	99.1994	13
TRUE	High	Master Protein	Q5RKV6	Exosome complex component MTR3 OS=Homo sapiens GN=EXOSC6 PE=1 SV=1	0	6.70885	5.88235	1	4	1	1	272	28.218	6.28	0.145	0	14.6237	1
TRUE	High	Master Protein	Q8IUD2	ELKS/Rab6-interacting/CAST family member 1 OS=Homo sapiens GN=ERC1 PE=1 SV=1	0	23.4479	7.07885	4	17	4	1	1116	128.008	5.97	0.157	0	39.7427	4
TRUE	High	Master Protein	O00303	Eukaryotic translation initiation factor 3 subunit F OS=Homo sapiens GN=EIF3F PE=1 SV=1	0	46.9966	29.6919	9	23	9	1	357	37.54	5.45	3.642	0	69.9653	9
TRUE	High	Master Protein	Q15424	Scaffold attachment factor B1 OS=Homo sapiens GN=SAFB PE=1 SV=4	0	70.7857	18.1421	14	31	14	1	915	102.58	5.47	1.123	0	96.5227	14
TRUE	High	Master Protein	Q9Y6E2	Basic leucine zipper and W2 domain-containing protein 2 OS=Homo sapiens GN=BZW2 PE=1 SV=1	0	15.0107	11.4558	5	10	4	1	419	48.132	6.68	0.346	0	26.6368	5
TRUE	High	Master Protein	Q08211	ATP-dependent RNA helicase A OS=Homo sapiens GN=DHX9 PE=1 SV=4	0	191.262	40.8661	38	123	38	1	1270	140.869	6.84	3.294	0	381.401	38
TRUE	High	Master Protein	Q12906	Interleukin enhancer-binding factor 3 OS=Homo sapiens GN=ILF3 PE=1 SV=3	0	123.842	42.953	28	75	28	1	894	95.279	8.76	4.217	0	217.341	28
TRUE	High	Master Protein	P62495	Eukaryotic peptide chain release factor subunit 1 OS=Homo sapiens GN=ETF1 PE=1 SV=3	0	51.8982	39.5881	13	30	13	1	437	49	5.71	2.03	0	83.874	13
TRUE	High	Master Protein	P68366	Tubulin alpha-4A chain OS=Homo sapiens GN=TUBA4A PE=1 SV=1	0	160.517	59.1518	21	199	4	1	448	49.892	5.06	24.119	0	614.242	21
TRUE	High	Master Protein	P46776	60S ribosomal protein L27a OS=Homo sapiens GN=RPL27A PE=1 SV=2	0	19.4095	27.7027	4	16	4	1	148	16.551	11	3.217	0	42.4745	4
TRUE	High	Master Protein	Q9H7Z7	Prostaglandin E synthase 2 OS=Homo sapiens GN=PTGES2 PE=1 SV=1	0.000732332	5.4995	4.50928	2	3	2	1	377	41.917	9.16	0.194	0	8.15003	2
TRUE	Low	Master Protein	P38435	Vitamin K-dependent gamma-carboxylase OS=Homo sapiens GN=GGCX PE=1 SV=2	0.11187	1.33602	1.05541	1	1	1	1	758	87.505	8.02	0	0	1.71649	1
TRUE	High	Master Protein	B5ME19	Eukaryotic translation initiation factor 3 subunit C-like protein OS=Homo sapiens GN=EIF3CL PE=3 SV=1	0	68.1297	22.3195	22	50	22	1	914	105.407	5.64	1.873	0	130.669	22
TRUE	High	Master Protein	P08237	ATP-dependent 6-phosphofructokinase, muscle type OS=Homo sapiens GN=PFKM PE=1 SV=2	0	12.7099	5.64103	4	6	2	1	780	85.128	7.99	0.227	0	17.6597	4
TRUE	High	Master Protein	P63104	14-3-3 protein zeta/delta OS=Homo sapiens GN=YWHAZ PE=1 SV=1	0	165.009	66.1224	18	87	13	1	245	27.728	4.79	41.813	0	323.31	18
TRUE	High	Master Protein	P43243	Matrin-3 OS=Homo sapiens GN=MATR3 PE=1 SV=2	0	127.616	39.6694	25	80	25	1	847	94.565	6.25	3.054	0	219.861	25
TRUE	High	Master Protein	Q04760	Lactoylglutathione lyase OS=Homo sapiens GN=GLO1 PE=1 SV=4	0	29.8414	41.3043	8	20	8	1	184	20.764	5.31	4.623	0	61.9225	8
TRUE	Medium	Master Protein	Q9NRF9	DNA polymerase epsilon subunit 3 OS=Homo sapiens GN=POLE3 PE=1 SV=1	0.0112959	2.8471	5.44218	1	3	1	1	147	16.849	4.74	0.259	0	5.88634	1
TRUE	High	Master Protein	Q02878	60S ribosomal protein L6 OS=Homo sapiens GN=RPL6 PE=1 SV=3	0	60.1579	44.4444	13	46	13	1	288	32.708	10.58	5.952	0	139.396	13
TRUE	High	Master Protein	Q9UNS2	COP9 signalosome complex subunit 3 OS=Homo sapiens GN=COPS3 PE=1 SV=3	0	19.1679	14.1844	5	11	5	1	423	47.842	6.65	0.532	0	37.6941	5
TRUE	High	Master Protein	P08174	Complement decay-accelerating factor OS=Homo sapiens GN=CD55 PE=1 SV=4	0	12.2378	18.8976	5	10	5	1	381	41.374	7.59	0.585	0	22.0575	5
TRUE	High	Master Protein	Q9Y5P6	Mannose-1-phosphate guanyltransferase beta OS=Homo sapiens GN=GMPPB PE=1 SV=2	0	9.53918	8.88889	2	3	2	1	360	39.809	6.61	0.274	0	9.52201	2
TRUE	High	Master Protein	P62269	40S ribosomal protein S18 OS=Homo sapiens GN=RPS18 PE=1 SV=3	0	30.5204	38.1579	7	33	7	1	152	17.708	10.99	4.623	0	94.9962	7
TRUE	High	Master Protein	P30050	60S ribosomal protein L12 OS=Homo sapiens GN=RPL12 PE=1 SV=1	0	48.2819	58.1818	8	30	8	1	165	17.808	9.42	9	0	87.3997	8
TRUE	High	Master Protein	Q99733	Nucleosome assembly protein 1-like 4 OS=Homo sapiens GN=NAP1L4 PE=1 SV=1	0	47.1822	34.6667	10	32	9	1	375	42.797	4.69	2.981	0	103.137	10
TRUE	High	Master Protein	P68036	Ubiquitin-conjugating enzyme E2 L3 OS=Homo sapiens GN=UBE2L3 PE=1 SV=1	0	29.125	51.9481	6	19	6	1	154	17.85	8.51	6.499	0	58.0399	6
TRUE	High	Master Protein	Q15555	Microtubule-associated protein RP/EB family member 2 OS=Homo sapiens GN=MAPRE2 PE=1 SV=1	0.00176491	4.4664	5.8104	2	2	2	1	327	37.008	5.57	0.274	0	6.44176	2
TRUE	High	Master Protein	Q5EB52	Mesoderm-specific transcript homolog protein OS=Homo sapiens GN=MEST PE=2 SV=2	0	11.8731	8.95522	2	7	2	1	335	38.806	9.74	0.701	0	22.3758	2
TRUE	Low	Master Protein	O14905	Protein Wnt-9b OS=Homo sapiens GN=WNT9B PE=1 SV=3	0.0544293	1.70908	1.96078	1	1	1	1	357	38.975	8.85	0.101	0	2.54617	1
TRUE	High	Master Protein	Q13435	Splicing factor 3B subunit 2 OS=Homo sapiens GN=SF3B2 PE=1 SV=2	0	69.414	25.1397	19	44	19	1	895	100.165	5.67	1.31	0	130.009	19
TRUE	High	Master Protein	Q13155	Aminoacyl tRNA synthase complex-interacting multifunctional protein 2 OS=Homo sapiens GN=AIMP2 PE=1 SV=2	0	25.4402	25.3125	5	14	5	1	320	35.326	8.22	0.995	0	41.3135	5
TRUE	High	Master Protein	P16104	Histone H2AX OS=Homo sapiens GN=H2AFX PE=1 SV=2	0	54.2305	64.3357	8	43	4	1	143	15.135	10.74	15.681	5	134.688	8
TRUE	High	Master Protein	O95758	Polypyrimidine tract-binding protein 3 OS=Homo sapiens GN=PTBP3 PE=1 SV=2	0	14.1492	10.5072	5	11	2	1	552	59.652	9.04	0.616	0	29.1273	5
TRUE	High	Master Protein	P62424	60S ribosomal protein L7a OS=Homo sapiens GN=RPL7A PE=1 SV=2	0	81.7542	47.3684	14	54	14	1	266	29.977	10.61	14.849	0	180.701	14
TRUE	High	Master Protein	P63244	Guanine nucleotide-binding protein subunit beta-2-like 1 OS=Homo sapiens GN=GNB2L1 PE=1 SV=3	0	107.68	68.4543	16	65	16	1	317	35.055	7.69	11.328	0	216.618	16
TRUE	High	Master Protein	Q8WWY3	U4/U6 small nuclear ribonucleoprotein Prp31 OS=Homo sapiens GN=PRPF31 PE=1 SV=2	0	20.8661	11.4228	4	16	4	1	499	55.421	5.78	0.668	0	43.8985	4
TRUE	High	Master Protein	P53701	Cytochrome c-type heme lyase OS=Homo sapiens GN=HCCS PE=1 SV=1	0	14.4815	25	4	7	4	1	268	30.582	6.68	0.719	0	15.1626	4
TRUE	High	Master Protein	Q9ULC4	Malignant T-cell-amplified sequence 1 OS=Homo sapiens GN=MCTS1 PE=1 SV=1	0	12.7446	29.8343	4	7	4	1	181	20.542	8.82	1.512	0	23.0615	4
TRUE	High	Master Protein	Q5SW79	Centrosomal protein of 170 kDa OS=Homo sapiens GN=CEP170 PE=1 SV=1	0	45.6869	13.5732	15	21	15	1	1584	175.187	7.11	0.389	0	59.3181	15
TRUE	High	Master Protein	P62750	60S ribosomal protein L23a OS=Homo sapiens GN=RPL23A PE=1 SV=1	0	38.2077	47.4359	8	39	8	1	156	17.684	10.45	15.681	0	103.955	8
TRUE	High	Master Protein	Q9HAV7	GrpE protein homolog 1, mitochondrial OS=Homo sapiens GN=GRPEL1 PE=1 SV=2	0	30.6493	23.5023	5	11	5	1	217	24.264	8.12	1.448	0	35.6003	5
TRUE	High	Master Protein	O43818	U3 small nucleolar RNA-interacting protein 2 OS=Homo sapiens GN=RRP9 PE=1 SV=1	0	14.8036	8.84211	3	7	3	1	475	51.809	7.85	0.259	0	20.2388	3
TRUE	High	Master Protein	P31153	S-adenosylmethionine synthase isoform type-2 OS=Homo sapiens GN=MAT2A PE=1 SV=1	0	57.5999	29.3671	9	39	9	1	395	43.633	6.48	2.008	0	128.166	9
TRUE	High	Master Protein	Q7RTV0	PHD finger-like domain-containing protein 5A OS=Homo sapiens GN=PHF5A PE=1 SV=1	0	16.0356	47.2727	5	12	5	1	110	12.397	8.41	3.217	0	34.598	5
TRUE	High	Master Protein	Q96K17	Transcription factor BTF3 homolog 4 OS=Homo sapiens GN=BTF3L4 PE=1 SV=1	0	32.6868	31.6456	4	12	3	1	158	17.26	6.35	3.642	0	44.3352	4
TRUE	High	Master Protein	Q8N6H7	ADP-ribosylation factor GTPase-activating protein 2 OS=Homo sapiens GN=ARFGAP2 PE=1 SV=1	0	12.5877	11.3244	5	7	5	1	521	56.685	7.99	0.403	0	17.5108	5
TRUE	High	Master Protein	Q9Y2V2	Calcium-regulated heat stable protein 1 OS=Homo sapiens GN=CARHSP1 PE=1 SV=2	0	8.30503	16.3265	2	3	2	1	147	15.882	8.21	0.668	0	10.0513	2
TRUE	High	Master Protein	P08651	Nuclear factor 1 C-type OS=Homo sapiens GN=NFIC PE=1 SV=2	0.00144823	4.72816	2.16535	1	1	1	1	508	55.64	8.38	0.096	0	2.79997	1
TRUE	High	Master Protein	Q9HB07	UPF0160 protein MYG1, mitochondrial OS=Homo sapiens GN=C12orf10 PE=1 SV=2	0	11.6235	14.8936	4	7	4	1	376	42.422	6.67	0.389	0	14.9068	4
TRUE	High	Master Protein	Q9BPX5	Actin-related protein 2/3 complex subunit 5-like protein OS=Homo sapiens GN=ARPC5L PE=1 SV=1	0	8.44999	20.915	2	2	2	1	153	16.931	6.6	0.468	0	3.60138	2
TRUE	High	Master Protein	Q9H583	HEAT repeat-containing protein 1 OS=Homo sapiens GN=HEATR1 PE=1 SV=3	0	6.93756	1.49254	2	5	2	1	2144	242.215	6.54	0.053	0	15.1705	2
TRUE	High	Master Protein	Q10589	Bone marrow stromal antigen 2 OS=Homo sapiens GN=BST2 PE=1 SV=1	0.000732332	5.35713	10	2	2	2	1	180	19.756	5.6	0.52	0	5.18008	2
TRUE	High	Master Protein	P78344	Eukaryotic translation initiation factor 4 gamma 2 OS=Homo sapiens GN=EIF4G2 PE=1 SV=1	0	74.5688	22.161	18	49	18	1	907	102.297	7.14	1.126	0	145.477	18
TRUE	High	Master Protein	O00244	Copper transport protein ATOX1 OS=Homo sapiens GN=ATOX1 PE=1 SV=1	0	5.83609	36.7647	2	2	2	1	68	7.397	7.24	2.162	0	5.07395	2
TRUE	High	Master Protein	P26639	Threonine--tRNA ligase, cytoplasmic OS=Homo sapiens GN=TARS PE=1 SV=3	0	93.3121	28.769	17	52	17	1	723	83.382	6.67	1.873	0	170.623	17
TRUE	High	Master Protein	P47914	60S ribosomal protein L29 OS=Homo sapiens GN=RPL29 PE=1 SV=2	0	18.7904	18.8679	3	13	3	1	159	17.741	11.66	5.813	0	36.0697	3
TRUE	High	Master Protein	Q9UEE9	Craniofacial development protein 1 OS=Homo sapiens GN=CFDP1 PE=1 SV=1	0	6.04774	4.01338	1	2	1	1	299	33.573	4.81	0.136	0	7.69853	1
TRUE	High	Master Protein	Q96C90	Protein phosphatase 1 regulatory subunit 14B OS=Homo sapiens GN=PPP1R14B PE=1 SV=3	0	31.0203	38.7755	3	12	3	1	147	15.901	4.86	9	0	42.7365	3
TRUE	High	Master Protein	P26599	Polypyrimidine tract-binding protein 1 OS=Homo sapiens GN=PTBP1 PE=1 SV=1	0	114.023	48.0226	15	51	12	1	531	57.186	9.17	6.017	3	170.356	15
TRUE	High	Master Protein	Q8NFH4	Nucleoporin Nup37 OS=Homo sapiens GN=NUP37 PE=1 SV=1	0.000732332	5.24775	6.13497	2	2	2	1	326	36.684	5.92	0.292	0	4.83437	2
TRUE	Medium	Master Protein	P19388	DNA-directed RNA polymerases I, II, and III subunit RPABC1 OS=Homo sapiens GN=POLR2E PE=1 SV=4	0.0227407	2.23203	3.80952	1	3	1	1	210	24.536	5.95	0.194	0	6.90073	1
TRUE	High	Master Protein	P40429	60S ribosomal protein L13a OS=Homo sapiens GN=RPL13A PE=1 SV=2	0	19.669	26.1084	6	18	6	1	203	23.562	10.93	1.254	0	49.6966	6
TRUE	High	Master Protein	Q9GZT3	SRA stem-loop-interacting RNA-binding protein, mitochondrial OS=Homo sapiens GN=SLIRP PE=1 SV=1	0	7.32564	21.1009	2	5	2	1	109	12.341	10.24	0.52	0	12.8984	2
TRUE	High	Master Protein	Q9UQ35	Serine/arginine repetitive matrix protein 2 OS=Homo sapiens GN=SRRM2 PE=1 SV=2	0	72.7577	9.48401	17	39	17	1	2752	299.438	12.06	0.321	0	119.524	17
TRUE	Medium	Master Protein	Q9H9J2	39S ribosomal protein L44, mitochondrial OS=Homo sapiens GN=MRPL44 PE=1 SV=1	0.0193741	2.33885	2.40964	1	2	1	1	332	37.512	8.4	0.11	0	5.17851	1
TRUE	Medium	Master Protein	Q05519	Serine/arginine-rich splicing factor 11 OS=Homo sapiens GN=SRSF11 PE=1 SV=1	0.015563	2.4786	1.65289	1	1	1	1	484	53.51	10.52	0.136	0	2.48201	1
TRUE	Medium	Master Protein	Q96DV4	39S ribosomal protein L38, mitochondrial OS=Homo sapiens GN=MRPL38 PE=1 SV=2	0.0287791	2.08113	1.84211	1	1	1	1	380	44.568	7.53	0.105	0	2.20308	1
TRUE	High	Master Protein	Q9NSD9	Phenylalanine--tRNA ligase beta subunit OS=Homo sapiens GN=FARSB PE=1 SV=3	0	41.7587	23.09	14	25	14	1	589	66.074	6.84	0.986	0	61.1967	14
TRUE	High	Master Protein	P14678	Small nuclear ribonucleoprotein-associated proteins B and B' OS=Homo sapiens GN=SNRPB PE=1 SV=2	0	11.42	15.8333	4	15	4	1	240	24.594	11.19	0.848	0	40.1477	4
TRUE	High	Master Protein	P62888	60S ribosomal protein L30 OS=Homo sapiens GN=RPL30 PE=1 SV=2	0	47.1115	66.087	7	31	7	1	115	12.776	9.63	22.714	0	94.0052	7
TRUE	High	Master Protein	P46781	40S ribosomal protein S9 OS=Homo sapiens GN=RPS9 PE=1 SV=3	0	32.3534	43.299	11	42	11	1	194	22.578	10.65	6.197	0	108.9	11
TRUE	High	Master Protein	P0CW22	40S ribosomal protein S17-like OS=Homo sapiens GN=RPS17L PE=1 SV=1	0	41.9213	55.5556	6	25	6	1	135	15.54	9.85	45.416	0	77.8205	6
TRUE	High	Master Protein	Q6UB35	Monofunctional C1-tetrahydrofolate synthase, mitochondrial OS=Homo sapiens GN=MTHFD1L PE=1 SV=1	0	10.0385	4.70348	4	6	4	1	978	105.724	8.06	0.175	0	16.2661	4
TRUE	High	Master Protein	P35268	60S ribosomal protein L22 OS=Homo sapiens GN=RPL22 PE=1 SV=2	0	37.7579	50.7812	4	18	4	1	128	14.778	9.19	13.678	0	58.1951	4
TRUE	High	Master Protein	P49207	60S ribosomal protein L34 OS=Homo sapiens GN=RPL34 PE=1 SV=3	0	19.2516	41.8803	6	20	6	1	117	13.284	11.47	13.678	0	55.1046	6
TRUE	High	Master Protein	Q13242	Serine/arginine-rich splicing factor 9 OS=Homo sapiens GN=SRSF9 PE=1 SV=1	0	19.0229	26.2443	5	13	5	1	221	25.526	8.65	1.054	0	39.0616	5
TRUE	High	Master Protein	Q9H832	Ubiquitin-conjugating enzyme E2 Z OS=Homo sapiens GN=UBE2Z PE=1 SV=2	0	15.961	16.9492	5	8	5	1	354	38.186	5.62	1.054	0	22.8687	5
TRUE	High	Master Protein	P36405	ADP-ribosylation factor-like protein 3 OS=Homo sapiens GN=ARL3 PE=1 SV=2	0	15.3244	34.6154	5	9	5	1	182	20.443	7.24	1.61	0	22.4604	5
TRUE	High	Master Protein	P62714	Serine/threonine-protein phosphatase 2A catalytic subunit beta isoform OS=Homo sapiens GN=PPP2CB PE=1 SV=1	0	45.7511	39.8058	8	24	1	1	309	35.552	5.43	1.976	6	85.9203	8
TRUE	High	Master Protein	A0AVT1	Ubiquitin-like modifier-activating enzyme 6 OS=Homo sapiens GN=UBA6 PE=1 SV=1	0	25.2834	7.12928	7	16	7	1	1052	117.895	6.14	0.286	0	43.8861	7
TRUE	High	Master Protein	Q13427	Peptidyl-prolyl cis-trans isomerase G OS=Homo sapiens GN=PPIG PE=1 SV=2	0	6.0096	2.51989	2	6	2	1	754	88.564	10.29	0.16	0	15.9848	2
TRUE	High	Master Protein	P43246	DNA mismatch repair protein Msh2 OS=Homo sapiens GN=MSH2 PE=1 SV=1	0	8.84026	2.89079	3	5	3	1	934	104.677	5.77	0.134	0	13.1719	3
TRUE	High	Master Protein	P61254	60S ribosomal protein L26 OS=Homo sapiens GN=RPL26 PE=1 SV=1	0	19.3842	38.6207	7	20	7	1	145	17.248	10.55	4.995	0	49.5057	7
TRUE	High	Master Protein	Q56VL3	OCIA domain-containing protein 2 OS=Homo sapiens GN=OCIAD2 PE=1 SV=1	0.000732332	5.52532	12.3377	2	3	2	1	154	16.943	9.03	0.425	0	7.52524	2
TRUE	High	Master Protein	Q9UL46	Proteasome activator complex subunit 2 OS=Homo sapiens GN=PSME2 PE=1 SV=4	0	29.1961	31.7992	6	13	6	1	239	27.384	5.73	1.336	0	44.5737	6
TRUE	High	Master Protein	Q9BYG3	MKI67 FHA domain-interacting nucleolar phosphoprotein OS=Homo sapiens GN=NIFK PE=1 SV=1	0	10.4163	14.3345	3	6	3	1	293	34.201	9.88	0.501	0	21.0836	3
TRUE	Medium	Master Protein	Q9HA64	Ketosamine-3-kinase OS=Homo sapiens GN=FN3KRP PE=1 SV=2	0.0420904	1.84771	2.589	1	1	1	1	309	34.39	7.33	0.129	0	1.89701	1
TRUE	High	Master Protein	P62917	60S ribosomal protein L8 OS=Homo sapiens GN=RPL8 PE=1 SV=2	0	37.2687	36.5759	9	31	9	1	257	28.007	11.03	4.179	0	96.5617	9
TRUE	High	Master Protein	Q7L9L4	MOB kinase activator 1B OS=Homo sapiens GN=MOB1B PE=1 SV=3	0	11.5946	13.8889	3	6	3	1	216	25.075	6.73	1.31	0	13.9397	3
TRUE	High	Master Protein	Q01085	Nucleolysin TIAR OS=Homo sapiens GN=TIAL1 PE=1 SV=1	0	16.6805	15.2	5	8	3	1	375	41.564	7.74	0.778	1	23.8977	5
TRUE	High	Master Protein	P62937	Peptidyl-prolyl cis-trans isomerase A OS=Homo sapiens GN=PPIA PE=1 SV=2	0	86.1961	83.6364	15	93	15	1	165	18.001	7.81	18.307	0	248.249	15
TRUE	High	Master Protein	Q6PJT7	Zinc finger CCCH domain-containing protein 14 OS=Homo sapiens GN=ZC3H14 PE=1 SV=1	0	12.66	5.43478	4	4	4	1	736	82.823	7.31	0.222	0	11.8397	4
TRUE	High	Master Protein	P56192	Methionine--tRNA ligase, cytoplasmic OS=Homo sapiens GN=MARS PE=1 SV=2	0	59.3241	31.7778	17	36	17	1	900	101.052	6.16	1.488	0	105.453	17
TRUE	High	Master Protein	P46777	60S ribosomal protein L5 OS=Homo sapiens GN=RPL5 PE=1 SV=3	0	58.7534	31.6498	11	41	11	1	297	34.341	9.72	4.275	0	129.364	11
TRUE	Low	Master Protein	Q9Y3S2	Zinc finger protein 330 OS=Homo sapiens GN=ZNF330 PE=1 SV=1	0.060514	1.66595	2.1875	1	1	1	1	320	36.177	6.16	0.122	0	1.92717	1
TRUE	High	Master Protein	P54577	Tyrosine--tRNA ligase, cytoplasmic OS=Homo sapiens GN=YARS PE=1 SV=4	0	91.5375	46.0227	22	56	22	1	528	59.106	7.05	2.899	0	155.79	22
TRUE	Low	Master Protein	Q9H8Y5	Ankyrin repeat and zinc finger domain-containing protein 1 OS=Homo sapiens GN=ANKZF1 PE=1 SV=1	0.0986214	1.40044	0.964187	1	1	1	1	726	80.877	8.41	0.055	0	1.89746	1
TRUE	Low	Master Protein	Q8WVT3	Trafficking protein particle complex subunit 12 OS=Homo sapiens GN=TRAPPC12 PE=1 SV=3	0.101246	1.39653	0.952381	1	1	1	1	735	79.325	4.91	0.066	0	2.01035	1
TRUE	High	Master Protein	Q9NYF8	Bcl-2-associated transcription factor 1 OS=Homo sapiens GN=BCLAF1 PE=1 SV=2	0	58.8818	21.1957	16	33	15	1	920	106.059	9.98	1.031	1	101.167	16
TRUE	High	Master Protein	P49756	RNA-binding protein 25 OS=Homo sapiens GN=RBM25 PE=1 SV=3	0	23.9021	11.2693	9	17	9	1	843	100.124	6.32	0.778	0	39.4267	9
TRUE	High	Master Protein	P09960	Leukotriene A-4 hydrolase OS=Homo sapiens GN=LTA4H PE=1 SV=2	0	51.3652	22.2586	10	23	10	1	611	69.241	6.18	1.113	0	76.2931	10
TRUE	High	Master Protein	Q9HC38	Glyoxalase domain-containing protein 4 OS=Homo sapiens GN=GLOD4 PE=1 SV=1	0	15.3317	16.2939	5	13	5	1	313	34.771	5.6	0.688	0	32.9214	5
TRUE	High	Master Protein	O43290	U4/U6.U5 tri-snRNP-associated protein 1 OS=Homo sapiens GN=SART1 PE=1 SV=1	0	14.9987	6.75	4	5	4	1	800	90.2	6.13	0.233	0	15.6069	4
TRUE	High	Master Protein	Q9BQ67	Glutamate-rich WD repeat-containing protein 1 OS=Homo sapiens GN=GRWD1 PE=1 SV=1	0	11.4355	6.72646	2	6	2	1	446	49.388	4.92	0.259	0	23.2697	2
TRUE	High	Master Protein	Q16186	Proteasomal ubiquitin receptor ADRM1 OS=Homo sapiens GN=ADRM1 PE=1 SV=2	0	20.5508	12.5307	4	12	4	1	407	42.127	5.07	1.276	0	37.9898	4
TRUE	High	Master Protein	O75663	TIP41-like protein OS=Homo sapiens GN=TIPRL PE=1 SV=2	0	10.9808	12.8676	3	7	3	1	272	31.424	5.91	0.438	0	20.9146	3
TRUE	High	Master Protein	Q96IJ6	Mannose-1-phosphate guanyltransferase alpha OS=Homo sapiens GN=GMPPA PE=1 SV=1	0.000732332	5.0471	5.47619	2	5	2	1	420	46.262	7.21	0.259	0	11.8329	2
TRUE	High	Master Protein	Q9Y3D7	Mitochondrial import inner membrane translocase subunit TIM16 OS=Homo sapiens GN=PAM16 PE=1 SV=2	0	7.53609	24.8	2	2	2	1	125	13.816	9.7	0.585	0	6.12097	2
TRUE	Medium	Master Protein	O14530	Thioredoxin domain-containing protein 9 OS=Homo sapiens GN=TXNDC9 PE=1 SV=2	0.0230088	2.21767	4.86726	1	1	1	1	226	26.517	5.88	0.155	0	2.44925	1
TRUE	High	Master Protein	P35998	26S protease regulatory subunit 7 OS=Homo sapiens GN=PSMC2 PE=1 SV=3	0	113.391	50.1155	17	62	17	1	433	48.603	5.95	4.946	0	212.203	17
TRUE	High	Master Protein	Q9UN86	Ras GTPase-activating protein-binding protein 2 OS=Homo sapiens GN=G3BP2 PE=1 SV=2	0	20.3981	14.7303	6	20	6	1	482	54.088	5.55	0.711	0	52.9866	6
TRUE	High	Master Protein	P26196	Probable ATP-dependent RNA helicase DDX6 OS=Homo sapiens GN=DDX6 PE=1 SV=2	0	70.4924	37.8882	12	40	12	1	483	54.382	8.66	2.29	0	88.1382	12
TRUE	High	Master Protein	Q14008	Cytoskeleton-associated protein 5 OS=Homo sapiens GN=CKAP5 PE=1 SV=3	0	37.3404	8.07087	9	26	9	1	2032	225.352	7.8	0.199	0	67.6697	9
TRUE	High	Master Protein	Q9BRA2	Thioredoxin domain-containing protein 17 OS=Homo sapiens GN=TXNDC17 PE=1 SV=1	0	7.07076	17.8862	2	6	2	1	123	13.932	5.52	0.668	0	18.4128	2
TRUE	High	Master Protein	Q5JRA6	Melanoma inhibitory activity protein 3 OS=Homo sapiens GN=MIA3 PE=1 SV=1	0	10.1055	1.73047	4	6	4	1	1907	213.57	4.84	0.077	0	14.4527	4
TRUE	Medium	Master Protein	Q4VC31	Coiled-coil domain-containing protein 58 OS=Homo sapiens GN=CCDC58 PE=1 SV=1	0.0132308	2.61798	6.25	1	1	1	1	144	16.609	7.81	0.334	0	2.34235	1
TRUE	High	Master Protein	Q13617	Cullin-2 OS=Homo sapiens GN=CUL2 PE=1 SV=2	0	16.0586	9.39597	5	14	5	1	745	86.927	6.92	0.259	0	35.2431	5
TRUE	High	Master Protein	P51991	Heterogeneous nuclear ribonucleoprotein A3 OS=Homo sapiens GN=HNRNPA3 PE=1 SV=2	0	51.2971	34.6561	14	55	11	1	378	39.571	9.01	3.642	0	136.443	14
TRUE	High	Master Protein	O43837	Isocitrate dehydrogenase [NAD] subunit beta, mitochondrial OS=Homo sapiens GN=IDH3B PE=1 SV=2	0	6.33293	7.79221	3	3	3	1	385	42.157	8.46	0.334	0	5.36828	3
TRUE	High	Master Protein	P49773	Histidine triad nucleotide-binding protein 1 OS=Homo sapiens GN=HINT1 PE=1 SV=2	0.000378501	5.54836	12.6984	2	5	2	1	126	13.793	6.95	0.778	0	15.9702	2
TRUE	Medium	Master Protein	Q969Z0	Protein TBRG4 OS=Homo sapiens GN=TBRG4 PE=1 SV=1	0.0326212	1.99482	1.26783	1	1	1	1	631	70.693	7.42	0.062	0	1.98414	1
TRUE	High	Master Protein	O00410	Importin-5 OS=Homo sapiens GN=IPO5 PE=1 SV=4	0	190.308	38.0128	33	108	33	1	1097	123.55	4.94	3.881	0	357.81	33
TRUE	High	Master Protein	P63220	40S ribosomal protein S21 OS=Homo sapiens GN=RPS21 PE=1 SV=1	0	8.78155	31.3253	3	11	3	1	83	9.106	8.5	1.683	0	28.4874	3
TRUE	High	Master Protein	Q8IYB3	Serine/arginine repetitive matrix protein 1 OS=Homo sapiens GN=SRRM1 PE=1 SV=2	0	28.2873	8.62832	5	15	5	1	904	102.274	11.84	0.363	0	43.7534	5
TRUE	High	Master Protein	P42166	Lamina-associated polypeptide 2, isoform alpha OS=Homo sapiens GN=TMPO PE=1 SV=2	0	54.6823	23.487	11	29	5	1	694	75.446	7.66	0.995	3	98.0186	11
TRUE	High	Master Protein	P15311	Ezrin OS=Homo sapiens GN=EZR PE=1 SV=4	0	115.769	48.2935	31	93	21	1	586	69.37	6.27	6.079	1	248.316	31
TRUE	High	Master Protein	Q6PKG0	La-related protein 1 OS=Homo sapiens GN=LARP1 PE=1 SV=2	0	26.8153	9.48905	8	15	8	1	1096	123.434	8.82	0.35	0	34.9781	8
TRUE	High	Master Protein	Q9BQE3	Tubulin alpha-1C chain OS=Homo sapiens GN=TUBA1C PE=1 SV=1	0	189.885	69.9332	23	174	2	1	449	49.863	5.1	38.811	26	565.78	23
TRUE	High	Master Protein	O60488	Long-chain-fatty-acid--CoA ligase 4 OS=Homo sapiens GN=ACSL4 PE=1 SV=2	0	27.0962	9.42335	4	10	3	1	711	79.137	8.38	0.324	0	32.4092	4
TRUE	High	Master Protein	P41567	Eukaryotic translation initiation factor 1 OS=Homo sapiens GN=EIF1 PE=1 SV=1	0	21.8494	45.1327	3	9	3	1	113	12.725	7.44	5.31	0	39.3089	3
TRUE	High	Master Protein	Q9BWJ5	Splicing factor 3B subunit 5 OS=Homo sapiens GN=SF3B5 PE=1 SV=1	0	15.8796	55.814	4	9	4	1	86	10.129	6.35	5.813	0	27.0545	4
TRUE	High	Master Protein	Q8TAD7	Overexpressed in colon carcinoma 1 protein OS=Homo sapiens GN=OCC1 PE=1 SV=2	0.000378501	5.6169	34.9206	1	3	1	1	63	6.403	6.57	1.154	0	10.997	1
TRUE	High	Master Protein	P14174	Macrophage migration inhibitory factor OS=Homo sapiens GN=MIF PE=1 SV=4	0.0024527	4.26752	13.913	2	6	2	1	115	12.468	7.88	1.512	0	15.4795	2
TRUE	High	Master Protein	O76094	Signal recognition particle subunit SRP72 OS=Homo sapiens GN=SRP72 PE=1 SV=3	0	79.2759	23.3979	12	40	12	1	671	74.56	9.26	1.683	0	105.323	12
TRUE	High	Master Protein	O60504	Vinexin OS=Homo sapiens GN=SORBS3 PE=1 SV=2	0	5.68956	3.87481	2	5	2	1	671	75.295	9.45	0.119	0	12.4155	2
TRUE	High	Master Protein	P61960	Ubiquitin-fold modifier 1 OS=Homo sapiens GN=UFM1 PE=1 SV=1	0	16.9436	50.5882	2	4	2	1	85	9.112	9.31	2.981	0	13.1006	2
TRUE	Low	Master Protein	P63098	Calcineurin subunit B type 1 OS=Homo sapiens GN=PPP3R1 PE=1 SV=2	0.0692392	1.59757	7.05882	1	1	1	1	170	19.288	4.81	0.259	0	2.15964	1
TRUE	High	Master Protein	Q9NVI7	ATPase family AAA domain-containing protein 3A OS=Homo sapiens GN=ATAD3A PE=1 SV=2	0	55.5397	26.9716	13	31	6	1	634	71.325	8.98	1.047	7	100.316	13
TRUE	High	Master Protein	P28066	Proteasome subunit alpha type-5 OS=Homo sapiens GN=PSMA5 PE=1 SV=3	0	48.2276	41.4938	7	30	7	1	241	26.394	4.79	5.813	0	105.559	7
TRUE	Medium	Master Protein	P84101	Small EDRK-rich factor 2 OS=Homo sapiens GN=SERF2 PE=1 SV=1	0.012108	2.70158	13.5593	1	4	1	1	59	6.896	10.45	1.154	0	11.4442	1
TRUE	High	Master Protein	O43396	Thioredoxin-like protein 1 OS=Homo sapiens GN=TXNL1 PE=1 SV=3	0	47.0119	34.9481	7	21	7	1	289	32.231	4.96	2.652	0	74.5184	7
TRUE	High	Master Protein	P30825	High affinity cationic amino acid transporter 1 OS=Homo sapiens GN=SLC7A1 PE=1 SV=1	0.000732332	5.48147	3.33863	2	5	2	1	629	67.594	5.43	0.186	0	11.5892	2
TRUE	Medium	Master Protein	Q9NV06	DDB1- and CUL4-associated factor 13 OS=Homo sapiens GN=DCAF13 PE=1 SV=2	0.0118196	2.74618	4.26966	1	1	1	1	445	51.369	9.19	0.077	0	3.17392	1
TRUE	High	Master Protein	P68371	Tubulin beta-4B chain OS=Homo sapiens GN=TUBB4B PE=1 SV=1	0	271.117	82.2472	25	273	1	1	445	49.799	4.89	176.828	30	756.822	25
TRUE	High	Master Protein	P38646	Stress-70 protein, mitochondrial OS=Homo sapiens GN=HSPA9 PE=1 SV=2	0	251.052	63.3284	34	180	33	1	679	73.635	6.16	16.783	0	584.923	34
TRUE	High	Master Protein	Q7L014	Probable ATP-dependent RNA helicase DDX46 OS=Homo sapiens GN=DDX46 PE=1 SV=2	0	35.4804	8.92338	9	17	9	1	1031	117.29	9.29	0.405	0	49.4552	9
TRUE	High	Master Protein	Q9NT62	Ubiquitin-like-conjugating enzyme ATG3 OS=Homo sapiens GN=ATG3 PE=1 SV=1	0	8.28594	9.55414	3	6	3	1	314	35.841	4.74	0.438	0	16.9521	3
TRUE	Medium	Master Protein	Q9NYP7	Elongation of very long chain fatty acids protein 5 OS=Homo sapiens GN=ELOVL5 PE=1 SV=1	0.0196546	2.33003	2.67559	1	2	1	1	299	35.27	9.42	0.212	0	4.87195	1
TRUE	High	Master Protein	P18669	Phosphoglycerate mutase 1 OS=Homo sapiens GN=PGAM1 PE=1 SV=2	0	124.785	73.622	14	66	9	1	254	28.786	7.18	38.811	6	241.083	14
TRUE	High	Master Protein	P15374	Ubiquitin carboxyl-terminal hydrolase isozyme L3 OS=Homo sapiens GN=UCHL3 PE=1 SV=1	0	7.83596	10	2	2	2	1	230	26.166	4.92	0.425	0	5.73614	2
TRUE	High	Master Protein	O00151	PDZ and LIM domain protein 1 OS=Homo sapiens GN=PDLIM1 PE=1 SV=4	0	62.6942	44.0729	11	42	11	1	329	36.049	7.02	4.623	0	110.477	11
TRUE	High	Master Protein	Q15003	Condensin complex subunit 2 OS=Homo sapiens GN=NCAPH PE=1 SV=3	0	9.82491	6.74764	4	4	4	1	741	82.511	5.06	0.259	0	10.1786	4
TRUE	High	Master Protein	Q8N5K1	CDGSH iron-sulfur domain-containing protein 2 OS=Homo sapiens GN=CISD2 PE=1 SV=1	0.00176491	4.4916	21.4815	2	3	2	1	135	15.268	9.61	0.668	0	7.85677	2
TRUE	Low	Master Protein	Q9NVT9	Armadillo repeat-containing protein 1 OS=Homo sapiens GN=ARMC1 PE=1 SV=1	0.0850322	1.4828	2.83688	1	2	1	1	282	31.261	5.74	0.166	0	4.71208	1
TRUE	High	Master Protein	P29692	Elongation factor 1-delta OS=Homo sapiens GN=EEF1D PE=1 SV=5	0	88.561	61.9217	15	45	12	1	281	31.103	5.01	9	2	150.739	15
TRUE	High	Master Protein	P12270	Nucleoprotein TPR OS=Homo sapiens GN=TPR PE=1 SV=3	0	78.563	10.4105	22	42	22	1	2363	267.131	5.02	0.429	0	131.569	22
TRUE	High	Master Protein	P20042	Eukaryotic translation initiation factor 2 subunit 2 OS=Homo sapiens GN=EIF2S2 PE=1 SV=2	0	59.2949	36.036	10	35	10	1	333	38.364	5.8	2.511	0	123.251	10
TRUE	High	Master Protein	P46937	Transcriptional coactivator YAP1 OS=Homo sapiens GN=YAP1 PE=1 SV=2	0	31.3591	17.2619	5	27	5	1	504	54.427	5.17	0.957	0	52.9718	5
TRUE	High	Master Protein	P22061	Protein-L-isoaspartate(D-aspartate) O-methyltransferase OS=Homo sapiens GN=PCMT1 PE=1 SV=4	0	26.0975	26.8722	6	16	6	1	227	24.621	7.21	3.125	0	39.1075	6
TRUE	High	Master Protein	Q9NRX2	39S ribosomal protein L17, mitochondrial OS=Homo sapiens GN=MRPL17 PE=1 SV=1	0.00176491	4.59616	9.71429	2	3	2	1	175	20.038	10.11	0.389	0	6.34661	2
TRUE	High	Master Protein	O75533	Splicing factor 3B subunit 1 OS=Homo sapiens GN=SF3B1 PE=1 SV=3	0	83.499	22.6994	20	50	20	1	1304	145.738	7.09	0.939	0	148.498	20
TRUE	High	Master Protein	Q96EK6	Glucosamine 6-phosphate N-acetyltransferase OS=Homo sapiens GN=GNPNAT1 PE=1 SV=1	0	19.0617	27.7174	4	10	4	1	184	20.736	7.99	1.512	0	32.7565	4
TRUE	High	Master Protein	O75400	Pre-mRNA-processing factor 40 homolog A OS=Homo sapiens GN=PRPF40A PE=1 SV=2	0	18.3519	6.26959	6	8	6	1	957	108.737	7.56	0.389	0	22.0216	6
TRUE	High	Master Protein	P17535	Transcription factor jun-D OS=Homo sapiens GN=JUND PE=1 SV=3	0	7.18953	6.05187	2	2	2	1	347	35.152	7.37	0.425	0	5.87192	2
TRUE	High	Master Protein	P05198	Eukaryotic translation initiation factor 2 subunit 1 OS=Homo sapiens GN=EIF2S1 PE=1 SV=3	0	51.9716	41.9048	13	37	13	1	315	36.089	5.08	3.329	0	104.906	13
TRUE	High	Master Protein	Q9BT78	COP9 signalosome complex subunit 4 OS=Homo sapiens GN=COPS4 PE=1 SV=1	0	32.7009	24.1379	7	18	7	1	406	46.24	5.83	0.931	0	55.5278	7
TRUE	High	Master Protein	P30153	Serine/threonine-protein phosphatase 2A 65 kDa regulatory subunit A alpha isoform OS=Homo sapiens GN=PPP2R1A PE=1 SV=4	0	111.615	52.4618	20	60	20	1	589	65.267	5.11	3.467	0	199.816	20
TRUE	High	Master Protein	Q16795	NADH dehydrogenase [ubiquinone] 1 alpha subcomplex subunit 9, mitochondrial OS=Homo sapiens GN=NDUFA9 PE=1 SV=2	0	9.07013	10.6101	3	5	3	1	377	42.483	9.8	0.28	0	14.4048	3
TRUE	High	Master Protein	Q9P265	Disco-interacting protein 2 homolog B OS=Homo sapiens GN=DIP2B PE=1 SV=3	0.00658545	3.35037	0.571066	1	1	1	1	1576	171.382	8.09	0.028	0	2.61456	1
TRUE	High	Master Protein	P68402	Platelet-activating factor acetylhydrolase IB subunit beta OS=Homo sapiens GN=PAFAH1B2 PE=1 SV=1	0	26.3041	31.441	4	13	4	1	229	25.553	5.92	2.162	0	34.0386	4
TRUE	High	Master Protein	P42704	Leucine-rich PPR motif-containing protein, mitochondrial OS=Homo sapiens GN=LRPPRC PE=1 SV=3	0	198.32	37.0158	43	113	43	1	1394	157.805	6.13	2.092	0	336.989	43
TRUE	High	Master Protein	P07919	Cytochrome b-c1 complex subunit 6, mitochondrial OS=Homo sapiens GN=UQCRH PE=1 SV=2	0	15.913	57.1429	3	12	3	1	91	10.732	4.44	1.683	0	42.9418	3
TRUE	High	Master Protein	P09661	U2 small nuclear ribonucleoprotein A' OS=Homo sapiens GN=SNRPA1 PE=1 SV=2	0	29.3324	40.3922	8	15	8	1	255	28.398	8.62	2.415	0	35.1106	8
TRUE	High	Master Protein	Q9P2J5	Leucine--tRNA ligase, cytoplasmic OS=Homo sapiens GN=LARS PE=1 SV=2	0	73.7236	21.9388	22	48	22	1	1176	134.379	7.3	1.154	0	139.87	22
TRUE	High	Master Protein	Q9UMX0	Ubiquilin-1 OS=Homo sapiens GN=UBQLN1 PE=1 SV=2	0	40.9073	14.601	5	17	3	1	589	62.479	5.11	1.581	2	73.0586	5
TRUE	High	Master Protein	P56134	ATP synthase subunit f, mitochondrial OS=Homo sapiens GN=ATP5J2 PE=1 SV=3	0	8.91925	25.5319	2	6	2	1	94	10.911	9.67	4.623	0	15.0589	2
TRUE	High	Master Protein	P55263	Adenosine kinase OS=Homo sapiens GN=ADK PE=1 SV=2	0	31.8434	28.1768	7	19	7	1	362	40.52	6.7	1.154	0	70.8764	7
TRUE	High	Master Protein	P47813	Eukaryotic translation initiation factor 1A, X-chromosomal OS=Homo sapiens GN=EIF1AX PE=1 SV=2	0	13.8968	31.25	5	11	5	1	144	16.45	5.24	2.162	0	26.5997	5
TRUE	Medium	Master Protein	Q9UKF6	Cleavage and polyadenylation specificity factor subunit 3 OS=Homo sapiens GN=CPSF3 PE=1 SV=1	0.0198931	2.31194	2.48538	1	1	1	1	684	77.436	5.6	0.061	0	2.25731	1
TRUE	High	Master Protein	P20962	Parathymosin OS=Homo sapiens GN=PTMS PE=1 SV=2	0	9.00688	22.549	2	5	2	1	102	11.523	4.16	2.162	0	9.9829	2
TRUE	High	Master Protein	Q7Z7H5	Transmembrane emp24 domain-containing protein 4 OS=Homo sapiens GN=TMED4 PE=1 SV=1	0	31.5146	39.6476	7	18	5	1	227	25.926	8.28	2.415	0	52.9574	7
TRUE	High	Master Protein	P30419	Glycylpeptide N-tetradecanoyltransferase 1 OS=Homo sapiens GN=NMT1 PE=1 SV=2	0	28.9285	18.1452	8	15	7	1	496	56.77	7.8	1.346	1	38.2155	8
TRUE	High	Master Protein	Q9Y5L4	Mitochondrial import inner membrane translocase subunit Tim13 OS=Homo sapiens GN=TIMM13 PE=1 SV=1	0	14.0181	26.3158	2	6	2	1	95	10.493	8.18	2.162	0	17.5813	2
TRUE	High	Master Protein	Q7Z3K3	Pogo transposable element with ZNF domain OS=Homo sapiens GN=POGZ PE=1 SV=2	0	6.09176	3.19149	2	4	2	1	1410	155.245	7.4	0.068	0	10.4922	2
TRUE	Medium	Master Protein	P82912	28S ribosomal protein S11, mitochondrial OS=Homo sapiens GN=MRPS11 PE=1 SV=2	0.0112959	2.81787	5.6701	1	2	1	1	194	20.603	10.81	0.233	0	3.22635	1
TRUE	High	Master Protein	P62191	26S protease regulatory subunit 4 OS=Homo sapiens GN=PSMC1 PE=1 SV=1	0	75.0992	48.8636	20	51	18	1	440	49.154	6.21	4.179	2	148.227	20
TRUE	High	Master Protein	Q13442	28 kDa heat- and acid-stable phosphoprotein OS=Homo sapiens GN=PDAP1 PE=1 SV=1	0	34.4945	37.0166	7	17	7	1	181	20.618	8.87	5.31	0	51.9073	7
TRUE	High	Master Protein	P09234	U1 small nuclear ribonucleoprotein C OS=Homo sapiens GN=SNRPC PE=1 SV=1	0	20.1028	24.5283	3	9	3	1	159	17.381	9.67	9	0	33.8875	3
TRUE	High	Master Protein	O95793	Double-stranded RNA-binding protein Staufen homolog 1 OS=Homo sapiens GN=STAU1 PE=1 SV=2	0	20.065	8.66551	5	14	4	1	577	63.143	9.44	0.389	1	40.4183	5
TRUE	High	Master Protein	Q96FW1	Ubiquitin thioesterase OTUB1 OS=Homo sapiens GN=OTUB1 PE=1 SV=2	0	49.7065	54.9815	9	21	9	1	271	31.264	4.94	4.412	0	71.7186	9
TRUE	High	Master Protein	P26006	Integrin alpha-3 OS=Homo sapiens GN=ITGA3 PE=1 SV=5	0	36.2998	10.6565	11	34	11	1	1051	116.538	6.77	0.677	0	98.5567	11
TRUE	High	Master Protein	P05388	60S acidic ribosomal protein P0 OS=Homo sapiens GN=RPLP0 PE=1 SV=1	0	45.6968	46.0568	11	34	11	1	317	34.252	5.97	2.981	0	97.3006	11
TRUE	High	Master Protein	Q15369	Transcription elongation factor B polypeptide 1 OS=Homo sapiens GN=TCEB1 PE=1 SV=1	0	38.6606	74.1071	5	15	5	1	112	12.465	4.78	9	0	57.3592	5
TRUE	High	Master Protein	Q99873	Protein arginine N-methyltransferase 1 OS=Homo sapiens GN=PRMT1 PE=1 SV=2	0	27.28	24.9307	9	19	9	1	361	41.489	5.43	1.683	0	56.8923	9
TRUE	High	Master Protein	P18583	Protein SON OS=Homo sapiens GN=SON PE=1 SV=4	0	26.4643	4.41055	7	10	7	1	2426	263.664	5.64	0.204	0	29.2908	7
TRUE	High	Master Protein	Q8IX12	Cell division cycle and apoptosis regulator protein 1 OS=Homo sapiens GN=CCAR1 PE=1 SV=2	0	23.0559	6.78261	5	8	5	1	1150	132.739	5.76	0.269	0	24.6994	5
TRUE	High	Master Protein	O14562	Ubiquitin domain-containing protein UBFD1 OS=Homo sapiens GN=UBFD1 PE=1 SV=2	0	9.80298	12.945	2	4	2	1	309	33.361	5.77	0.585	0	12.5611	2
TRUE	Medium	Master Protein	Q96B49	Mitochondrial import receptor subunit TOM6 homolog OS=Homo sapiens GN=TOMM6 PE=1 SV=1	0.0150077	2.52346	18.9189	1	2	1	1	74	7.997	4.89	1.154	0	3.95673	1
TRUE	High	Master Protein	Q6UXH1	Cysteine-rich with EGF-like domain protein 2 OS=Homo sapiens GN=CRELD2 PE=1 SV=1	0	8.60415	4.53258	1	3	1	1	353	38.166	4.59	0.145	0	9.09181	1
TRUE	Medium	Master Protein	Q9H857	5'-nucleotidase domain-containing protein 2 OS=Homo sapiens GN=NT5DC2 PE=1 SV=1	0.012108	2.70312	1.92308	1	3	1	1	520	60.68	6.77	0.075	0	7.55371	1
TRUE	High	Master Protein	P26640	Valine--tRNA ligase OS=Homo sapiens GN=VARS PE=1 SV=4	0	78.652	22.943	21	48	21	1	1264	140.387	7.59	1.002	0	147.749	21
TRUE	High	Master Protein	Q9Y3B8	Oligoribonuclease, mitochondrial OS=Homo sapiens GN=REXO2 PE=1 SV=3	0	21.2605	14.7679	3	11	3	1	237	26.816	6.87	0.931	0	39.0159	3
TRUE	High	Master Protein	P55265	Double-stranded RNA-specific adenosine deaminase OS=Homo sapiens GN=ADAR PE=1 SV=4	0	44.3527	13.9478	13	23	13	1	1226	135.981	8.65	0.461	0	64.1443	13
TRUE	High	Master Protein	P68104	Elongation factor 1-alpha 1 OS=Homo sapiens GN=EEF1A1 PE=1 SV=1	0	216.028	72.2944	23	236	23	1	462	50.109	9.01	108.648	0	627.305	23
TRUE	High	Master Protein	O75347	Tubulin-specific chaperone A OS=Homo sapiens GN=TBCA PE=1 SV=3	0	24.8644	58.3333	8	20	8	1	108	12.847	5.29	12.895	0	53.5386	8
TRUE	Medium	Master Protein	P37268	Squalene synthase OS=Homo sapiens GN=FDFT1 PE=1 SV=1	0.016898	2.42539	2.39808	1	1	1	1	417	48.084	6.54	0.101	0	2.30835	1
TRUE	High	Master Protein	Q14011	Cold-inducible RNA-binding protein OS=Homo sapiens GN=CIRBP PE=1 SV=1	0	17.3874	19.7674	3	10	3	1	172	18.637	9.51	1.424	0	28.6627	3
TRUE	High	Master Protein	P49327	Fatty acid synthase OS=Homo sapiens GN=FASN PE=1 SV=3	0	176.092	24.8507	44	108	44	1	2511	273.254	6.44	1.31	0	296.583	44
TRUE	High	Master Protein	P07942	Laminin subunit beta-1 OS=Homo sapiens GN=LAMB1 PE=1 SV=2	0	133.012	16.9093	21	49	21	1	1786	197.909	4.94	0.862	0	159.028	21
TRUE	High	Master Protein	Q8WWM7	Ataxin-2-like protein OS=Homo sapiens GN=ATXN2L PE=1 SV=2	0	22.6386	8	7	14	7	1	1075	113.304	8.59	0.409	0	42.3678	7
TRUE	High	Master Protein	Q99497	Protein DJ-1 OS=Homo sapiens GN=PARK7 PE=1 SV=2	0	58.488	58.7302	11	33	11	1	189	19.878	6.79	7.377	0	122.971	11
TRUE	High	Master Protein	Q9NSE4	Isoleucine--tRNA ligase, mitochondrial OS=Homo sapiens GN=IARS2 PE=1 SV=2	0	24.5442	8.39921	4	21	4	1	1012	113.719	7.2	0.224	0	41.2784	4
TRUE	High	Master Protein	Q00587	Cdc42 effector protein 1 OS=Homo sapiens GN=CDC42EP1 PE=1 SV=1	0	7.89308	10.7417	3	6	3	1	391	40.27	7.15	0.413	0	15.7535	3
TRUE	High	Master Protein	Q9NRV9	Heme-binding protein 1 OS=Homo sapiens GN=HEBP1 PE=1 SV=1	0	13.6446	20.6349	3	8	3	1	189	21.084	5.8	0.701	0	19.8933	3
TRUE	High	Master Protein	Q9UBF2	Coatomer subunit gamma-2 OS=Homo sapiens GN=COPG2 PE=1 SV=1	0	11.7489	5.05166	4	7	1	1	871	97.56	5.81	0.202	0	15.6029	4
TRUE	High	Master Protein	P47897	Glutamine--tRNA ligase OS=Homo sapiens GN=QARS PE=1 SV=1	0	71.2286	34.9677	21	41	21	1	775	87.743	7.15	1.7	0	111.328	21
TRUE	Medium	Master Protein	P49770	Translation initiation factor eIF-2B subunit beta OS=Homo sapiens GN=EIF2B2 PE=1 SV=3	0.0110375	2.8655	3.4188	1	2	1	1	351	38.965	6.16	0.116	0	4.70888	1
TRUE	High	Master Protein	P17980	26S protease regulatory subunit 6A OS=Homo sapiens GN=PSMC3 PE=1 SV=3	0	50.0269	32.8018	10	24	10	1	439	49.172	5.24	1.555	0	84.1251	10
TRUE	High	Master Protein	Q9Y385	Ubiquitin-conjugating enzyme E2 J1 OS=Homo sapiens GN=UBE2J1 PE=1 SV=2	0.000732332	4.99771	8.80503	2	2	2	1	318	35.177	6.74	0.145	0	2.81393	2
TRUE	High	Master Protein	Q86U42	Polyadenylate-binding protein 2 OS=Homo sapiens GN=PABPN1 PE=1 SV=3	0	26.4298	37.2549	4	12	4	1	306	32.729	5.06	1.254	0	47.0219	4
TRUE	High	Master Protein	O14786	Neuropilin-1 OS=Homo sapiens GN=NRP1 PE=1 SV=3	0	22.0769	7.80065	5	9	5	1	923	103.069	5.88	0.369	0	29.0135	5
TRUE	High	Master Protein	O75351	Vacuolar protein sorting-associated protein 4B OS=Homo sapiens GN=VPS4B PE=1 SV=2	0	6.35684	6.30631	3	7	3	1	444	49.271	7.23	0.269	0	14.9185	3
TRUE	High	Master Protein	P46379	Large proline-rich protein BAG6 OS=Homo sapiens GN=BAG6 PE=1 SV=2	0	11.8475	6.9788	3	5	3	1	1132	119.334	5.6	0.166	0	16.0837	3
TRUE	High	Master Protein	Q99471	Prefoldin subunit 5 OS=Homo sapiens GN=PFDN5 PE=1 SV=2	0	11.0874	24.6753	3	6	3	1	154	17.317	6.33	1.512	0	11.3389	3
TRUE	High	Master Protein	Q9H1E3	Nuclear ubiquitous casein and cyclin-dependent kinase substrate 1 OS=Homo sapiens GN=NUCKS1 PE=1 SV=1	0	15.0276	19.7531	4	8	4	1	243	27.28	5.08	1.154	0	22.3399	4
TRUE	High	Master Protein	Q00169	Phosphatidylinositol transfer protein alpha isoform OS=Homo sapiens GN=PITPNA PE=1 SV=2	0	6.64215	9.25926	3	5	2	1	270	31.786	6.55	0.318	0	11.914	3
TRUE	High	Master Protein	Q96CT7	Coiled-coil domain-containing protein 124 OS=Homo sapiens GN=CCDC124 PE=1 SV=1	0	6.26238	10.3139	3	7	3	1	223	25.82	9.54	0.585	0	14.4554	3
TRUE	High	Master Protein	P28070	Proteasome subunit beta type-4 OS=Homo sapiens GN=PSMB4 PE=1 SV=4	0	40.3883	23.4848	5	25	5	1	264	29.185	5.97	4.623	0	66.4652	5
TRUE	High	Master Protein	P02786	Transferrin receptor protein 1 OS=Homo sapiens GN=TFRC PE=1 SV=2	0	107.394	41.4474	26	76	26	1	760	84.818	6.61	2.704	0	233.497	26
TRUE	High	Master Protein	P14927	Cytochrome b-c1 complex subunit 7 OS=Homo sapiens GN=UQCRB PE=1 SV=2	0	17.5486	37.8378	4	14	4	1	111	13.522	8.78	3.217	0	42.8995	4
TRUE	High	Master Protein	Q6FI81	Anamorsin OS=Homo sapiens GN=CIAPIN1 PE=1 SV=2	0.000378501	5.6047	11.5385	3	3	3	1	312	33.561	5.62	0.389	0	7.98709	3
TRUE	High	Master Protein	Q9NRX5	Serine incorporator 1 OS=Homo sapiens GN=SERINC1 PE=1 SV=1	0.00562541	3.41601	1.98675	1	4	1	1	453	50.461	5.85	0.11	0	11.9429	1
TRUE	High	Master Protein	Q9Y5V3	Melanoma-associated antigen D1 OS=Homo sapiens GN=MAGED1 PE=1 SV=3	0	18.4647	8.74036	5	9	4	1	778	86.107	5.83	0.377	0	27.9911	5
TRUE	High	Master Protein	Q99627	COP9 signalosome complex subunit 8 OS=Homo sapiens GN=COPS8 PE=1 SV=1	0	15.1394	22.9665	3	8	3	1	209	23.211	5.38	0.995	0	26.8151	3
TRUE	Medium	Master Protein	Q96ST2	Protein IWS1 homolog OS=Homo sapiens GN=IWS1 PE=1 SV=2	0.0431472	1.82944	1.7094	1	1	1	1	819	91.899	4.69	0.045	0	3.42536	1
TRUE	High	Master Protein	Q3KQU3	MAP7 domain-containing protein 1 OS=Homo sapiens GN=MAP7D1 PE=1 SV=1	0	12.9977	6.77765	5	9	5	1	841	92.764	10.11	0.271	0	25.05	5
TRUE	High	Master Protein	Q9NR56	Muscleblind-like protein 1 OS=Homo sapiens GN=MBNL1 PE=1 SV=2	0	11.1607	9.02062	4	10	4	1	388	41.79	8.9	0.848	0	19.8011	4
TRUE	High	Master Protein	Q9NY65	Tubulin alpha-8 chain OS=Homo sapiens GN=TUBA8 PE=1 SV=1	0	90.3612	34.7439	13	104	1	1	449	50.062	5.06	5.918	0	308.258	13
TRUE	High	Master Protein	O43615	Mitochondrial import inner membrane translocase subunit TIM44 OS=Homo sapiens GN=TIMM44 PE=1 SV=2	0	32.6216	21.4602	8	10	8	1	452	51.323	8.32	0.682	0	29.0007	8
TRUE	High	Master Protein	O43252	Bifunctional 3'-phosphoadenosine 5'-phosphosulfate synthase 1 OS=Homo sapiens GN=PAPSS1 PE=1 SV=2	0	22.149	11.2179	6	11	6	1	624	70.788	6.86	0.453	0	36.502	6
TRUE	High	Master Protein	O14787	Transportin-2 OS=Homo sapiens GN=TNPO2 PE=1 SV=3	0	33.515	11.7057	5	16	2	1	897	101.322	5.01	0.442	0	54.0226	5
TRUE	High	Master Protein	Q9Y3B4	Splicing factor 3B subunit 6 OS=Homo sapiens GN=SF3B6 PE=1 SV=1	0	13.8565	28	3	5	3	1	125	14.576	9.38	2.162	0	10.7267	3
TRUE	High	Master Protein	P22392	Nucleoside diphosphate kinase B OS=Homo sapiens GN=NME2 PE=1 SV=1	0	52.1689	78.2895	12	50	3	1	152	17.287	8.41	16.783	10	132.997	12
TRUE	High	Master Protein	P46063	ATP-dependent DNA helicase Q1 OS=Homo sapiens GN=RECQL PE=1 SV=3	0	87.1533	36.2096	22	47	22	1	649	73.41	7.88	2.888	0	152.763	22
TRUE	High	Master Protein	Q71U36	Tubulin alpha-1A chain OS=Homo sapiens GN=TUBA1A PE=1 SV=1	0	221.409	70.7317	23	247	1	1	451	50.104	5.06	56.544	4	803.343	23
TRUE	High	Master Protein	P24534	Elongation factor 1-beta OS=Homo sapiens GN=EEF1B2 PE=1 SV=3	0	98.4685	70.6667	13	51	10	1	225	24.748	4.67	17.478	0	160.125	13
TRUE	High	Master Protein	Q9UHB9	Signal recognition particle subunit SRP68 OS=Homo sapiens GN=SRP68 PE=1 SV=2	0	69.1454	22.488	10	22	10	1	627	70.686	8.56	1.116	0	75.1445	10
TRUE	High	Master Protein	Q08380	Galectin-3-binding protein OS=Homo sapiens GN=LGALS3BP PE=1 SV=1	0	11.8238	6.32479	3	4	3	1	585	65.289	5.27	0.233	0	8.55765	3
TRUE	High	Master Protein	P57088	Transmembrane protein 33 OS=Homo sapiens GN=TMEM33 PE=1 SV=2	0	11.7249	12.1457	3	7	3	1	247	27.96	9.7	0.701	0	20.2094	3
TRUE	High	Master Protein	Q6P9B6	TLD domain-containing protein 1 OS=Homo sapiens GN=TLDC1 PE=1 SV=2	0	11.9386	12.2807	4	4	4	1	456	50.961	6.24	0.407	0	11.4285	4
TRUE	Low	Master Protein	Q5W111	SPRY domain-containing protein 7 OS=Homo sapiens GN=SPRYD7 PE=1 SV=2	0.0678013	1.6073	6.12245	1	1	1	1	196	21.652	6.7	0.194	0	0	1
TRUE	High	Master Protein	P48147	Prolyl endopeptidase OS=Homo sapiens GN=PREP PE=1 SV=2	0	8.96012	3.94366	2	4	2	1	710	80.648	5.86	0.096	0	13.5447	2
TRUE	High	Master Protein	Q03252	Lamin-B2 OS=Homo sapiens GN=LMNB2 PE=1 SV=3	0	82.5458	42	24	58	21	1	600	67.647	5.35	3.072	0	180.411	24
TRUE	High	Master Protein	P49411	Elongation factor Tu, mitochondrial OS=Homo sapiens GN=TUFM PE=1 SV=2	0	74.9361	43.8053	15	49	15	1	452	49.51	7.61	2.398	0	159.309	15
TRUE	High	Master Protein	Q99436	Proteasome subunit beta type-7 OS=Homo sapiens GN=PSMB7 PE=1 SV=1	0	21.1798	17.6895	4	15	4	1	277	29.946	7.68	1.276	0	49.0433	4
TRUE	High	Master Protein	O14818	Proteasome subunit alpha type-7 OS=Homo sapiens GN=PSMA7 PE=1 SV=1	0	44.6334	40.3226	8	24	8	1	248	27.87	8.46	2.652	0	84.0574	8
TRUE	High	Master Protein	P08243	Asparagine synthetase [glutamine-hydrolyzing] OS=Homo sapiens GN=ASNS PE=1 SV=4	0	29.7	20.6774	9	19	9	1	561	64.329	6.86	0.751	0	52.4924	9
TRUE	High	Master Protein	O43175	D-3-phosphoglycerate dehydrogenase OS=Homo sapiens GN=PHGDH PE=1 SV=4	0	65.6178	42.7767	16	46	16	1	533	56.614	6.71	3.394	0	130.905	16
TRUE	High	Master Protein	P43686	26S protease regulatory subunit 6B OS=Homo sapiens GN=PSMC4 PE=1 SV=2	0	54.5183	33.2536	10	34	9	1	418	47.337	5.21	2.311	0	103.398	10
TRUE	High	Master Protein	O94760	N(G),N(G)-dimethylarginine dimethylaminohydrolase 1 OS=Homo sapiens GN=DDAH1 PE=1 SV=3	0	11.357	18.9474	5	6	4	1	285	31.102	5.81	0.624	0	12.8282	5
TRUE	High	Master Protein	O60884	DnaJ homolog subfamily A member 2 OS=Homo sapiens GN=DNAJA2 PE=1 SV=1	0	23.3071	16.9903	5	8	5	1	412	45.717	6.48	0.778	0	27.3072	5
TRUE	High	Master Protein	Q9GZZ1	N-alpha-acetyltransferase 50 OS=Homo sapiens GN=NAA50 PE=1 SV=1	0	13.1084	19.5266	3	7	3	1	169	19.386	8.81	1.154	0	19.4246	3
TRUE	High	Master Protein	P62861	40S ribosomal protein S30 OS=Homo sapiens GN=FAU PE=1 SV=1	0.000378501	5.65	16.9492	1	4	1	1	59	6.644	12.15	3.642	0	7.27431	1
TRUE	High	Master Protein	O00629	Importin subunit alpha-3 OS=Homo sapiens GN=KPNA4 PE=1 SV=1	0	56.0832	21.881	7	26	5	1	521	57.851	4.96	1.371	2	88.2068	7
TRUE	High	Master Protein	Q96P70	Importin-9 OS=Homo sapiens GN=IPO9 PE=1 SV=3	0	27.4047	11.1431	7	12	7	1	1041	115.889	4.81	0.585	0	24.0344	7
TRUE	High	Master Protein	Q8IWX8	Calcium homeostasis endoplasmic reticulum protein OS=Homo sapiens GN=CHERP PE=1 SV=3	0	13.4549	7.09607	4	13	4	1	916	103.637	9.04	0.239	0	12.9968	4
TRUE	High	Master Protein	Q9BRJ6	Uncharacterized protein C7orf50 OS=Homo sapiens GN=C7orf50 PE=1 SV=1	0	9.85939	29.3814	3	3	3	1	194	22.07	9.64	0.874	0	9.59779	3
TRUE	High	Master Protein	P62333	26S protease regulatory subunit 10B OS=Homo sapiens GN=PSMC6 PE=1 SV=1	0	62.3885	47.0437	14	41	14	1	389	44.145	7.49	2.594	0	111.72	14
TRUE	High	Master Protein	Q14444	Caprin-1 OS=Homo sapiens GN=CAPRIN1 PE=1 SV=2	0	71.2193	27.2214	11	46	11	1	709	78.318	5.25	2.687	0	120.678	11
TRUE	High	Master Protein	Q7Z422	SUZ domain-containing protein 1 OS=Homo sapiens GN=SZRD1 PE=1 SV=1	0	8.43473	24.3421	3	3	3	1	152	16.987	8.95	1.371	0	9.09609	3
TRUE	High	Master Protein	P18031	Tyrosine-protein phosphatase non-receptor type 1 OS=Homo sapiens GN=PTPN1 PE=1 SV=1	0	25.9755	25.977	9	12	9	1	435	49.935	6.27	0.812	0	23.8604	9
TRUE	High	Master Protein	Q99567	Nuclear pore complex protein Nup88 OS=Homo sapiens GN=NUP88 PE=1 SV=2	0	17.3931	7.96221	4	7	4	1	741	83.489	5.69	0.259	0	26.0452	4
TRUE	High	Master Protein	Q16401	26S proteasome non-ATPase regulatory subunit 5 OS=Homo sapiens GN=PSMD5 PE=1 SV=3	0	13.7796	12.3016	4	7	4	1	504	56.16	5.48	0.334	0	20.5587	4
TRUE	High	Master Protein	Q06787	Fragile X mental retardation protein 1 OS=Homo sapiens GN=FMR1 PE=1 SV=1	0	6.43877	3.79747	3	6	1	1	632	71.131	7.42	0.189	0	13.4162	3
TRUE	High	Master Protein	Q9BUF5	Tubulin beta-6 chain OS=Homo sapiens GN=TUBB6 PE=1 SV=1	0	169.785	71.9731	21	159	9	1	446	49.825	4.88	29.2	5	454.421	21
TRUE	High	Master Protein	O94826	Mitochondrial import receptor subunit TOM70 OS=Homo sapiens GN=TOMM70A PE=1 SV=1	0	38.9188	19.9013	10	23	10	1	608	67.412	7.12	0.983	0	68.9279	10
TRUE	High	Master Protein	Q7Z2W4	Zinc finger CCCH-type antiviral protein 1 OS=Homo sapiens GN=ZC3HAV1 PE=1 SV=3	0	30.9289	14.745	9	18	9	1	902	101.367	8.4	0.376	0	54.2428	9
TRUE	Medium	Master Protein	P51397	Death-associated protein 1 OS=Homo sapiens GN=DAP PE=1 SV=3	0.0101266	2.99311	7.84314	1	3	1	1	102	11.158	9.32	0.468	0	7.81086	1
TRUE	High	Master Protein	P35232	Prohibitin OS=Homo sapiens GN=PHB PE=1 SV=1	0	59.0537	68.75	15	53	15	1	272	29.786	5.76	7.799	0	151.45	15
TRUE	High	Master Protein	P30405	Peptidyl-prolyl cis-trans isomerase F, mitochondrial OS=Homo sapiens GN=PPIF PE=1 SV=1	0	24.4555	39.1304	6	24	4	1	207	22.026	9.38	2.162	1	64.9917	6
TRUE	Medium	Master Protein	Q14C86	GTPase-activating protein and VPS9 domain-containing protein 1 OS=Homo sapiens GN=GAPVD1 PE=1 SV=2	0.0150077	2.53745	0.67659	1	2	1	1	1478	164.876	5.22	0.028	0	4.96097	1
TRUE	Medium	Master Protein	Q7Z460	CLIP-associating protein 1 OS=Homo sapiens GN=CLASP1 PE=1 SV=1	0.012979	2.66696	0.520156	1	3	1	1	1538	169.346	9.03	0.022	0	6.73672	1
TRUE	High	Master Protein	Q14376	UDP-glucose 4-epimerase OS=Homo sapiens GN=GALE PE=1 SV=2	0.000732332	5.07313	9.48276	2	3	2	1	348	38.257	6.73	0.259	0	4.35571	2
TRUE	High	Master Protein	Q96S52	GPI transamidase component PIG-S OS=Homo sapiens GN=PIGS PE=1 SV=3	0.00109051	4.84828	3.06306	2	4	2	1	555	61.617	6.49	0.172	0	9.69281	2
TRUE	High	Master Protein	P62136	Serine/threonine-protein phosphatase PP1-alpha catalytic subunit OS=Homo sapiens GN=PPP1CA PE=1 SV=1	0	60.7299	41.5152	11	33	2	1	330	37.488	6.33	4.012	9	111.59	11
TRUE	High	Master Protein	Q9UNF1	Melanoma-associated antigen D2 OS=Homo sapiens GN=MAGED2 PE=1 SV=2	0	66.3552	31.6832	12	45	11	1	606	64.914	9.32	1.448	1	132.348	12
TRUE	High	Master Protein	Q9UII2	ATPase inhibitor, mitochondrial OS=Homo sapiens GN=ATPIF1 PE=1 SV=1	0.00176491	4.54392	14.1509	2	6	2	1	106	12.241	9.35	0.778	0	17.1783	2
TRUE	High	Master Protein	Q9BUQ8	Probable ATP-dependent RNA helicase DDX23 OS=Homo sapiens GN=DDX23 PE=1 SV=3	0.00176491	4.54724	1.95122	2	2	2	1	820	95.524	9.55	0.091	0	5.3539	2
TRUE	High	Master Protein	Q99417	C-Myc-binding protein OS=Homo sapiens GN=MYCBP PE=1 SV=3	0	7.21245	19.4175	2	5	2	1	103	11.959	5.91	1.154	0	13.7675	2
TRUE	High	Master Protein	O00505	Importin subunit alpha-4 OS=Homo sapiens GN=KPNA3 PE=1 SV=2	0	27.6876	19.5777	6	12	4	1	521	57.775	4.94	0.778	0	39.0506	6
TRUE	High	Master Protein	P62258	14-3-3 protein epsilon OS=Homo sapiens GN=YWHAE PE=1 SV=1	0	159.532	72.549	18	86	15	1	255	29.155	4.74	45.416	0	296.148	18
TRUE	High	Master Protein	Q9BUL8	Programmed cell death protein 10 OS=Homo sapiens GN=PDCD10 PE=1 SV=1	0	17.7317	16.9811	2	9	2	1	212	24.686	8.19	0.848	0	33.7557	2
TRUE	High	Master Protein	O43324	Eukaryotic translation elongation factor 1 epsilon-1 OS=Homo sapiens GN=EEF1E1 PE=1 SV=1	0	10.0897	17.2414	3	6	3	1	174	19.798	8.54	0.585	0	16.0279	3
TRUE	High	Master Protein	Q9NZD2	Glycolipid transfer protein OS=Homo sapiens GN=GLTP PE=1 SV=3	0.00658545	3.36998	4.30622	1	2	1	1	209	23.834	7.39	0.179	0	5.92838	1
TRUE	High	Master Protein	P06733	Alpha-enolase OS=Homo sapiens GN=ENO1 PE=1 SV=2	0	234.012	73.2719	28	319	25	1	434	47.139	7.39	47.939	4	923.961	28
TRUE	High	Master Protein	Q9H0A0	N-acetyltransferase 10 OS=Homo sapiens GN=NAT10 PE=1 SV=2	0	8.49575	2.04878	2	5	2	1	1025	115.657	8.27	0.077	0	14.8248	2
TRUE	High	Master Protein	Q9Y2W2	WW domain-binding protein 11 OS=Homo sapiens GN=WBP11 PE=1 SV=1	0.00176491	4.42721	2.96412	2	5	2	1	641	69.954	8.38	0.155	0	12.1211	2
TRUE	High	Master Protein	O15498	Synaptobrevin homolog YKT6 OS=Homo sapiens GN=YKT6 PE=1 SV=1	0	14.1916	24.2424	5	11	5	1	198	22.403	6.92	1.276	0	32.5262	5
TRUE	High	Master Protein	P54819	Adenylate kinase 2, mitochondrial OS=Homo sapiens GN=AK2 PE=1 SV=2	0	27.1041	43.9331	8	18	8	1	239	26.461	7.81	1.955	0	52.4759	8
TRUE	Medium	Master Protein	Q3MHD2	Protein LSM12 homolog OS=Homo sapiens GN=LSM12 PE=1 SV=2	0.0118196	2.7469	4.10256	1	2	1	1	195	21.687	7.74	0.233	0	4.24717	1
TRUE	High	Master Protein	Q96DI7	U5 small nuclear ribonucleoprotein 40 kDa protein OS=Homo sapiens GN=SNRNP40 PE=1 SV=1	0	21.7327	15.9664	3	12	3	1	357	39.286	8.1	0.585	0	42.1042	3
TRUE	High	Master Protein	Q13630	GDP-L-fucose synthase OS=Homo sapiens GN=TSTA3 PE=1 SV=1	0	8.98479	13.0841	3	5	3	1	321	35.87	6.6	0.438	0	15.7346	3
TRUE	Medium	Master Protein	Q96SU4	Oxysterol-binding protein-related protein 9 OS=Homo sapiens GN=OSBPL9 PE=1 SV=2	0.0115517	2.77366	1.22283	1	1	1	1	736	83.132	6.18	0.068	0	2.6111	1
TRUE	High	Master Protein	P25788	Proteasome subunit alpha type-3 OS=Homo sapiens GN=PSMA3 PE=1 SV=2	0	25.4469	27.451	7	18	7	1	255	28.415	5.33	1.929	0	52.2796	7
TRUE	High	Master Protein	P62979	Ubiquitin-40S ribosomal protein S27a OS=Homo sapiens GN=RPS27A PE=1 SV=2	0	49.2947	58.3333	8	62	8	1	156	17.953	9.64	7.111	0	193.046	8
TRUE	Low	Master Protein	Q9BPZ3	Polyadenylate-binding protein-interacting protein 2 OS=Homo sapiens GN=PAIP2 PE=1 SV=1	0.0746753	1.5447	5.51181	1	1	1	1	127	14.975	4.12	0.468	0	1.70606	1
TRUE	High	Master Protein	P24821	Tenascin OS=Homo sapiens GN=TNC PE=1 SV=3	0.000378501	5.64757	1.54475	3	5	3	1	2201	240.7	4.89	0.061	0	8.76137	3
TRUE	High	Master Protein	P13995	Bifunctional methylenetetrahydrofolate dehydrogenase/cyclohydrolase, mitochondrial OS=Homo sapiens GN=MTHFD2 PE=1 SV=2	0	13.1747	20	5	7	5	1	350	37.871	8.73	0.688	0	20.5346	5
TRUE	High	Master Protein	Q92626	Peroxidasin homolog OS=Homo sapiens GN=PXDN PE=1 SV=2	0.000732332	5.34419	1.35227	2	2	2	1	1479	165.17	7.17	0.054	0	3.80674	2
TRUE	High	Master Protein	P07437	Tubulin beta chain OS=Homo sapiens GN=TUBB PE=1 SV=2	0	274.572	82.4324	25	289	4	1	444	49.639	4.89	194.734	2	811.566	25
TRUE	High	Master Protein	Q08170	Serine/arginine-rich splicing factor 4 OS=Homo sapiens GN=SRSF4 PE=1 SV=2	0	25.1742	13.5628	7	21	2	1	494	56.645	11.52	1.154	0	62.7468	7
TRUE	High	Master Protein	P46778	60S ribosomal protein L21 OS=Homo sapiens GN=RPL21 PE=1 SV=2	0	22.5589	31.875	8	23	8	1	160	18.553	10.49	6.743	0	50.5614	8
TRUE	High	Master Protein	Q99460	26S proteasome non-ATPase regulatory subunit 1 OS=Homo sapiens GN=PSMD1 PE=1 SV=2	0	150.622	41.3431	28	74	28	1	953	105.769	5.39	3.707	0	241.257	28
TRUE	High	Master Protein	P35237	Serpin B6 OS=Homo sapiens GN=SERPINB6 PE=1 SV=3	0	37.4951	32.4468	9	19	9	1	376	42.594	5.27	1.61	0	52.0248	9
TRUE	High	Master Protein	Q96C36	Pyrroline-5-carboxylate reductase 2 OS=Homo sapiens GN=PYCR2 PE=1 SV=1	0	10.6518	14.375	3	5	3	1	320	33.616	7.77	0.54	0	16.9223	3
TRUE	High	Master Protein	Q14232	Translation initiation factor eIF-2B subunit alpha OS=Homo sapiens GN=EIF2B1 PE=1 SV=1	0	10.271	20.9836	4	7	4	1	305	33.691	7.33	0.668	0	17.6674	4
TRUE	High	Master Protein	Q9Y520	Protein PRRC2C OS=Homo sapiens GN=PRRC2C PE=1 SV=4	0	38.3559	4.45442	11	22	11	1	2896	316.718	9.13	0.225	0	60.6857	11
TRUE	Medium	Master Protein	Q5TGZ0	MICOS complex subunit MIC10 OS=Homo sapiens GN=MINOS1 PE=1 SV=1	0.0118196	2.74666	10.2564	1	1	1	1	78	8.802	8.5	0.778	0	2.71457	1
TRUE	High	Master Protein	O95980	Reversion-inducing cysteine-rich protein with Kazal motifs OS=Homo sapiens GN=RECK PE=1 SV=1	0	7.02128	4.11946	3	4	3	1	971	106.386	6.74	0.139	0	9.63561	3
TRUE	High	Master Protein	Q9UKK9	ADP-sugar pyrophosphatase OS=Homo sapiens GN=NUDT5 PE=1 SV=1	0.00845528	3.21817	4.10959	1	2	1	1	219	24.312	4.94	0.194	0	4.63242	1
TRUE	High	Master Protein	P60900	Proteasome subunit alpha type-6 OS=Homo sapiens GN=PSMA6 PE=1 SV=1	0	52.3117	51.626	13	40	13	1	246	27.382	6.76	9	0	121.494	13
TRUE	High	Master Protein	P61758	Prefoldin subunit 3 OS=Homo sapiens GN=VBP1 PE=1 SV=3	0	25.5608	43.6548	8	19	8	1	197	22.643	7.11	2.415	0	55.9267	8
TRUE	High	Master Protein	P61201	COP9 signalosome complex subunit 2 OS=Homo sapiens GN=COPS2 PE=1 SV=1	0	16.0707	12.4153	5	10	5	1	443	51.564	5.53	0.532	0	25.2749	5
TRUE	High	Master Protein	P37108	Signal recognition particle 14 kDa protein OS=Homo sapiens GN=SRP14 PE=1 SV=2	0	13.7526	20.5882	4	6	4	1	136	14.561	10.04	2.162	0	17.7706	4
TRUE	High	Master Protein	P12081	Histidine--tRNA ligase, cytoplasmic OS=Homo sapiens GN=HARS PE=1 SV=2	0	35.759	24.165	10	23	10	1	509	57.374	5.88	1.062	0	69.7254	10
TRUE	High	Master Protein	O75380	NADH dehydrogenase [ubiquinone] iron-sulfur protein 6, mitochondrial OS=Homo sapiens GN=NDUFS6 PE=1 SV=1	0.000732332	5.18896	12.0968	1	1	1	1	124	13.703	8.28	0.292	0	2.85968	1
TRUE	High	Master Protein	Q86X76	Nitrilase homolog 1 OS=Homo sapiens GN=NIT1 PE=1 SV=2	0.000378501	5.63636	5.8104	2	3	2	1	327	35.873	7.74	0.245	0	8.12186	2
TRUE	High	Master Protein	P53041	Serine/threonine-protein phosphatase 5 OS=Homo sapiens GN=PPP5C PE=1 SV=1	0	17.917	12.2244	5	12	5	1	499	56.842	6.28	0.45	0	36.9026	5
TRUE	High	Master Protein	Q6UXN9	WD repeat-containing protein 82 OS=Homo sapiens GN=WDR82 PE=1 SV=1	0.00755089	3.30297	4.79233	2	3	2	1	313	35.056	7.69	0.259	0	5.62323	2
TRUE	High	Master Protein	P35754	Glutaredoxin-1 OS=Homo sapiens GN=GLRX PE=1 SV=2	0	7.72345	10.3774	1	4	1	1	106	11.768	8.09	1.154	0	11.3993	1
TRUE	High	Master Protein	Q9HD42	Charged multivesicular body protein 1a OS=Homo sapiens GN=CHMP1A PE=1 SV=1	0.00176491	4.47754	7.65306	2	3	2	1	196	21.689	8.06	0.52	0	7.09517	2
TRUE	High	Master Protein	Q15691	Microtubule-associated protein RP/EB family member 1 OS=Homo sapiens GN=MAPRE1 PE=1 SV=3	0	60.7423	61.9403	10	35	10	1	268	29.98	5.14	4.995	0	95.2746	10
TRUE	High	Master Protein	O00148	ATP-dependent RNA helicase DDX39A OS=Homo sapiens GN=DDX39A PE=1 SV=2	0	59.1106	33.9578	12	34	2	1	427	49.098	5.68	2.728	0	89.4785	12
TRUE	High	Master Protein	Q02750	Dual specificity mitogen-activated protein kinase kinase 1 OS=Homo sapiens GN=MAP2K1 PE=1 SV=2	0.00275387	4.0309	3.81679	2	4	1	1	393	43.411	6.62	0.245	0	10.2883	2
TRUE	High	Master Protein	Q9HCN8	Stromal cell-derived factor 2-like protein 1 OS=Homo sapiens GN=SDF2L1 PE=1 SV=2	0.00690108	3.32358	9.04977	1	2	1	1	221	23.584	7.03	0.179	0	5.28407	1
TRUE	Medium	Master Protein	Q9ULI3	Protein HEG homolog 1 OS=Homo sapiens GN=HEG1 PE=1 SV=3	0.012979	2.64685	0.941347	1	1	1	1	1381	147.369	6.18	0.033	0	2.10183	1
TRUE	High	Master Protein	O00487	26S proteasome non-ATPase regulatory subunit 14 OS=Homo sapiens GN=PSMD14 PE=1 SV=1	0	21.2758	13.871	6	17	6	1	310	34.555	6.52	1.448	0	46.1247	6
TRUE	High	Master Protein	Q86VP6	Cullin-associated NEDD8-dissociated protein 1 OS=Homo sapiens GN=CAND1 PE=1 SV=2	0	117.505	29.8374	29	71	29	1	1230	136.289	5.78	2.016	0	202.795	29
TRUE	High	Master Protein	O95376	E3 ubiquitin-protein ligase ARIH2 OS=Homo sapiens GN=ARIH2 PE=1 SV=1	0	6.27984	3.44828	1	2	1	1	493	57.781	5.63	0.086	0	7.15274	1
TRUE	High	Master Protein	P25789	Proteasome subunit alpha type-4 OS=Homo sapiens GN=PSMA4 PE=1 SV=1	0	47.2171	53.2567	11	34	11	1	261	29.465	7.72	6.356	0	109.154	11
TRUE	High	Master Protein	Q14558	Phosphoribosyl pyrophosphate synthase-associated protein 1 OS=Homo sapiens GN=PRPSAP1 PE=1 SV=2	0	15.0198	16.0112	4	12	3	1	356	39.369	7.2	0.468	1	30.1658	4
TRUE	High	Master Protein	P46087	Probable 28S rRNA (cytosine(4447)-C(5))-methyltransferase OS=Homo sapiens GN=NOP2 PE=1 SV=2	0	42.0148	13.3005	8	21	8	1	812	89.247	9.23	0.668	0	67.2617	8
TRUE	High	Master Protein	Q00688	Peptidyl-prolyl cis-trans isomerase FKBP3 OS=Homo sapiens GN=FKBP3 PE=1 SV=1	0	23.6211	27.6786	6	21	6	1	224	25.161	9.28	1.254	0	60.3848	6
TRUE	High	Master Protein	Q9Y263	Phospholipase A-2-activating protein OS=Homo sapiens GN=PLAA PE=1 SV=2	0	16.3216	9.55975	6	10	6	1	795	87.101	6.37	0.304	0	26.1504	6
TRUE	High	Master Protein	Q04837	Single-stranded DNA-binding protein, mitochondrial OS=Homo sapiens GN=SSBP1 PE=1 SV=1	0	15.2093	45.2703	6	14	6	1	148	17.249	9.6	2.511	0	25.2798	6
TRUE	High	Master Protein	Q13951	Core-binding factor subunit beta OS=Homo sapiens GN=CBFB PE=1 SV=2	0.000378501	5.61154	8.79121	1	1	1	1	182	21.495	6.6	0.212	0	4.14861	1
TRUE	High	Master Protein	Q99426	Tubulin-folding cofactor B OS=Homo sapiens GN=TBCB PE=1 SV=2	0	23.0668	32.7869	8	23	8	1	244	27.308	5.15	1.738	0	64.1481	8
TRUE	High	Master Protein	Q13443	Disintegrin and metalloproteinase domain-containing protein 9 OS=Homo sapiens GN=ADAM9 PE=1 SV=1	0	45.9982	15.7509	10	14	10	1	819	90.497	7.52	0.66	0	42.0654	10
TRUE	High	Master Protein	Q12765	Secernin-1 OS=Homo sapiens GN=SCRN1 PE=1 SV=2	0	18.7436	14.7343	5	13	5	1	414	46.353	4.75	0.778	0	37.7764	5
TRUE	High	Master Protein	O75521	Enoyl-CoA delta isomerase 2, mitochondrial OS=Homo sapiens GN=ECI2 PE=1 SV=4	0	29.233	24.6193	6	18	6	1	394	43.557	9	1.404	0	44.0147	6
TRUE	High	Master Protein	Q15370	Transcription elongation factor B polypeptide 2 OS=Homo sapiens GN=TCEB2 PE=1 SV=1	0	14.8197	30.5085	5	13	5	1	118	13.125	4.88	3.217	0	34.9418	5
TRUE	High	Master Protein	Q9P2T1	GMP reductase 2 OS=Homo sapiens GN=GMPR2 PE=1 SV=1	0.000378501	5.5332	8.33333	2	2	2	1	348	37.85	7.23	0.274	0	4.95233	2
TRUE	High	Master Protein	Q9Y3C6	Peptidyl-prolyl cis-trans isomerase-like 1 OS=Homo sapiens GN=PPIL1 PE=1 SV=1	0.00176491	4.58054	8.43373	1	3	1	1	166	18.225	7.99	0.259	0	9.32044	1
TRUE	High	Master Protein	Q6IBS0	Twinfilin-2 OS=Homo sapiens GN=TWF2 PE=1 SV=2	0	14.3504	11.4613	5	17	3	1	349	39.523	6.84	0.65	0	46.1144	5
TRUE	High	Master Protein	P62195	26S protease regulatory subunit 8 OS=Homo sapiens GN=PSMC5 PE=1 SV=1	0	50.517	36.2069	13	37	11	1	406	45.597	7.55	2.433	0	108.86	13
TRUE	High	Master Protein	Q8IVM0	Coiled-coil domain-containing protein 50 OS=Homo sapiens GN=CCDC50 PE=1 SV=1	0	19.3289	17.3203	4	7	4	1	306	35.8	6.65	0.585	0	21.3764	4
TRUE	High	Master Protein	Q06323	Proteasome activator complex subunit 1 OS=Homo sapiens GN=PSME1 PE=1 SV=1	0	41.2695	38.5542	10	20	10	1	249	28.705	6.02	2.793	0	54.0592	10
TRUE	High	Master Protein	Q99614	Tetratricopeptide repeat protein 1 OS=Homo sapiens GN=TTC1 PE=1 SV=1	0	8.88204	16.7808	4	6	4	1	292	33.505	4.84	0.668	0	13.8081	4
TRUE	High	Master Protein	Q99961	Endophilin-A2 OS=Homo sapiens GN=SH3GL1 PE=1 SV=1	0	46.6031	35.8696	10	26	10	1	368	41.464	5.43	2.162	0	80.7882	10
TRUE	Medium	Master Protein	Q9BU89	Deoxyhypusine hydroxylase OS=Homo sapiens GN=DOHH PE=1 SV=1	0.04891	1.75746	3.97351	1	1	1	1	302	32.883	4.83	0	0	1.79555	1
TRUE	High	Master Protein	P25786	Proteasome subunit alpha type-1 OS=Homo sapiens GN=PSMA1 PE=1 SV=1	0	62.8504	59.3156	14	41	14	1	263	29.537	6.61	5.158	0	129.421	14
TRUE	High	Master Protein	O75367	Core histone macro-H2A.1 OS=Homo sapiens GN=H2AFY PE=1 SV=4	0	57.9104	37.9032	10	30	10	1	372	39.592	9.79	3.833	0	94.3897	10
TRUE	High	Master Protein	P55036	26S proteasome non-ATPase regulatory subunit 4 OS=Homo sapiens GN=PSMD4 PE=1 SV=1	0	39.2527	32.626	8	25	8	1	377	40.711	4.79	2.594	0	78.4867	8
TRUE	High	Master Protein	P31939	Bifunctional purine biosynthesis protein PURH OS=Homo sapiens GN=ATIC PE=1 SV=3	0	83.5311	41.0473	17	50	17	1	592	64.575	6.71	2.472	0	149.877	17
TRUE	High	Master Protein	P05141	ADP/ATP translocase 2 OS=Homo sapiens GN=SLC25A5 PE=1 SV=7	0	51.0735	41.9463	14	50	4	1	298	32.831	9.69	4.78	10	140.072	14
TRUE	High	Master Protein	Q13618	Cullin-3 OS=Homo sapiens GN=CUL3 PE=1 SV=2	0	12.8617	4.03646	3	7	3	1	768	88.873	8.48	0.198	0	19.3601	3
TRUE	High	Master Protein	O00233	26S proteasome non-ATPase regulatory subunit 9 OS=Homo sapiens GN=PSMD9 PE=1 SV=3	0	20.1231	21.9731	5	11	5	1	223	24.667	6.95	1.61	0	32.4098	5
TRUE	High	Master Protein	Q99816	Tumor susceptibility gene 101 protein OS=Homo sapiens GN=TSG101 PE=1 SV=2	0	9.27521	12.3077	3	4	3	1	390	43.916	6.46	0.438	0	10.0649	3
TRUE	High	Master Protein	P60604	Ubiquitin-conjugating enzyme E2 G2 OS=Homo sapiens GN=UBE2G2 PE=1 SV=1	0.00934278	3.14472	5.45455	1	1	1	1	165	18.554	4.7	0.389	0	2.67922	1
TRUE	High	Master Protein	O95817	BAG family molecular chaperone regulator 3 OS=Homo sapiens GN=BAG3 PE=1 SV=3	0	25.3049	13.0435	6	14	6	1	575	61.557	6.95	0.585	0	38.7139	6
TRUE	Medium	Master Protein	Q96B97	SH3 domain-containing kinase-binding protein 1 OS=Homo sapiens GN=SH3KBP1 PE=1 SV=2	0.0101266	2.89415	1.35338	1	1	1	1	665	73.082	6.62	0.058	0	2.21777	1
TRUE	High	Master Protein	O00299	Chloride intracellular channel protein 1 OS=Homo sapiens GN=CLIC1 PE=1 SV=4	0	90.3488	77.1784	14	66	14	1	241	26.906	5.17	12.111	0	223.785	14
TRUE	Medium	Master Protein	Q13126	S-methyl-5'-thioadenosine phosphorylase OS=Homo sapiens GN=MTAP PE=1 SV=2	0.0345523	1.97716	3.53357	1	1	1	1	283	31.216	7.18	0.136	0	2.03263	1
TRUE	High	Master Protein	P41091	Eukaryotic translation initiation factor 2 subunit 3 OS=Homo sapiens GN=EIF2S3 PE=1 SV=3	0	50.1239	21.1864	8	25	8	1	472	51.077	8.4	1.754	0	78.9104	8
TRUE	Low	Master Protein	P15822	Zinc finger protein 40 OS=Homo sapiens GN=HIVEP1 PE=1 SV=3	0.110644	1.34256	0.809419	1	1	1	1	2718	296.681	7.84	0.016	0	0	1
TRUE	High	Master Protein	O00231	26S proteasome non-ATPase regulatory subunit 11 OS=Homo sapiens GN=PSMD11 PE=1 SV=3	0	59.607	43.8389	16	42	16	1	422	47.434	6.48	2.398	0	108.416	16
TRUE	High	Master Protein	O00161	Synaptosomal-associated protein 23 OS=Homo sapiens GN=SNAP23 PE=1 SV=1	0	7.16065	9.00474	2	8	2	1	211	23.34	5.01	0.389	0	22.1926	2
TRUE	High	Master Protein	P16989	Y-box-binding protein 3 OS=Homo sapiens GN=YBX3 PE=1 SV=4	0	44.8115	27.6882	8	23	4	1	372	40.066	9.77	2.162	0	65.7438	8
TRUE	High	Master Protein	P62913	60S ribosomal protein L11 OS=Homo sapiens GN=RPL11 PE=1 SV=2	0	17.9275	29.7753	5	19	5	1	178	20.24	9.6	3.642	0	44.0503	5
TRUE	High	Master Protein	Q96Q11	CCA tRNA nucleotidyltransferase 1, mitochondrial OS=Homo sapiens GN=TRNT1 PE=1 SV=2	0.00934278	3.12616	3.45622	1	1	1	1	434	50.096	8.1	0.077	0	2.63934	1
TRUE	High	Master Protein	P16152	Carbonyl reductase [NADPH] 1 OS=Homo sapiens GN=CBR1 PE=1 SV=3	0	66.5779	49.4585	10	35	8	1	277	30.356	8.32	4.995	2	125.291	10
TRUE	High	Master Protein	Q9Y570	Protein phosphatase methylesterase 1 OS=Homo sapiens GN=PPME1 PE=1 SV=3	0	9.93202	8.80829	2	5	2	1	386	42.288	5.97	0.222	0	18.462	2
TRUE	High	Master Protein	P22695	Cytochrome b-c1 complex subunit 2, mitochondrial OS=Homo sapiens GN=UQCRC2 PE=1 SV=3	0	62.2331	31.5673	11	34	11	1	453	48.413	8.63	2.455	0	107.064	11
TRUE	High	Master Protein	Q9H3N1	Thioredoxin-related transmembrane protein 1 OS=Homo sapiens GN=TMX1 PE=1 SV=1	0	22.7352	22.5	7	15	7	1	280	31.771	4.98	2.455	0	40.7976	7
TRUE	High	Master Protein	O15270	Serine palmitoyltransferase 2 OS=Homo sapiens GN=SPTLC2 PE=1 SV=1	0	7.33781	3.38078	2	5	2	1	562	62.884	7.78	0.136	0	13.9641	2
TRUE	High	Master Protein	P54578	Ubiquitin carboxyl-terminal hydrolase 14 OS=Homo sapiens GN=USP14 PE=1 SV=3	0	78.6671	41.498	19	47	19	1	494	56.033	5.3	4.125	0	147.047	19
TRUE	High	Master Protein	P19525	Interferon-induced, double-stranded RNA-activated protein kinase OS=Homo sapiens GN=EIF2AK2 PE=1 SV=2	0	31.3885	16.8784	7	15	7	1	551	62.056	8.4	0.817	0	49.1241	7
TRUE	High	Master Protein	P20618	Proteasome subunit beta type-1 OS=Homo sapiens GN=PSMB1 PE=1 SV=2	0	26.1301	30.2905	6	16	6	1	241	26.472	8.13	1.512	0	46.3632	6
TRUE	High	Master Protein	Q9Y2W1	Thyroid hormone receptor-associated protein 3 OS=Homo sapiens GN=THRAP3 PE=1 SV=2	0	48.6071	14.6597	11	31	10	1	955	108.601	10.15	0.548	0	95.078	11
TRUE	High	Master Protein	P99999	Cytochrome c OS=Homo sapiens GN=CYCS PE=1 SV=2	0	36.8941	55.2381	6	24	6	1	105	11.741	9.57	6.499	0	86.6342	6
TRUE	High	Master Protein	Q12904	Aminoacyl tRNA synthase complex-interacting multifunctional protein 1 OS=Homo sapiens GN=AIMP1 PE=1 SV=2	0	32.4966	28.2051	8	22	8	1	312	34.331	8.43	1.976	0	78.1959	8
TRUE	High	Master Protein	Q8N6T3	ADP-ribosylation factor GTPase-activating protein 1 OS=Homo sapiens GN=ARFGAP1 PE=1 SV=2	0	41.7115	28.0788	9	16	9	1	406	44.64	5.66	1.291	0	50.6062	9
TRUE	High	Master Protein	P46926	Glucosamine-6-phosphate isomerase 1 OS=Homo sapiens GN=GNPDA1 PE=1 SV=1	0	11.0596	13.1488	3	6	3	1	289	32.648	6.92	0.668	0	17.2532	3
TRUE	High	Master Protein	P27348	14-3-3 protein theta OS=Homo sapiens GN=YWHAQ PE=1 SV=1	0	136.771	66.1224	19	75	13	1	245	27.747	4.78	26.826	6	288.077	19
TRUE	High	Master Protein	Q9NQR4	Omega-amidase NIT2 OS=Homo sapiens GN=NIT2 PE=1 SV=1	0	26.3448	31.1594	7	15	7	1	276	30.589	7.21	1.404	0	41.9908	7
TRUE	High	Master Protein	O43242	26S proteasome non-ATPase regulatory subunit 3 OS=Homo sapiens GN=PSMD3 PE=1 SV=2	0	78.9768	34.0824	16	45	16	1	534	60.939	8.44	2.257	0	141.648	16
TRUE	High	Master Protein	Q9BQS8	FYVE and coiled-coil domain-containing protein 1 OS=Homo sapiens GN=FYCO1 PE=1 SV=3	0	9.20398	2.09743	3	3	3	1	1478	166.879	4.92	0.074	0	8.61953	3
TRUE	High	Master Protein	Q14690	Protein RRP5 homolog OS=Homo sapiens GN=PDCD11 PE=1 SV=3	0	18.5266	5.0775	5	8	5	1	1871	208.57	8.87	0.125	0	21.6971	5
TRUE	High	Master Protein	P62328	Thymosin beta-4 OS=Homo sapiens GN=TMSB4X PE=1 SV=2	0	15.9842	56.8182	6	18	5	1	44	5.05	5.06	30.623	0	44.0989	6
TRUE	Medium	Master Protein	Q8N3C0	Activating signal cointegrator 1 complex subunit 3 OS=Homo sapiens GN=ASCC3 PE=1 SV=3	0.0366342	1.92665	0.408719	1	1	1	1	2202	251.301	7.09	0.017	0	2.10689	1
TRUE	High	Master Protein	P47985	Cytochrome b-c1 complex subunit Rieske, mitochondrial OS=Homo sapiens GN=UQCRFS1 PE=1 SV=2	0	6.36199	9.85401	2	2	2	1	274	29.649	8.32	0.311	0	5.77745	2
TRUE	High	Master Protein	O43776	Asparagine--tRNA ligase, cytoplasmic OS=Homo sapiens GN=NARS PE=1 SV=1	0	74.6792	36.1314	15	44	15	1	548	62.903	6.25	3.217	0	124.068	15
TRUE	High	Master Protein	Q9UKM9	RNA-binding protein Raly OS=Homo sapiens GN=RALY PE=1 SV=1	0	30.8171	30.3922	10	30	10	1	306	32.444	9.17	2.548	0	75.9224	10
TRUE	High	Master Protein	O60869	Endothelial differentiation-related factor 1 OS=Homo sapiens GN=EDF1 PE=1 SV=1	0	16.5332	38.5135	6	15	6	1	148	16.359	9.95	2.831	0	35.3103	6
TRUE	High	Master Protein	P00441	Superoxide dismutase [Cu-Zn] OS=Homo sapiens GN=SOD1 PE=1 SV=2	0	31.464	41.5584	7	26	7	1	154	15.926	6.13	4.623	0	65.8563	7
TRUE	High	Master Protein	Q9Y224	UPF0568 protein C14orf166 OS=Homo sapiens GN=C14orf166 PE=1 SV=1	0	53.8128	49.5902	11	29	11	1	244	28.051	6.65	4.995	0	88.1108	11
TRUE	High	Master Protein	P09012	U1 small nuclear ribonucleoprotein A OS=Homo sapiens GN=SNRPA PE=1 SV=3	0	20.2334	29.078	6	12	5	1	282	31.259	9.83	2.162	1	34.425	6
TRUE	High	Master Protein	Q14254	Flotillin-2 OS=Homo sapiens GN=FLOT2 PE=1 SV=2	0.00176491	4.4549	3.97196	2	3	2	1	428	47.035	5.25	0.15	0	7.91415	2
TRUE	High	Master Protein	Q8NCA5	Protein FAM98A OS=Homo sapiens GN=FAM98A PE=1 SV=1	0	55.3058	19.6532	6	15	5	1	519	55.366	9.03	1.219	1	61.5648	6
TRUE	High	Master Protein	P35610	Sterol O-acyltransferase 1 OS=Homo sapiens GN=SOAT1 PE=1 SV=3	0	6.75755	5.45455	2	3	2	1	550	64.692	8.94	0.172	0	8.92824	2
TRUE	Medium	Master Protein	Q13405	39S ribosomal protein L49, mitochondrial OS=Homo sapiens GN=MRPL49 PE=1 SV=1	0.016898	2.40771	4.81928	1	2	1	1	166	19.186	9.45	0.166	0	4.83526	1
TRUE	High	Master Protein	Q15029	116 kDa U5 small nuclear ribonucleoprotein component OS=Homo sapiens GN=EFTUD2 PE=1 SV=1	0	39.9707	17.9012	13	23	12	1	972	109.366	5	0.647	0	61.4965	13
TRUE	High	Master Protein	Q9Y6M1	Insulin-like growth factor 2 mRNA-binding protein 2 OS=Homo sapiens GN=IGF2BP2 PE=1 SV=2	0	21.5688	10.3506	5	9	4	1	599	66.081	8.46	0.468	0	24.644	5
TRUE	High	Master Protein	P49721	Proteasome subunit beta type-2 OS=Homo sapiens GN=PSMB2 PE=1 SV=1	0	18.8642	27.8607	5	16	5	1	201	22.822	7.02	1.894	0	45.9032	5
TRUE	High	Master Protein	Q15067	Peroxisomal acyl-coenzyme A oxidase 1 OS=Homo sapiens GN=ACOX1 PE=1 SV=3	0	14.9335	8.33333	3	7	3	1	660	74.376	8.16	0.199	0	18.0005	3
TRUE	High	Master Protein	Q15006	ER membrane protein complex subunit 2 OS=Homo sapiens GN=EMC2 PE=1 SV=1	0	9.29786	11.7845	3	4	3	1	297	34.811	6.57	0.501	0	12.3694	3
TRUE	High	Master Protein	Q14914	Prostaglandin reductase 1 OS=Homo sapiens GN=PTGR1 PE=1 SV=2	0	23.976	20.0608	6	14	6	1	329	35.847	8.29	1.239	0	38.7169	6
TRUE	High	Master Protein	P07203	Glutathione peroxidase 1 OS=Homo sapiens GN=GPX1 PE=1 SV=4	0	19.1729	22.6601	4	15	4	1	203	22.075	6.55	2.162	0	41.2679	4
TRUE	High	Master Protein	Q9H2J4	Phosducin-like protein 3 OS=Homo sapiens GN=PDCL3 PE=1 SV=1	0	17.8839	23.0126	4	6	4	1	239	27.597	4.84	0.719	0	20.5739	4
TRUE	Medium	Master Protein	Q6ZSJ8	Uncharacterized protein C1orf122 OS=Homo sapiens GN=C1orf122 PE=2 SV=2	0.015563	2.49512	10	1	1	1	1	110	11.464	6.73	0.389	0	2.62823	1
TRUE	High	Master Protein	Q96I24	Far upstream element-binding protein 3 OS=Homo sapiens GN=FUBP3 PE=1 SV=2	0	23.212	17.6573	7	12	6	1	572	61.602	8.38	0.512	0	28.8499	7
TRUE	High	Master Protein	Q9H444	Charged multivesicular body protein 4b OS=Homo sapiens GN=CHMP4B PE=1 SV=1	0	18.3838	21.875	5	13	5	1	224	24.935	4.82	1.154	0	42.8796	5
TRUE	High	Master Protein	O75832	26S proteasome non-ATPase regulatory subunit 10 OS=Homo sapiens GN=PSMD10 PE=1 SV=1	0	19.1179	22.5664	3	5	3	1	226	24.412	6.1	0.701	0	18.2906	3
TRUE	High	Master Protein	Q8NE71	ATP-binding cassette sub-family F member 1 OS=Homo sapiens GN=ABCF1 PE=1 SV=2	0	65.4934	19.8817	13	39	13	1	845	95.866	6.8	1.19	0	128.714	13
TRUE	High	Master Protein	P37198	Nuclear pore glycoprotein p62 OS=Homo sapiens GN=NUP62 PE=1 SV=3	0	16.7321	11.8774	4	6	4	1	522	53.222	5.31	0.848	0	20.8905	4
TRUE	High	Master Protein	P28072	Proteasome subunit beta type-6 OS=Homo sapiens GN=PSMB6 PE=1 SV=4	0	23.7856	33.0544	5	14	5	1	239	25.341	4.92	1.894	0	44.1161	5
TRUE	High	Master Protein	Q6Y7W6	PERQ amino acid-rich with GYF domain-containing protein 2 OS=Homo sapiens GN=GIGYF2 PE=1 SV=1	0	16.0704	1.69361	2	11	2	1	1299	149.978	5.54	0.112	0	16.1281	2
TRUE	High	Master Protein	Q9H0G5	Nuclear speckle splicing regulatory protein 1 OS=Homo sapiens GN=NSRP1 PE=1 SV=1	0.00176491	4.32532	2.68817	1	2	1	1	558	66.35	8.84	0.077	0	6.24738	1
TRUE	High	Master Protein	Q9Y678	Coatomer subunit gamma-1 OS=Homo sapiens GN=COPG1 PE=1 SV=1	0	151.245	48.1693	29	73	26	1	874	97.655	5.47	3.778	3	229.084	29
TRUE	High	Master Protein	O00232	26S proteasome non-ATPase regulatory subunit 12 OS=Homo sapiens GN=PSMD12 PE=1 SV=3	0	70.2138	34.6491	12	34	12	1	456	52.871	7.65	2.162	0	105.166	12
TRUE	High	Master Protein	P14406	Cytochrome c oxidase subunit 7A2, mitochondrial OS=Homo sapiens GN=COX7A2 PE=1 SV=1	0	9.95754	15.6627	1	4	1	1	83	9.39	9.76	1.512	0	15.8919	1
TRUE	High	Master Protein	Q14258	E3 ubiquitin/ISG15 ligase TRIM25 OS=Homo sapiens GN=TRIM25 PE=1 SV=2	0	46.0547	23.1746	13	23	13	1	630	70.928	8.09	1.113	0	74.0494	13
TRUE	High	Master Protein	P49189	4-trimethylaminobutyraldehyde dehydrogenase OS=Homo sapiens GN=ALDH9A1 PE=1 SV=3	0	29.0891	21.8623	10	20	10	1	494	53.767	5.87	1.096	0	54.605	10
TRUE	Medium	Master Protein	Q9NWB1	RNA binding protein fox-1 homolog 1 OS=Homo sapiens GN=RBFOX1 PE=1 SV=2	0.0112959	2.80272	2.267	1	1	1	1	397	42.758	6.86	0.194	0	2.3835	1
TRUE	High	Master Protein	O15118	Niemann-Pick C1 protein OS=Homo sapiens GN=NPC1 PE=1 SV=2	0	7.72089	1.72144	2	4	2	1	1278	142.074	5.36	0.091	0	9.59682	2
TRUE	High	Master Protein	Q9Y3I0	tRNA-splicing ligase RtcB homolog OS=Homo sapiens GN=RTCB PE=1 SV=1	0	68.2279	37.6238	15	39	15	1	505	55.175	7.23	2.282	0	118.65	15
TRUE	High	Master Protein	Q15397	Pumilio domain-containing protein KIAA0020 OS=Homo sapiens GN=KIAA0020 PE=1 SV=3	0.00176491	4.69426	2.31481	2	7	2	1	648	73.538	9.64	0.125	0	15.7664	2
TRUE	Medium	Master Protein	Q969T4	Ubiquitin-conjugating enzyme E2 E3 OS=Homo sapiens GN=UBE2E3 PE=1 SV=1	0.0399887	1.87095	5.31401	1	1	1	1	207	22.898	7.18	0.259	0	3.49209	1
TRUE	Low	Master Protein	Q96F85	CB1 cannabinoid receptor-interacting protein 1 OS=Homo sapiens GN=CNRIP1 PE=1 SV=1	0.0602709	1.66837	4.87805	1	1	1	1	164	18.637	7.94	0.233	0	1.66205	1
TRUE	High	Master Protein	P63208	S-phase kinase-associated protein 1 OS=Homo sapiens GN=SKP1 PE=1 SV=2	0	35.9792	46.6258	7	20	7	1	163	18.646	4.54	3.642	0	66.4637	7
TRUE	High	Master Protein	Q7L5N1	COP9 signalosome complex subunit 6 OS=Homo sapiens GN=COPS6 PE=1 SV=1	0	19.9622	18.9602	5	9	5	1	327	36.14	5.73	1.371	0	21.4307	5
TRUE	High	Master Protein	P30626	Sorcin OS=Homo sapiens GN=SRI PE=1 SV=1	0	15.6431	26.7677	5	10	5	1	198	21.662	5.59	1.424	0	32.9357	5
TRUE	High	Master Protein	O75439	Mitochondrial-processing peptidase subunit beta OS=Homo sapiens GN=PMPCB PE=1 SV=2	0	19.8284	16.1554	7	11	7	1	489	54.331	6.83	0.743	0	28.4623	7
TRUE	High	Master Protein	O96019	Actin-like protein 6A OS=Homo sapiens GN=ACTL6A PE=1 SV=1	0	18.6017	16.7832	6	11	6	1	429	47.43	5.6	1.081	0	29.817	6
TRUE	High	Master Protein	P06493	Cyclin-dependent kinase 1 OS=Homo sapiens GN=CDK1 PE=1 SV=3	0	26.0395	27.6094	7	12	5	1	297	34.074	8.4	1.154	1	35.1286	7
TRUE	High	Master Protein	P05362	Intercellular adhesion molecule 1 OS=Homo sapiens GN=ICAM1 PE=1 SV=2	0	15.048	8.45865	4	5	4	1	532	57.789	7.99	0.468	0	15.4715	4
TRUE	High	Master Protein	P56545	C-terminal-binding protein 2 OS=Homo sapiens GN=CTBP2 PE=1 SV=1	0.000732332	5.20401	4.7191	2	2	1	1	445	48.914	6.95	0.202	1	5.22511	2
TRUE	High	Master Protein	Q6NUQ4	Transmembrane protein 214 OS=Homo sapiens GN=TMEM214 PE=1 SV=2	0	18.2426	7.98258	7	13	7	1	689	77.101	9.14	0.496	0	34.0517	7
TRUE	High	Master Protein	P21127	Cyclin-dependent kinase 11B OS=Homo sapiens GN=CDK11B PE=1 SV=3	0	7.11877	3.77358	3	3	3	1	795	92.65	5.57	0.162	0	7.90049	3
TRUE	High	Master Protein	P49792	E3 SUMO-protein ligase RanBP2 OS=Homo sapiens GN=RANBP2 PE=1 SV=2	0	42.6847	5.21092	11	17	10	1	3224	357.974	6.2	0.125	1	48.1316	11
TRUE	High	Master Protein	P61970	Nuclear transport factor 2 OS=Homo sapiens GN=NUTF2 PE=1 SV=1	0	17.632	51.1811	4	12	4	1	127	14.469	5.38	3.217	0	36.1739	4
TRUE	High	Master Protein	P48556	26S proteasome non-ATPase regulatory subunit 8 OS=Homo sapiens GN=PSMD8 PE=1 SV=2	0	34.9005	36	8	23	8	1	350	39.587	9.7	1.61	0	64.635	8
TRUE	High	Master Protein	Q08AF3	Schlafen family member 5 OS=Homo sapiens GN=SLFN5 PE=1 SV=1	0	7.35462	2.3569	2	4	2	1	891	100.99	8.22	0.083	0	9.94951	2
TRUE	High	Master Protein	P40925	Malate dehydrogenase, cytoplasmic OS=Homo sapiens GN=MDH1 PE=1 SV=4	0	64.6941	46.7066	12	46	12	1	334	36.403	7.36	3.642	0	144.777	12
TRUE	High	Master Protein	O43633	Charged multivesicular body protein 2a OS=Homo sapiens GN=CHMP2A PE=1 SV=1	0.00275387	3.95782	4.5045	1	2	1	1	222	25.088	5.97	0.194	0	5.89956	1
TRUE	High	Master Protein	Q9UG63	ATP-binding cassette sub-family F member 2 OS=Homo sapiens GN=ABCF2 PE=1 SV=2	0	23.1646	12.8411	7	16	7	1	623	71.245	7.37	0.528	0	47.6365	7
TRUE	High	Master Protein	P31040	Succinate dehydrogenase [ubiquinone] flavoprotein subunit, mitochondrial OS=Homo sapiens GN=SDHA PE=1 SV=2	0	36.4981	17.0181	9	20	9	1	664	72.645	7.39	0.863	0	54.1537	9
TRUE	High	Master Protein	O95202	LETM1 and EF-hand domain-containing protein 1, mitochondrial OS=Homo sapiens GN=LETM1 PE=1 SV=1	0	26.4148	15.8322	9	13	9	1	739	83.302	6.7	0.569	0	39.1602	9
TRUE	High	Master Protein	P98179	Putative RNA-binding protein 3 OS=Homo sapiens GN=RBM3 PE=1 SV=1	0	23.1265	42.6752	4	13	4	1	157	17.16	8.91	2.981	0	36.332	4
TRUE	High	Master Protein	P55786	Puromycin-sensitive aminopeptidase OS=Homo sapiens GN=NPEPPS PE=1 SV=2	0	68.4421	27.3123	18	36	18	1	919	103.211	5.72	1.212	0	94.3798	18
TRUE	High	Master Protein	Q8TC12	Retinol dehydrogenase 11 OS=Homo sapiens GN=RDH11 PE=1 SV=2	0	9.2343	13.8365	3	8	3	1	318	35.363	8.82	0.551	0	19.4631	3
TRUE	High	Master Protein	P30519	Heme oxygenase 2 OS=Homo sapiens GN=HMOX2 PE=1 SV=2	0	29.4957	19.3038	4	14	4	1	316	36.01	5.41	1.154	0	49.1457	4
TRUE	High	Master Protein	P15121	Aldose reductase OS=Homo sapiens GN=AKR1B1 PE=1 SV=3	0	46.5347	43.038	10	27	9	1	316	35.83	6.98	2.728	0	72.1594	10
TRUE	High	Master Protein	P22090	40S ribosomal protein S4, Y isoform 1 OS=Homo sapiens GN=RPS4Y1 PE=1 SV=2	0	40.4428	26.9962	7	30	2	1	263	29.437	10.24	2.36	0	88.0439	7
TRUE	High	Master Protein	P53618	Coatomer subunit beta OS=Homo sapiens GN=COPB1 PE=1 SV=3	0	157.866	35.5719	24	93	24	1	953	107.074	6.05	3.344	0	273.896	24
TRUE	High	Master Protein	P52209	6-phosphogluconate dehydrogenase, decarboxylating OS=Homo sapiens GN=PGD PE=1 SV=3	0	74.5757	43.0642	16	49	16	1	483	53.106	7.23	2.687	0	170.725	16
TRUE	High	Master Protein	O14653	Golgi SNAP receptor complex member 2 OS=Homo sapiens GN=GOSR2 PE=1 SV=2	0.000732332	5.27937	14.6226	2	4	2	1	212	24.76	8.06	0.52	0	12.4306	2
TRUE	Medium	Master Protein	O14874	[3-methyl-2-oxobutanoate dehydrogenase [lipoamide]] kinase, mitochondrial OS=Homo sapiens GN=BCKDK PE=1 SV=2	0.0358372	1.94044	4.12621	1	1	1	1	412	46.331	8.82	0.105	0	2.13722	1
TRUE	High	Master Protein	P53621	Coatomer subunit alpha OS=Homo sapiens GN=COPA PE=1 SV=2	0	141.49	33.2516	35	106	35	1	1224	138.258	7.66	2.117	0	273.959	35
TRUE	High	Master Protein	P51665	26S proteasome non-ATPase regulatory subunit 7 OS=Homo sapiens GN=PSMD7 PE=1 SV=2	0	40.6427	38.8889	6	22	6	1	324	37.002	6.77	2.981	0	63.3135	6
TRUE	High	Master Protein	P29317	Ephrin type-A receptor 2 OS=Homo sapiens GN=EPHA2 PE=1 SV=2	0	38.4718	16.291	10	21	9	1	976	108.197	6.23	0.548	1	64.8101	10
TRUE	High	Master Protein	P48444	Coatomer subunit delta OS=Homo sapiens GN=ARCN1 PE=1 SV=1	0	61.5988	31.1155	15	45	15	1	511	57.174	6.21	2.535	0	131.096	15
TRUE	High	Master Protein	Q9NZZ3	Charged multivesicular body protein 5 OS=Homo sapiens GN=CHMP5 PE=1 SV=1	0	29.3248	32.4201	4	16	4	1	219	24.555	4.83	2.594	0	57.5394	4
TRUE	High	Master Protein	Q16706	Alpha-mannosidase 2 OS=Homo sapiens GN=MAN2A1 PE=1 SV=2	0	8.49445	1.74825	3	5	3	1	1144	131.057	7.58	0.116	0	12.5998	3
TRUE	High	Master Protein	Q9Y2H6	Fibronectin type-III domain-containing protein 3A OS=Homo sapiens GN=FNDC3A PE=1 SV=4	0	14.5738	5.84307	5	6	5	1	1198	131.767	6.71	0.208	0	16.8374	5
TRUE	High	Master Protein	P63151	Serine/threonine-protein phosphatase 2A 55 kDa regulatory subunit B alpha isoform OS=Homo sapiens GN=PPP2R2A PE=1 SV=1	0	7.95924	6.93512	2	2	2	1	447	51.659	6.2	0.179	0	6.21555	2
TRUE	High	Master Protein	Q13362	Serine/threonine-protein phosphatase 2A 56 kDa regulatory subunit gamma isoform OS=Homo sapiens GN=PPP2R5C PE=1 SV=3	0	18.891	8.39695	3	7	3	1	524	61.022	6.87	0.359	0	25.4793	3
TRUE	High	Master Protein	O00170	AH receptor-interacting protein OS=Homo sapiens GN=AIP PE=1 SV=2	0	18.8984	22.4242	6	8	6	1	330	37.612	6.29	0.823	0	20.0364	6
TRUE	Medium	Master Protein	Q96A26	Protein FAM162A OS=Homo sapiens GN=FAM162A PE=1 SV=2	0.0399887	1.88639	7.14286	1	3	1	1	154	17.331	9.77	0.259	0	5.7839	1
TRUE	High	Master Protein	Q9NY12	H/ACA ribonucleoprotein complex subunit 1 OS=Homo sapiens GN=GAR1 PE=1 SV=1	0.000732332	5.4795	11.5207	2	4	2	1	217	22.334	10.92	0.389	0	5.61059	2
TRUE	Medium	Master Protein	Q8IWA0	WD repeat-containing protein 75 OS=Homo sapiens GN=WDR75 PE=1 SV=1	0.0118196	2.7366	1.08434	1	3	1	1	830	94.438	5.96	0.047	0	7.31033	1
TRUE	High	Master Protein	Q15599	Na(+)/H(+) exchange regulatory cofactor NHE-RF2 OS=Homo sapiens GN=SLC9A3R2 PE=1 SV=2	0	9.11998	12.7596	3	8	3	1	337	37.391	7.93	0.389	0	18.9333	3
TRUE	High	Master Protein	O95573	Long-chain-fatty-acid--CoA ligase 3 OS=Homo sapiens GN=ACSL3 PE=1 SV=3	0	22.0863	8.75	5	13	4	1	720	80.368	8.38	0.413	1	38.8036	5
TRUE	High	Master Protein	O60551	Glycylpeptide N-tetradecanoyltransferase 2 OS=Homo sapiens GN=NMT2 PE=1 SV=1	0	9.78157	8.83534	3	6	2	1	498	56.944	7.58	0.241	0	15.2683	3
TRUE	High	Master Protein	Q9NUJ1	Mycophenolic acid acyl-glucuronide esterase, mitochondrial OS=Homo sapiens GN=ABHD10 PE=1 SV=1	0	10.272	17.6471	4	7	4	1	306	33.911	8.57	0.585	0	18.4231	4
TRUE	High	Master Protein	P27708	CAD protein OS=Homo sapiens GN=CAD PE=1 SV=3	0	48.2096	6.5618	12	21	12	1	2225	242.829	6.46	0.286	0	71.1131	12
TRUE	High	Master Protein	Q7Z6Z7	E3 ubiquitin-protein ligase HUWE1 OS=Homo sapiens GN=HUWE1 PE=1 SV=3	0	29.7145	2.492	9	18	9	1	4374	481.589	5.22	0.106	0	48.5092	9
TRUE	High	Master Protein	P55010	Eukaryotic translation initiation factor 5 OS=Homo sapiens GN=EIF5 PE=1 SV=2	0	35.6426	24.594	5	16	5	1	431	49.192	5.58	0.978	0	51.1625	5
TRUE	High	Master Protein	Q15063	Periostin OS=Homo sapiens GN=POSTN PE=1 SV=2	0	35.5312	11.0048	8	19	8	1	836	93.255	7.53	0.65	0	56.0831	8
TRUE	High	Master Protein	Q96N66	Lysophospholipid acyltransferase 7 OS=Homo sapiens GN=MBOAT7 PE=1 SV=2	0	22.9803	18.0085	6	13	6	1	472	52.73	8.97	0.823	0	38.2918	6
TRUE	High	Master Protein	Q14204	Cytoplasmic dynein 1 heavy chain 1 OS=Homo sapiens GN=DYNC1H1 PE=1 SV=5	0	623.712	35.5575	133	370	133	1	4646	532.072	6.4	2.453	0	1161.36	133
TRUE	High	Master Protein	Q71UM5	40S ribosomal protein S27-like OS=Homo sapiens GN=RPS27L PE=1 SV=3	0	20.2764	38.0952	3	12	1	1	84	9.471	9.45	9	0	34.5692	3
TRUE	High	Master Protein	Q99623	Prohibitin-2 OS=Homo sapiens GN=PHB2 PE=1 SV=2	0	50.2864	46.8227	13	45	13	1	299	33.276	9.83	2.775	0	132.235	13
TRUE	High	Master Protein	Q9NQW7	Xaa-Pro aminopeptidase 1 OS=Homo sapiens GN=XPNPEP1 PE=1 SV=3	0	18.0671	8.98876	5	7	5	1	623	69.873	5.67	0.425	0	19.8811	5
TRUE	High	Master Protein	Q9UNM6	26S proteasome non-ATPase regulatory subunit 13 OS=Homo sapiens GN=PSMD13 PE=1 SV=2	0	49.7768	34.8404	11	29	11	1	376	42.918	5.81	2.162	0	93.1142	11
TRUE	High	Master Protein	Q6P5R6	60S ribosomal protein L22-like 1 OS=Homo sapiens GN=RPL22L1 PE=1 SV=2	0	9.29478	35.2459	3	4	3	1	122	14.598	9.38	1.154	0	9.51406	3
TRUE	High	Master Protein	P49757	Protein numb homolog OS=Homo sapiens GN=NUMB PE=1 SV=2	0	11.4057	12.9032	4	5	4	1	651	70.759	8.51	0.407	0	15.0089	4
TRUE	High	Master Protein	P35241	Radixin OS=Homo sapiens GN=RDX PE=1 SV=1	0	83.4367	33.6192	23	71	11	1	583	68.521	6.37	3.467	1	183.887	23
TRUE	High	Master Protein	P07737	Profilin-1 OS=Homo sapiens GN=PFN1 PE=1 SV=2	0	84.6373	71.4286	11	64	11	1	140	15.045	8.27	99	0	230.198	11
TRUE	Medium	Master Protein	P62891	60S ribosomal protein L39 OS=Homo sapiens GN=RPL39 PE=1 SV=2	0.0405099	1.86678	19.6078	1	2	1	1	51	6.403	12.56	9	0	5.45424	1
TRUE	High	Master Protein	P58335	Anthrax toxin receptor 2 OS=Homo sapiens GN=ANTXR2 PE=1 SV=5	0	7.0473	6.74847	3	6	3	1	489	53.632	7.46	0.28	0	16.7397	3
TRUE	High	Master Protein	P31946	14-3-3 protein beta/alpha OS=Homo sapiens GN=YWHAB PE=1 SV=3	0	136.48	68.6992	16	77	9	1	246	28.065	4.83	65.608	1	263.107	16
TRUE	High	Master Protein	Q92900	Regulator of nonsense transcripts 1 OS=Homo sapiens GN=UPF1 PE=1 SV=2	0	41.6101	12.4004	11	21	11	1	1129	124.267	6.61	0.54	0	60.7187	11
TRUE	High	Master Protein	Q9UH99	SUN domain-containing protein 2 OS=Homo sapiens GN=SUN2 PE=1 SV=3	0	15.6139	11.1576	6	9	6	1	717	80.262	6.73	0.453	0	14.938	6
TRUE	High	Master Protein	P41236	Protein phosphatase inhibitor 2 OS=Homo sapiens GN=PPP1R2 PE=1 SV=2	0	9.07161	11.7073	2	3	2	1	205	23.001	4.74	0.585	0	11.9158	2
TRUE	High	Master Protein	P10155	60 kDa SS-A/Ro ribonucleoprotein OS=Homo sapiens GN=TROVE2 PE=1 SV=2	0	11.4204	9.10781	5	6	5	1	538	60.631	8.03	0.389	0	16.1834	5
TRUE	High	Master Protein	O60749	Sorting nexin-2 OS=Homo sapiens GN=SNX2 PE=1 SV=2	0	31.4184	23.3141	10	24	8	1	519	58.435	5.12	1.102	0	71.4213	10
TRUE	High	Master Protein	Q96RP9	Elongation factor G, mitochondrial OS=Homo sapiens GN=GFM1 PE=1 SV=2	0	14.1779	6.12517	4	4	4	1	751	83.418	7.01	0.212	0	11.0308	4
TRUE	High	Master Protein	Q92499	ATP-dependent RNA helicase DDX1 OS=Homo sapiens GN=DDX1 PE=1 SV=2	0	89.9589	37.1622	19	56	19	1	740	82.38	7.23	1.738	0	165.699	19
TRUE	High	Master Protein	P48449	Lanosterol synthase OS=Homo sapiens GN=LSS PE=1 SV=1	0	8.94349	4.5082	3	3	3	1	732	83.255	6.61	0.179	0	8.4897	3
TRUE	High	Master Protein	P07108	Acyl-CoA-binding protein OS=Homo sapiens GN=DBI PE=1 SV=2	0	17.263	50.5747	3	11	3	1	87	10.038	6.57	2.981	0	39.2581	3
TRUE	High	Master Protein	P62993	Growth factor receptor-bound protein 2 OS=Homo sapiens GN=GRB2 PE=1 SV=1	0	6.8214	10.1382	2	2	2	1	217	25.19	6.32	0.292	0	6.15703	2
TRUE	Low	Master Protein	Q9Y4X5	E3 ubiquitin-protein ligase ARIH1 OS=Homo sapiens GN=ARIH1 PE=1 SV=2	0.0692392	1.59329	1.25673	1	1	1	1	557	64.076	5.08	0.08	0	0	1
TRUE	High	Master Protein	O14949	Cytochrome b-c1 complex subunit 8 OS=Homo sapiens GN=UQCRQ PE=1 SV=4	0	6.05213	12.1951	2	3	2	1	82	9.9	10.08	1.154	0	8.65037	2
TRUE	Medium	Master Protein	P49674	Casein kinase I isoform epsilon OS=Homo sapiens GN=CSNK1E PE=1 SV=1	0.0269242	2.13882	3.125	1	1	1	1	416	47.285	9.66	0.11	0	2.12296	1
TRUE	High	Master Protein	P17655	Calpain-2 catalytic subunit OS=Homo sapiens GN=CAPN2 PE=1 SV=6	0	102.736	49.7143	22	58	22	1	700	79.945	4.98	3.03	0	186.145	22
TRUE	High	Master Protein	P30086	Phosphatidylethanolamine-binding protein 1 OS=Homo sapiens GN=PEBP1 PE=1 SV=3	0	45.3531	79.1444	10	26	10	1	187	21.044	7.53	7.254	0	84.4492	10
TRUE	High	Master Protein	Q16531	DNA damage-binding protein 1 OS=Homo sapiens GN=DDB1 PE=1 SV=1	0	41.9511	12.7193	11	21	11	1	1140	126.887	5.26	0.551	0	57.0127	11
TRUE	High	Master Protein	Q9UDY4	DnaJ homolog subfamily B member 4 OS=Homo sapiens GN=DNAJB4 PE=1 SV=1	0	33.0169	24.9258	7	19	6	1	337	37.783	8.5	1.336	1	65.1849	7
TRUE	High	Master Protein	Q8N5M4	Tetratricopeptide repeat protein 9C OS=Homo sapiens GN=TTC9C PE=1 SV=1	0.00372881	3.82586	9.94152	2	2	2	1	171	20	8.92	0.668	0	2.46208	2
TRUE	High	Master Protein	P08648	Integrin alpha-5 OS=Homo sapiens GN=ITGA5 PE=1 SV=2	0	49.9211	12.1068	10	26	10	1	1049	114.465	5.77	0.734	0	85.1872	10
TRUE	High	Master Protein	Q9NR31	GTP-binding protein SAR1a OS=Homo sapiens GN=SAR1A PE=1 SV=1	0	22.5081	19.697	4	15	2	1	198	22.353	6.68	2.162	2	40.3702	4
TRUE	Medium	Master Protein	Q8NI36	WD repeat-containing protein 36 OS=Homo sapiens GN=WDR36 PE=1 SV=1	0.0340156	1.98716	1.26183	1	1	1	1	951	105.255	7.53	0.046	0	2.36763	1
TRUE	High	Master Protein	P31930	Cytochrome b-c1 complex subunit 1, mitochondrial OS=Homo sapiens GN=UQCRC1 PE=1 SV=3	0	64.7549	35.4167	11	34	11	1	480	52.612	6.37	2.162	0	113.801	11
TRUE	High	Master Protein	O75131	Copine-3 OS=Homo sapiens GN=CPNE3 PE=1 SV=1	0	38.7594	21.4153	8	20	8	1	537	60.092	5.85	1.154	0	62.2926	8
TRUE	High	Master Protein	Q92878	DNA repair protein RAD50 OS=Homo sapiens GN=RAD50 PE=1 SV=1	0	24.7973	7.08841	9	14	9	1	1312	153.797	6.89	0.209	0	38.7736	9
TRUE	High	Master Protein	Q16836	Hydroxyacyl-coenzyme A dehydrogenase, mitochondrial OS=Homo sapiens GN=HADH PE=1 SV=3	0	17.9624	24.8408	5	6	5	1	314	34.272	8.85	0.778	0	17.0387	5
TRUE	High	Master Protein	Q969Q0	60S ribosomal protein L36a-like OS=Homo sapiens GN=RPL36AL PE=1 SV=3	0	11.057	24.5283	4	14	1	1	106	12.461	10.65	3.642	0	34.1782	4
TRUE	High	Master Protein	Q9H4A5	Golgi phosphoprotein 3-like OS=Homo sapiens GN=GOLPH3L PE=1 SV=1	0	9.30603	8.42105	2	5	1	1	285	32.747	5.83	0.501	1	12.8824	2
TRUE	High	Master Protein	Q63ZY3	KN motif and ankyrin repeat domain-containing protein 2 OS=Homo sapiens GN=KANK2 PE=1 SV=1	0	16.324	6.22797	3	4	3	1	851	91.118	5.63	0.142	0	13.0076	3
TRUE	High	Master Protein	Q9BQA1	Methylosome protein 50 OS=Homo sapiens GN=WDR77 PE=1 SV=1	0	10.0616	11.4035	2	3	2	1	342	36.701	5.17	0.359	0	9.40248	2
TRUE	High	Master Protein	Q12792	Twinfilin-1 OS=Homo sapiens GN=TWF1 PE=1 SV=3	0	28.4327	22.2857	7	19	5	1	350	40.258	6.96	1.015	2	55.9877	7
TRUE	High	Master Protein	P10768	S-formylglutathione hydrolase OS=Homo sapiens GN=ESD PE=1 SV=2	0	23.3469	32.6241	7	15	7	1	282	31.442	7.02	1.738	0	50.2525	7
TRUE	High	Master Protein	P20645	Cation-dependent mannose-6-phosphate receptor OS=Homo sapiens GN=M6PR PE=1 SV=1	0	24.2298	21.6606	4	13	4	1	277	30.973	5.83	0.833	0	45.1758	4
TRUE	High	Master Protein	P60983	Glia maturation factor beta OS=Homo sapiens GN=GMFB PE=1 SV=2	0	13.4417	37.3239	4	7	4	1	142	16.702	5.29	1.783	0	21.977	4
TRUE	High	Master Protein	P53992	Protein transport protein Sec24C OS=Homo sapiens GN=SEC24C PE=1 SV=3	0	22.3544	11.0603	9	13	8	1	1094	118.249	7.06	0.435	0	30.6228	9
TRUE	High	Master Protein	P16435	NADPH--cytochrome P450 reductase OS=Homo sapiens GN=POR PE=1 SV=2	0	17.7043	8.4195	4	10	4	1	677	76.641	5.58	0.343	0	26.2066	4
TRUE	High	Master Protein	Q6P996	Pyridoxal-dependent decarboxylase domain-containing protein 1 OS=Homo sapiens GN=PDXDC1 PE=1 SV=2	0	11.1609	4.31472	3	6	3	1	788	86.652	5.38	0.227	0	10.2085	3
TRUE	High	Master Protein	Q96I99	Succinyl-CoA ligase [GDP-forming] subunit beta, mitochondrial OS=Homo sapiens GN=SUCLG2 PE=1 SV=2	0	41.8445	34.2593	12	31	12	1	432	46.481	6.39	1.626	0	93.9343	12
TRUE	High	Master Protein	P22059	Oxysterol-binding protein 1 OS=Homo sapiens GN=OSBP PE=1 SV=1	0	14.8685	7.0632	6	8	6	1	807	89.365	7.3	0.311	0	18.1683	6
TRUE	High	Master Protein	Q15257	Serine/threonine-protein phosphatase 2A activator OS=Homo sapiens GN=PPP2R4 PE=1 SV=3	0	22.4592	28.7709	6	10	6	1	358	40.641	5.94	0.957	0	27.4386	6
TRUE	High	Master Protein	Q12768	WASH complex subunit strumpellin OS=Homo sapiens GN=KIAA0196 PE=1 SV=1	0	10.1483	3.96894	3	7	3	1	1159	134.201	6.98	0.095	0	22.7895	3
TRUE	High	Master Protein	P30042	ES1 protein homolog, mitochondrial OS=Homo sapiens GN=C21orf33 PE=1 SV=3	0	6.95506	9.32836	2	2	2	1	268	28.153	8.27	0.359	0	5.24601	2
TRUE	High	Master Protein	O00429	Dynamin-1-like protein OS=Homo sapiens GN=DNM1L PE=1 SV=2	0	28.0018	14.8098	9	16	9	1	736	81.826	6.81	0.49	0	42.9702	9
TRUE	High	Master Protein	Q9Y3T9	Nucleolar complex protein 2 homolog OS=Homo sapiens GN=NOC2L PE=1 SV=4	0	12.2567	5.20694	4	8	4	1	749	84.866	5.62	0.274	0	19.2789	4
TRUE	High	Master Protein	Q9Y314	Nitric oxide synthase-interacting protein OS=Homo sapiens GN=NOSIP PE=1 SV=1	0	7.69879	7.97342	2	3	2	1	301	33.151	8.82	0.292	0	8.19758	2
TRUE	High	Master Protein	P28838	Cytosol aminopeptidase OS=Homo sapiens GN=LAP3 PE=1 SV=3	0	40.3769	18.6898	8	20	8	1	519	56.131	7.93	0.778	0	63.3833	8
TRUE	High	Master Protein	Q9BW60	Elongation of very long chain fatty acids protein 1 OS=Homo sapiens GN=ELOVL1 PE=1 SV=1	0	13.1838	15.0538	2	8	2	1	279	32.641	9.6	0.874	0	25.5815	2
TRUE	High	Master Protein	Q9BQC6	Ribosomal protein 63, mitochondrial OS=Homo sapiens GN=MRPL57 PE=1 SV=1	0.00465116	3.64054	12.7451	1	1	1	1	102	12.259	11.44	0.468	0	2.65595	1
TRUE	High	Master Protein	P35606	Coatomer subunit beta' OS=Homo sapiens GN=COPB2 PE=1 SV=2	0	98.3758	33.7748	24	73	24	1	906	102.422	5.27	2.162	0	203.845	24
TRUE	High	Master Protein	P78330	Phosphoserine phosphatase OS=Homo sapiens GN=PSPH PE=1 SV=2	0	10.586	19.5556	3	5	3	1	225	24.992	5.69	0.638	0	14.9725	3
TRUE	High	Master Protein	Q15758	Neutral amino acid transporter B(0) OS=Homo sapiens GN=SLC1A5 PE=1 SV=2	0	59.2919	25.878	9	40	9	1	541	56.562	5.48	2.325	0	129.931	9
TRUE	High	Master Protein	O60610	Protein diaphanous homolog 1 OS=Homo sapiens GN=DIAPH1 PE=1 SV=2	0	23.8546	7.46855	8	11	8	1	1272	141.258	5.41	0.292	0	28.033	8
TRUE	High	Master Protein	Q9Y6Y8	SEC23-interacting protein OS=Homo sapiens GN=SEC23IP PE=1 SV=1	0	18.386	6.7	7	11	6	1	1000	111.007	5.54	0.326	0	19.4301	7
TRUE	High	Master Protein	O43678	NADH dehydrogenase [ubiquinone] 1 alpha subcomplex subunit 2 OS=Homo sapiens GN=NDUFA2 PE=1 SV=3	0	6.53215	29.2929	2	5	2	1	99	10.915	9.57	0.931	0	13.001	2
TRUE	High	Master Protein	P28482	Mitogen-activated protein kinase 1 OS=Homo sapiens GN=MAPK1 PE=1 SV=3	0	46.5913	36.3889	10	30	9	1	360	41.363	6.98	2.325	1	88.2255	10
TRUE	High	Master Protein	P05787	Keratin, type II cytoskeletal 8 OS=Homo sapiens GN=KRT8 PE=1 SV=7	0	11.6252	5.7971	4	14	1	1	483	53.671	5.59	0.311	0	34.8608	4
TRUE	High	Master Protein	P60174	Triosephosphate isomerase OS=Homo sapiens GN=TPI1 PE=1 SV=3	0	121.254	73.7762	17	75	17	1	286	30.772	5.92	28.764	0	241.634	17
TRUE	High	Master Protein	O14964	Hepatocyte growth factor-regulated tyrosine kinase substrate OS=Homo sapiens GN=HGS PE=1 SV=1	0	31.365	14.2857	8	18	8	1	777	86.138	6.16	0.778	0	54.4834	8
TRUE	High	Master Protein	Q9Y512	Sorting and assembly machinery component 50 homolog OS=Homo sapiens GN=SAMM50 PE=1 SV=3	0	15.2277	14.0725	4	7	4	1	469	51.943	6.9	0.334	0	18.8592	4
TRUE	High	Master Protein	P62753	40S ribosomal protein S6 OS=Homo sapiens GN=RPS6 PE=1 SV=1	0	43.7029	28.5141	8	29	8	1	249	28.663	10.84	6.017	0	88.5593	8
TRUE	High	Master Protein	Q7Z434	Mitochondrial antiviral-signaling protein OS=Homo sapiens GN=MAVS PE=1 SV=2	0	36.7651	25.3704	7	23	7	1	540	56.493	5.52	1.462	0	65.4073	7
TRUE	High	Master Protein	P53004	Biliverdin reductase A OS=Homo sapiens GN=BLVRA PE=1 SV=2	0.00109051	4.80546	7.09459	2	3	2	1	296	33.407	6.44	0.274	0	6.91807	2
TRUE	Low	Master Protein	P48426	Phosphatidylinositol 5-phosphate 4-kinase type-2 alpha OS=Homo sapiens GN=PIP4K2A PE=1 SV=2	0.0811321	1.50585	2.70936	1	3	1	1	406	46.195	6.99	0.096	0	7.40648	1
TRUE	High	Master Protein	Q9UNF0	Protein kinase C and casein kinase substrate in neurons protein 2 OS=Homo sapiens GN=PACSIN2 PE=1 SV=2	0	36.1343	17.4897	6	26	6	1	486	55.704	5.2	0.978	0	60.9597	6
TRUE	High	Master Protein	Q9NX14	NADH dehydrogenase [ubiquinone] 1 beta subcomplex subunit 11, mitochondrial OS=Homo sapiens GN=NDUFB11 PE=1 SV=1	0	20.573	33.3333	3	10	3	1	153	17.306	5.22	1.31	0	31.5331	3
TRUE	High	Master Protein	O96005	Cleft lip and palate transmembrane protein 1 OS=Homo sapiens GN=CLPTM1 PE=1 SV=1	0	62.1677	23.6173	8	19	8	1	669	76.048	6.3	1.512	0	80.1067	8
TRUE	High	Master Protein	Q6NUK1	Calcium-binding mitochondrial carrier protein SCaMC-1 OS=Homo sapiens GN=SLC25A24 PE=1 SV=2	0	37.907	22.8512	10	29	10	1	477	53.32	6.33	1.154	0	89.8838	10
TRUE	High	Master Protein	Q15041	ADP-ribosylation factor-like protein 6-interacting protein 1 OS=Homo sapiens GN=ARL6IP1 PE=1 SV=2	0	19.0694	17.734	2	10	2	1	203	23.347	9.32	1.783	0	32.3691	2
TRUE	High	Master Protein	Q9P0L0	Vesicle-associated membrane protein-associated protein A OS=Homo sapiens GN=VAPA PE=1 SV=3	0	47.6958	55.0201	11	37	10	1	249	27.875	8.62	7.577	1	97.5687	11
TRUE	High	Master Protein	Q9Y376	Calcium-binding protein 39 OS=Homo sapiens GN=CAB39 PE=1 SV=1	0.000732332	5.24097	7.03812	2	4	2	1	341	39.844	6.89	0.186	0	11.306	2
TRUE	High	Master Protein	P49821	NADH dehydrogenase [ubiquinone] flavoprotein 1, mitochondrial OS=Homo sapiens GN=NDUFV1 PE=1 SV=4	0	11.5111	12.069	4	6	4	1	464	50.785	8.21	0.407	0	13.5158	4
TRUE	High	Master Protein	P11717	Cation-independent mannose-6-phosphate receptor OS=Homo sapiens GN=IGF2R PE=1 SV=3	0	79.8373	10.6383	20	48	20	1	2491	274.199	5.94	0.411	0	151.683	20
TRUE	High	Master Protein	Q15008	26S proteasome non-ATPase regulatory subunit 6 OS=Homo sapiens GN=PSMD6 PE=1 SV=1	0	38.3113	26.7352	11	26	11	1	389	45.502	5.62	1.593	0	75.1093	11
TRUE	High	Master Protein	Q5VYK3	Proteasome-associated protein ECM29 homolog OS=Homo sapiens GN=ECM29 PE=1 SV=2	0	21.4585	6.55827	6	10	6	1	1845	204.16	7.12	0.133	0	29.4191	6
TRUE	High	Master Protein	P11166	Solute carrier family 2, facilitated glucose transporter member 1 OS=Homo sapiens GN=SLC2A1 PE=1 SV=2	0	10.101	6.50407	3	9	3	1	492	54.049	8.72	0.501	0	24.9524	3
TRUE	High	Master Protein	Q92890	Ubiquitin fusion degradation protein 1 homolog OS=Homo sapiens GN=UFD1L PE=1 SV=3	0	9.22652	9.12052	2	7	2	1	307	34.478	6.7	0.292	0	22.2535	2
TRUE	High	Master Protein	P61204	ADP-ribosylation factor 3 OS=Homo sapiens GN=ARF3 PE=1 SV=2	0	58.9406	58.5635	7	30	1	1	181	20.588	7.43	11.115	4	88.2028	7
TRUE	High	Master Protein	O43674	NADH dehydrogenase [ubiquinone] 1 beta subcomplex subunit 5, mitochondrial OS=Homo sapiens GN=NDUFB5 PE=1 SV=1	0.00176491	4.38844	11.1111	2	4	2	1	189	21.737	9.63	0.52	0	10.3145	2
TRUE	High	Master Protein	P42574	Caspase-3 OS=Homo sapiens GN=CASP3 PE=1 SV=2	0	11.757	11.9134	2	5	2	1	277	31.587	6.54	0.311	0	22.2542	2
TRUE	High	Master Protein	Q06830	Peroxiredoxin-1 OS=Homo sapiens GN=PRDX1 PE=1 SV=1	0	68.5478	78.392	15	59	12	1	199	22.096	8.13	18.307	4	166.341	15
TRUE	High	Master Protein	Q16352	Alpha-internexin OS=Homo sapiens GN=INA PE=1 SV=2	0	15.8519	7.41483	4	16	3	1	499	55.357	5.4	0.365	0	47.7738	4
TRUE	High	Master Protein	P22314	Ubiquitin-like modifier-activating enzyme 1 OS=Homo sapiens GN=UBA1 PE=1 SV=3	0	205.082	47.448	33	107	33	1	1058	117.774	5.76	4.843	0	346.367	33
TRUE	High	Master Protein	Q5RI15	Cytochrome c oxidase protein 20 homolog OS=Homo sapiens GN=COX20 PE=1 SV=2	0	9.84039	22.0339	2	6	2	1	118	13.283	8.76	1.154	0	17.1336	2
TRUE	High	Master Protein	P41252	Isoleucine--tRNA ligase, cytoplasmic OS=Homo sapiens GN=IARS PE=1 SV=2	0	91.0952	24.2472	23	54	23	1	1262	144.406	6.15	1.131	0	164.83	23
TRUE	High	Master Protein	O15372	Eukaryotic translation initiation factor 3 subunit H OS=Homo sapiens GN=EIF3H PE=1 SV=1	0	50.5594	27.2727	9	21	9	1	352	39.905	6.54	1.873	0	71.7918	9
TRUE	High	Master Protein	O75306	NADH dehydrogenase [ubiquinone] iron-sulfur protein 2, mitochondrial OS=Homo sapiens GN=NDUFS2 PE=1 SV=2	0	12.1843	8.20734	3	8	3	1	463	52.512	7.55	0.407	0	16.5546	3
TRUE	High	Master Protein	Q14320	Protein FAM50A OS=Homo sapiens GN=FAM50A PE=1 SV=2	0.00275387	4.08118	4.42478	2	4	2	1	339	40.216	6.83	0.222	0	10.052	2
TRUE	High	Master Protein	P04150	Glucocorticoid receptor OS=Homo sapiens GN=NR3C1 PE=1 SV=1	0.00815395	3.25493	1.1583	1	1	1	1	777	85.605	6.38	0.051	0	2.28136	1
TRUE	Low	Master Protein	P11274	Breakpoint cluster region protein OS=Homo sapiens GN=BCR PE=1 SV=2	0.0957447	1.41987	0.786782	1	1	1	1	1271	142.73	7.03	0.036	0	2.37546	1
TRUE	High	Master Protein	Q13555	Calcium/calmodulin-dependent protein kinase type II subunit gamma OS=Homo sapiens GN=CAMK2G PE=1 SV=3	0	13.0212	9.49821	4	8	2	1	558	62.57	7.83	0.346	0	19.9841	4
TRUE	High	Master Protein	Q9NQP4	Prefoldin subunit 4 OS=Homo sapiens GN=PFDN4 PE=1 SV=1	0	8.2272	20.1493	2	4	2	1	134	15.305	4.53	0.668	0	11.8018	2
TRUE	High	Master Protein	Q9NZ01	Very-long-chain enoyl-CoA reductase OS=Homo sapiens GN=TECR PE=1 SV=1	0.000378501	5.5651	5.84416	2	5	2	1	308	36.011	9.45	0.274	0	13.231	2
TRUE	High	Master Protein	Q9BY43	Charged multivesicular body protein 4a OS=Homo sapiens GN=CHMP4A PE=1 SV=3	0.000378501	5.53269	8.10811	2	2	2	1	222	25.083	4.7	0.389	0	4.45702	2
TRUE	High	Master Protein	O95292	Vesicle-associated membrane protein-associated protein B/C OS=Homo sapiens GN=VAPB PE=1 SV=3	0	32.159	33.7449	8	20	7	1	243	27.211	7.3	2.652	0	54.2593	8
TRUE	High	Master Protein	P49354	Protein farnesyltransferase/geranylgeranyltransferase type-1 subunit alpha OS=Homo sapiens GN=FNTA PE=1 SV=1	0.0098852	3.11171	2.63852	1	1	1	1	379	44.381	5.08	0.116	0	2.16098	1
TRUE	High	Master Protein	P54136	Arginine--tRNA ligase, cytoplasmic OS=Homo sapiens GN=RARS PE=1 SV=2	0	66.5261	30	17	41	17	1	660	75.331	6.68	1.918	0	111.699	17
TRUE	High	Master Protein	O60493	Sorting nexin-3 OS=Homo sapiens GN=SNX3 PE=1 SV=3	0	23.8126	40.7407	4	12	4	1	162	18.751	8.66	1.848	0	37.8684	4
TRUE	High	Master Protein	P06730	Eukaryotic translation initiation factor 4E OS=Homo sapiens GN=EIF4E PE=1 SV=2	0	11.5965	19.8157	4	5	4	1	217	25.082	6.15	0.931	0	14.311	4
TRUE	High	Master Protein	P05026	Sodium/potassium-transporting ATPase subunit beta-1 OS=Homo sapiens GN=ATP1B1 PE=1 SV=1	0	6.37969	8.25083	2	2	2	1	303	35.039	8.53	0.311	0	5.07166	2
TRUE	High	Master Protein	Q9GZR7	ATP-dependent RNA helicase DDX24 OS=Homo sapiens GN=DDX24 PE=1 SV=1	0	16.9192	10.1281	5	10	5	1	859	96.271	9.06	0.248	0	28.9492	5
TRUE	High	Master Protein	P21912	Succinate dehydrogenase [ubiquinone] iron-sulfur subunit, mitochondrial OS=Homo sapiens GN=SDHB PE=1 SV=3	0	8.79641	11.0714	3	7	3	1	280	31.609	8.76	0.369	0	21.3911	3
TRUE	High	Master Protein	Q15020	Squamous cell carcinoma antigen recognized by T-cells 3 OS=Homo sapiens GN=SART3 PE=1 SV=1	0	11.4295	4.77674	3	5	3	1	963	109.865	5.57	0.166	0	13.2407	3
TRUE	High	Master Protein	Q16718	NADH dehydrogenase [ubiquinone] 1 alpha subcomplex subunit 5 OS=Homo sapiens GN=NDUFA5 PE=1 SV=3	0	21.832	43.1034	3	9	3	1	116	13.45	5.99	2.728	0	30.7795	3
TRUE	Low	Master Protein	Q5VXD3	Sterile alpha motif domain-containing protein 13 OS=Homo sapiens GN=SAMD13 PE=2 SV=1	0.0921967	1.44309	6.55738	1	1	1	1	122	13.562	5.06	0	0	1.66137	1
TRUE	High	Master Protein	P58546	Myotrophin OS=Homo sapiens GN=MTPN PE=1 SV=2	0	24.4732	52.5424	5	16	5	1	118	12.887	5.52	6.499	0	44.9063	5
TRUE	Medium	Master Protein	Q96SZ5	2-aminoethanethiol dioxygenase OS=Homo sapiens GN=ADO PE=1 SV=2	0.0101266	2.96257	4.07407	1	1	1	1	270	29.732	6.04	0.129	0	2.38389	1
TRUE	High	Master Protein	Q9NX40	OCIA domain-containing protein 1 OS=Homo sapiens GN=OCIAD1 PE=1 SV=1	0	7.97899	14.6939	3	6	3	1	245	27.609	7.49	0.701	0	19.2195	3
TRUE	High	Master Protein	Q9UJZ1	Stomatin-like protein 2, mitochondrial OS=Homo sapiens GN=STOML2 PE=1 SV=1	0	70.9231	39.0449	9	34	9	1	356	38.51	7.39	4.012	0	114.311	9
TRUE	High	Master Protein	Q9P2R7	Succinyl-CoA ligase [ADP-forming] subunit beta, mitochondrial OS=Homo sapiens GN=SUCLA2 PE=1 SV=3	0	18.618	14.9028	7	15	7	1	463	50.285	7.42	0.743	0	44.0684	7
TRUE	High	Master Protein	Q9BV86	N-terminal Xaa-Pro-Lys N-methyltransferase 1 OS=Homo sapiens GN=NTMT1 PE=1 SV=3	0.0053068	3.44919	10.3139	2	2	2	1	223	25.371	5.52	0.468	0	5.90883	2
TRUE	High	Master Protein	Q53H12	Acylglycerol kinase, mitochondrial OS=Homo sapiens GN=AGK PE=1 SV=2	0	9.43581	7.58294	3	8	3	1	422	47.107	8.09	0.334	0	19.571	3
TRUE	Low	Master Protein	Q86T65	Disheveled-associated activator of morphogenesis 2 OS=Homo sapiens GN=DAAM2 PE=2 SV=3	0.104095	1.38227	1.1236	1	1	1	1	1068	123.42	6.8	0.036	0	0	1
TRUE	High	Master Protein	P25787	Proteasome subunit alpha type-2 OS=Homo sapiens GN=PSMA2 PE=1 SV=2	0	27.9415	33.7607	5	13	5	1	234	25.882	7.43	1.683	0	47.9573	5
TRUE	High	Master Protein	Q92747	Actin-related protein 2/3 complex subunit 1A OS=Homo sapiens GN=ARPC1A PE=1 SV=2	0	21.1461	22.7027	8	17	8	1	370	41.543	8.18	1.154	0	41.4512	8
TRUE	High	Master Protein	Q8IWB7	WD repeat and FYVE domain-containing protein 1 OS=Homo sapiens GN=WDFY1 PE=1 SV=1	0	10.1834	10.4878	4	9	4	1	410	46.293	7.33	0.425	0	20.9031	4
TRUE	High	Master Protein	Q9UM00	Transmembrane and coiled-coil domain-containing protein 1 OS=Homo sapiens GN=TMCO1 PE=1 SV=1	0.00658545	3.35144	4.78723	1	4	1	1	188	21.161	9.74	0.334	0	11.1312	1
TRUE	High	Master Protein	P14868	Aspartate--tRNA ligase, cytoplasmic OS=Homo sapiens GN=DARS PE=1 SV=2	0	58.9338	34.3313	15	36	15	1	501	57.1	6.55	1.371	0	106.954	15
TRUE	High	Master Protein	P61923	Coatomer subunit zeta-1 OS=Homo sapiens GN=COPZ1 PE=1 SV=1	0	24.681	41.2429	4	14	4	1	177	20.185	4.81	6.197	0	37.0756	4
TRUE	High	Master Protein	P29373	Cellular retinoic acid-binding protein 2 OS=Homo sapiens GN=CRABP2 PE=1 SV=2	0	9.61201	24.6377	3	5	3	1	138	15.683	5.4	0.874	0	13.882	3
TRUE	High	Master Protein	Q13620	Cullin-4B OS=Homo sapiens GN=CUL4B PE=1 SV=4	0	50.9083	15.9912	13	29	13	1	913	103.916	7.37	0.642	0	72.9647	13
TRUE	High	Master Protein	O60313	Dynamin-like 120 kDa protein, mitochondrial OS=Homo sapiens GN=OPA1 PE=1 SV=3	0	9.36085	5	3	3	3	1	960	111.561	7.87	0.109	0	10.5429	3
TRUE	High	Master Protein	Q92538	Golgi-specific brefeldin A-resistance guanine nucleotide exchange factor 1 OS=Homo sapiens GN=GBF1 PE=1 SV=2	0	24.1114	5.16407	7	12	7	1	1859	206.315	5.73	0.155	0	40.1568	7
TRUE	High	Master Protein	Q9Y5K3	Choline-phosphate cytidylyltransferase B OS=Homo sapiens GN=PCYT1B PE=1 SV=1	0	5.70312	5.69106	1	1	1	1	369	41.914	6.4	0.096	0	4.05017	1
TRUE	High	Master Protein	O75438	NADH dehydrogenase [ubiquinone] 1 beta subcomplex subunit 1 OS=Homo sapiens GN=NDUFB1 PE=1 SV=1	0.00176491	4.66414	18.9655	1	4	1	1	58	6.957	8.92	1.154	0	12.8684	1
TRUE	Medium	Master Protein	Q16678	Cytochrome P450 1B1 OS=Homo sapiens GN=CYP1B1 PE=1 SV=2	0.0213018	2.24474	1.4733	1	4	1	1	543	60.807	8.98	0.07	0	7.59063	1
TRUE	High	Master Protein	Q96G03	Phosphoglucomutase-2 OS=Homo sapiens GN=PGM2 PE=1 SV=4	0	6.53607	5.39216	2	5	2	1	612	68.24	6.73	0.119	0	10.4427	2
TRUE	High	Master Protein	O75251	NADH dehydrogenase [ubiquinone] iron-sulfur protein 7, mitochondrial OS=Homo sapiens GN=NDUFS7 PE=1 SV=3	0.00176491	4.52969	7.51174	2	5	2	1	213	23.548	9.99	0.389	0	12.4361	2
TRUE	High	Master Protein	Q9NWV4	UPF0587 protein C1orf123 OS=Homo sapiens GN=C1orf123 PE=1 SV=1	0	15.7563	31.25	5	6	5	1	160	18.037	5.01	2.162	0	15.7094	5
TRUE	High	Master Protein	P08240	Signal recognition particle receptor subunit alpha OS=Homo sapiens GN=SRPR PE=1 SV=2	0	41.6492	23.1975	11	28	11	1	638	69.767	8.95	0.962	0	84.1503	11
TRUE	High	Master Protein	P62070	Ras-related protein R-Ras2 OS=Homo sapiens GN=RRAS2 PE=1 SV=1	0	37.9798	46.5686	8	25	6	1	204	23.385	6.01	2.981	2	77.5483	8
TRUE	High	Master Protein	O96000	NADH dehydrogenase [ubiquinone] 1 beta subcomplex subunit 10 OS=Homo sapiens GN=NDUFB10 PE=1 SV=3	0	14.5319	27.3256	4	7	4	1	172	20.763	8.48	1.154	0	21.6383	4
TRUE	High	Master Protein	O14579	Coatomer subunit epsilon OS=Homo sapiens GN=COPE PE=1 SV=3	0	39.8457	34.0909	5	23	5	1	308	34.46	5.12	1.637	0	73.3576	5
TRUE	High	Master Protein	P28331	NADH-ubiquinone oxidoreductase 75 kDa subunit, mitochondrial OS=Homo sapiens GN=NDUFS1 PE=1 SV=3	0	79.0433	29.7111	14	33	14	1	727	79.417	6.23	1.31	0	115.26	14
TRUE	High	Master Protein	P49959	Double-strand break repair protein MRE11A OS=Homo sapiens GN=MRE11A PE=1 SV=3	0	7.30185	3.67232	3	3	3	1	708	80.543	5.9	0.184	0	6.87391	3
TRUE	High	Master Protein	P05120	Plasminogen activator inhibitor 2 OS=Homo sapiens GN=SERPINB2 PE=1 SV=2	0	39.2756	31.3253	8	16	8	1	415	46.566	5.63	1.462	0	50.2263	8
TRUE	High	Master Protein	Q9NUQ6	SPATS2-like protein OS=Homo sapiens GN=SPATS2L PE=1 SV=2	0	15.3404	9.85663	5	7	5	1	558	61.691	9.64	0.343	0	19.104	5
TRUE	Medium	Master Protein	Q15276	Rab GTPase-binding effector protein 1 OS=Homo sapiens GN=RABEP1 PE=1 SV=2	0.016898	2.41229	1.62413	1	1	1	1	862	99.229	5.01	0.037	0	2.86811	1
TRUE	High	Master Protein	P04156	Major prion protein OS=Homo sapiens GN=PRNP PE=1 SV=1	0	8.58548	12.6482	3	6	3	1	253	27.643	9	0.874	0	16.2321	3
TRUE	Low	Master Protein	Q8TBF8	Protein FAM81A OS=Homo sapiens GN=FAM81A PE=2 SV=3	0.082638	1.49594	2.17391	1	1	1	1	368	42.365	8.92	0.083	0	2.47299	1
TRUE	High	Master Protein	O75390	Citrate synthase, mitochondrial OS=Homo sapiens GN=CS PE=1 SV=2	0	78.4478	38.8412	14	47	14	1	466	51.68	8.32	5.19	0	153.17	14
TRUE	High	Master Protein	Q9NR50	Translation initiation factor eIF-2B subunit gamma OS=Homo sapiens GN=EIF2B3 PE=1 SV=1	0.00144823	4.78755	4.64602	1	1	1	1	452	50.208	6.47	0.089	0	3.2293	1
TRUE	High	Master Protein	P07741	Adenine phosphoribosyltransferase OS=Homo sapiens GN=APRT PE=1 SV=2	0	10.583	21.6667	4	7	4	1	180	19.595	6.02	1.276	0	14.7786	4
TRUE	High	Master Protein	O95169	NADH dehydrogenase [ubiquinone] 1 beta subcomplex subunit 8, mitochondrial OS=Homo sapiens GN=NDUFB8 PE=1 SV=1	0	6.81538	16.129	2	5	2	1	186	21.751	6.8	0.52	0	19.0398	2
TRUE	High	Master Protein	P00390	Glutathione reductase, mitochondrial OS=Homo sapiens GN=GSR PE=1 SV=2	0	17.5749	17.8161	5	6	5	1	522	56.221	8.5	0.487	0	18.4101	5
TRUE	High	Master Protein	Q13098	COP9 signalosome complex subunit 1 OS=Homo sapiens GN=GPS1 PE=1 SV=4	0	40.0226	24.4399	8	23	8	1	491	55.501	6.74	1.096	0	71.6751	8
TRUE	High	Master Protein	Q13409	Cytoplasmic dynein 1 intermediate chain 2 OS=Homo sapiens GN=DYNC1I2 PE=1 SV=3	0	84.9946	21.3166	12	42	12	1	638	71.412	5.2	3.047	0	135.487	12
TRUE	High	Master Protein	Q96RT1	Protein LAP2 OS=Homo sapiens GN=ERBB2IP PE=1 SV=2	0	10.8546	1.983	3	6	3	1	1412	158.2	5.5	0.083	0	16.5972	3
TRUE	High	Master Protein	Q9UNE7	E3 ubiquitin-protein ligase CHIP OS=Homo sapiens GN=STUB1 PE=1 SV=2	0	10.4006	16.5017	4	4	4	1	303	34.834	5.87	0.468	0	11.7761	4
TRUE	High	Master Protein	Q9Y281	Cofilin-2 OS=Homo sapiens GN=CFL2 PE=1 SV=1	0	63.8541	63.253	11	35	5	1	166	18.725	7.88	10.938	0	105.695	11
TRUE	High	Master Protein	P61586	Transforming protein RhoA OS=Homo sapiens GN=RHOA PE=1 SV=1	0	40.9955	50.7772	8	27	3	1	193	21.754	6.1	3.924	5	73.8389	8
TRUE	High	Master Protein	O43847	Nardilysin OS=Homo sapiens GN=NRD1 PE=1 SV=2	0	6.2288	1.56522	2	3	2	1	1150	131.488	5	0.084	0	8.32073	2
TRUE	High	Master Protein	O95372	Acyl-protein thioesterase 2 OS=Homo sapiens GN=LYPLA2 PE=1 SV=1	0.00144823	4.79013	8.22511	2	3	2	1	231	24.721	7.23	0.389	0	5.52898	2
TRUE	High	Master Protein	O95299	NADH dehydrogenase [ubiquinone] 1 alpha subcomplex subunit 10, mitochondrial OS=Homo sapiens GN=NDUFA10 PE=1 SV=1	0	20.5338	15.7746	4	9	4	1	355	40.725	8.48	0.616	0	28.3837	4
TRUE	High	Master Protein	Q9NVA1	Ubiquinol-cytochrome-c reductase complex assembly factor 1 OS=Homo sapiens GN=UQCC1 PE=1 SV=3	0.00176491	4.45212	5.68562	2	2	2	1	299	34.578	8.91	0.311	0	4.58681	2
TRUE	High	Master Protein	P36551	Oxygen-dependent coproporphyrinogen-III oxidase, mitochondrial OS=Homo sapiens GN=CPOX PE=1 SV=3	0.0098852	3.04239	2.42291	1	3	1	1	454	50.12	8.25	0.08	0	7.81656	1
TRUE	High	Master Protein	P63000	Ras-related C3 botulinum toxin substrate 1 OS=Homo sapiens GN=RAC1 PE=1 SV=1	0	31.6218	31.7708	7	19	3	1	192	21.436	8.5	9	4	53.1808	7
TRUE	High	Master Protein	Q13501	Sequestosome-1 OS=Homo sapiens GN=SQSTM1 PE=1 SV=1	0	45.8244	23.4091	4	21	4	1	440	47.657	5.22	1.637	0	68.7072	4
TRUE	High	Master Protein	P78417	Glutathione S-transferase omega-1 OS=Homo sapiens GN=GSTO1 PE=1 SV=2	0	29.0371	33.195	8	23	8	1	241	27.548	6.6	2.652	0	59.622	8
TRUE	High	Master Protein	Q99643	Succinate dehydrogenase cytochrome b560 subunit, mitochondrial OS=Homo sapiens GN=SDHC PE=1 SV=1	0	6.79682	12.426	2	5	2	1	169	18.598	9.69	0.668	0	14.7047	2
TRUE	High	Master Protein	P23528	Cofilin-1 OS=Homo sapiens GN=CFL1 PE=1 SV=3	0	110.263	73.494	19	75	13	1	166	18.491	8.09	120.153	6	204.267	19
TRUE	High	Master Protein	O94973	AP-2 complex subunit alpha-2 OS=Homo sapiens GN=AP2A2 PE=1 SV=2	0	45.4285	15.9744	14	34	7	1	939	103.895	6.96	0.814	0	96.8788	14
TRUE	High	Master Protein	Q9Y6W5	Wiskott-Aldrich syndrome protein family member 2 OS=Homo sapiens GN=WASF2 PE=1 SV=3	0.0024527	4.26374	3.41365	2	2	2	1	498	54.25	5.53	0.245	0	4.96729	2
TRUE	High	Master Protein	P55072	Transitional endoplasmic reticulum ATPase OS=Homo sapiens GN=VCP PE=1 SV=4	0	309.237	69.1067	44	166	44	1	806	89.266	5.26	18.573	0	560.536	44
TRUE	High	Master Protein	P50395	Rab GDP dissociation inhibitor beta OS=Homo sapiens GN=GDI2 PE=1 SV=2	0	140.821	60.4494	22	93	15	1	445	50.631	6.47	9	8	303.139	22
TRUE	High	Master Protein	P52789	Hexokinase-2 OS=Homo sapiens GN=HK2 PE=1 SV=2	0	36.3776	18.3206	12	18	10	1	917	102.313	6.05	0.585	0	47.2154	12
TRUE	High	Master Protein	Q9Y6C9	Mitochondrial carrier homolog 2 OS=Homo sapiens GN=MTCH2 PE=1 SV=1	0	15.3347	24.7525	4	6	4	1	303	33.309	7.97	0.719	0	16.5228	4
TRUE	High	Master Protein	Q9H3H3	UPF0696 protein C11orf68 OS=Homo sapiens GN=C11orf68 PE=1 SV=2	0	7.04639	9.56175	2	2	2	1	251	27.338	5.45	0.359	0	6.87827	2
TRUE	High	Master Protein	Q8TF01	Arginine/serine-rich protein PNISR OS=Homo sapiens GN=PNISR PE=1 SV=2	0.00465116	3.54547	6.58385	2	2	2	1	805	92.521	10.02	0.083	0	2.00644	2
TRUE	High	Master Protein	Q6PIU2	Neutral cholesterol ester hydrolase 1 OS=Homo sapiens GN=NCEH1 PE=1 SV=3	0	40.8082	36.7647	12	29	12	1	408	45.779	7.23	2.675	0	82.6599	12
TRUE	High	Master Protein	Q14677	Clathrin interactor 1 OS=Homo sapiens GN=CLINT1 PE=1 SV=1	0	24.0948	11.84	6	14	6	1	625	68.216	6.42	0.701	0	38.8543	6
TRUE	High	Master Protein	O95571	Persulfide dioxygenase ETHE1, mitochondrial OS=Homo sapiens GN=ETHE1 PE=1 SV=2	0	16.8757	17.7165	4	13	4	1	254	27.855	6.83	0.778	0	38.9141	4
TRUE	High	Master Protein	P09543	2',3'-cyclic-nucleotide 3'-phosphodiesterase OS=Homo sapiens GN=CNP PE=1 SV=2	0	55.3209	34.6793	12	25	12	1	421	47.549	9.07	1.548	0	82.5629	12
TRUE	High	Master Protein	P35520	Cystathionine beta-synthase OS=Homo sapiens GN=CBS PE=1 SV=2	0	16.8414	11.0708	4	13	4	1	551	60.548	6.65	0.45	0	37.0371	4
TRUE	High	Master Protein	P17568	NADH dehydrogenase [ubiquinone] 1 beta subcomplex subunit 7 OS=Homo sapiens GN=NDUFB7 PE=1 SV=4	0.00176491	4.60016	14.5985	2	4	2	1	137	16.391	8.92	0.778	0	9.55623	2
TRUE	High	Master Protein	O43432	Eukaryotic translation initiation factor 4 gamma 3 OS=Homo sapiens GN=EIF4G3 PE=1 SV=2	0	19.5093	4.16404	7	12	2	1	1585	176.542	5.38	0.168	0	33.2253	7
TRUE	High	Master Protein	P28074	Proteasome subunit beta type-5 OS=Homo sapiens GN=PSMB5 PE=1 SV=3	0	32.0755	30.4183	7	17	7	1	263	28.462	6.92	1.581	0	60.1644	7
TRUE	High	Master Protein	O75340	Programmed cell death protein 6 OS=Homo sapiens GN=PDCD6 PE=1 SV=1	0	6.58143	10.9948	2	2	2	1	191	21.855	5.4	0.52	0	5.7956	2
TRUE	Low	Master Protein	O14521	Succinate dehydrogenase [ubiquinone] cytochrome b small subunit, mitochondrial OS=Homo sapiens GN=SDHD PE=1 SV=1	0.060514	1.66675	4.40252	1	3	1	1	159	17.032	8.63	0.389	0	6.69922	1
TRUE	High	Master Protein	Q00325	Phosphate carrier protein, mitochondrial OS=Homo sapiens GN=SLC25A3 PE=1 SV=2	0	34.7771	27.6243	9	36	9	1	362	40.069	9.38	2.728	0	107.447	9
TRUE	High	Master Protein	P21283	V-type proton ATPase subunit C 1 OS=Homo sapiens GN=ATP6V1C1 PE=1 SV=4	0	20.8595	20.4188	7	12	7	1	382	43.914	7.46	0.743	0	31.4735	7
TRUE	High	Master Protein	O43402	ER membrane protein complex subunit 8 OS=Homo sapiens GN=EMC8 PE=1 SV=1	0	8.52288	17.1429	3	6	3	1	210	23.758	6.4	0.701	0	14.0581	3
TRUE	High	Master Protein	O95168	NADH dehydrogenase [ubiquinone] 1 beta subcomplex subunit 4 OS=Homo sapiens GN=NDUFB4 PE=1 SV=3	0	7.48058	21.7054	2	3	2	1	129	15.199	9.85	0.778	0	9.99559	2
TRUE	High	Master Protein	Q9Y277	Voltage-dependent anion-selective channel protein 3 OS=Homo sapiens GN=VDAC3 PE=1 SV=1	0	35.8633	25.7951	6	23	5	1	283	30.639	8.66	1.637	0	62.2944	6
TRUE	High	Master Protein	Q9Y6M9	NADH dehydrogenase [ubiquinone] 1 beta subcomplex subunit 9 OS=Homo sapiens GN=NDUFB9 PE=1 SV=3	0.00176491	4.7028	12.8492	2	2	2	1	179	21.817	8.38	0.585	0	6.79269	2
TRUE	High	Master Protein	P13073	Cytochrome c oxidase subunit 4 isoform 1, mitochondrial OS=Homo sapiens GN=COX4I1 PE=1 SV=1	0	26.6879	46.7456	8	19	8	1	169	19.564	9.51	3.642	0	55.1617	8
TRUE	High	Master Protein	Q9UBQ0	Vacuolar protein sorting-associated protein 29 OS=Homo sapiens GN=VPS29 PE=1 SV=1	0	22.9603	32.967	6	15	6	1	182	20.493	6.79	2.162	0	43.9422	6
TRUE	High	Master Protein	O75506	Heat shock factor-binding protein 1 OS=Homo sapiens GN=HSBP1 PE=1 SV=1	0	14.929	64.4737	3	8	3	1	76	8.538	4.36	2.728	0	31.5331	3
TRUE	High	Master Protein	O75348	V-type proton ATPase subunit G 1 OS=Homo sapiens GN=ATP6V1G1 PE=1 SV=3	0	12.2064	28.8136	4	9	4	1	118	13.749	8.79	3.642	0	22.2793	4
TRUE	High	Master Protein	O00483	Cytochrome c oxidase subunit NDUFA4 OS=Homo sapiens GN=NDUFA4 PE=1 SV=1	0	8.70667	33.3333	3	10	3	1	81	9.364	9.38	2.162	0	26.3826	3
TRUE	High	Master Protein	Q9BUR5	Apolipoprotein O OS=Homo sapiens GN=APOO PE=1 SV=1	0.00275387	3.99439	5.55556	1	1	1	1	198	22.271	9.13	0.194	0	3.55701	1
TRUE	High	Master Protein	P50570	Dynamin-2 OS=Homo sapiens GN=DNM2 PE=1 SV=2	0	12.0548	5.86207	5	6	5	1	870	98.003	7.44	0.22	0	15.2356	5
TRUE	High	Master Protein	P26022	Pentraxin-related protein PTX3 OS=Homo sapiens GN=PTX3 PE=1 SV=3	0.00845528	3.22468	3.67454	1	1	1	1	381	41.949	5.01	0.122	0	3.37931	1
TRUE	High	Master Protein	O15294	UDP-N-acetylglucosamine--peptide N-acetylglucosaminyltransferase 110 kDa subunit OS=Homo sapiens GN=OGT PE=1 SV=3	0	9.47156	3.05927	3	4	3	1	1046	116.85	6.7	0.134	0	12.0321	3
TRUE	High	Master Protein	Q14195	Dihydropyrimidinase-related protein 3 OS=Homo sapiens GN=DPYSL3 PE=1 SV=1	0	91.1791	38.0702	16	50	13	1	570	61.924	6.49	3.748	0	164.461	16
TRUE	High	Master Protein	P40121	Macrophage-capping protein OS=Homo sapiens GN=CAPG PE=1 SV=2	0	22.6308	13.5057	4	13	4	1	348	38.474	6.19	1.054	0	44.2631	4
TRUE	High	Master Protein	P20591	Interferon-induced GTP-binding protein Mx1 OS=Homo sapiens GN=MX1 PE=1 SV=4	0	18.3994	10.574	5	5	5	1	662	75.473	5.83	0.307	0	12.9379	5
TRUE	Medium	Master Protein	P56556	NADH dehydrogenase [ubiquinone] 1 alpha subcomplex subunit 6 OS=Homo sapiens GN=NDUFA6 PE=1 SV=3	0.012979	2.66595	5.19481	1	3	1	1	154	17.859	10.14	0.259	0	7.37261	1
TRUE	High	Master Protein	P35080	Profilin-2 OS=Homo sapiens GN=PFN2 PE=1 SV=3	0	13.128	19.2857	2	7	2	1	140	15.036	6.99	1.371	0	24.8272	2
TRUE	High	Master Protein	P30049	ATP synthase subunit delta, mitochondrial OS=Homo sapiens GN=ATP5D PE=1 SV=2	0	9.69499	13.6905	2	7	2	1	168	17.479	5.49	0.778	0	24.469	2
TRUE	High	Master Protein	Q10713	Mitochondrial-processing peptidase subunit alpha OS=Homo sapiens GN=PMPCA PE=1 SV=2	0.000732332	5.39491	3.61905	2	3	2	1	525	58.216	6.92	0.155	0	7.88336	2
TRUE	High	Master Protein	Q9H2U2	Inorganic pyrophosphatase 2, mitochondrial OS=Homo sapiens GN=PPA2 PE=1 SV=2	0	24.7775	30.8383	7	13	6	1	334	37.896	7.39	1.089	0	36.8491	7
TRUE	High	Master Protein	Q7L576	Cytoplasmic FMR1-interacting protein 1 OS=Homo sapiens GN=CYFIP1 PE=1 SV=1	0	26.5625	7.98085	6	13	6	1	1253	145.089	6.9	0.233	0	34.3333	6
TRUE	High	Master Protein	P49720	Proteasome subunit beta type-3 OS=Homo sapiens GN=PSMB3 PE=1 SV=2	0	13.7554	15.6098	3	8	3	1	205	22.933	6.55	1.512	0	21.4959	3
TRUE	High	Master Protein	P54886	Delta-1-pyrroline-5-carboxylate synthase OS=Homo sapiens GN=ALDH18A1 PE=1 SV=2	0	86.6027	28.3019	18	46	18	1	795	87.248	7.12	1.754	0	142.304	18
TRUE	High	Master Protein	Q13596	Sorting nexin-1 OS=Homo sapiens GN=SNX1 PE=1 SV=3	0	36.6561	24.9042	11	26	9	1	522	59.033	5.15	1.326	2	75.8714	11
TRUE	High	Master Protein	Q99714	3-hydroxyacyl-CoA dehydrogenase type-2 OS=Homo sapiens GN=HSD17B10 PE=1 SV=3	0	41.8665	48.659	8	27	8	1	261	26.906	7.78	3.217	0	77.4391	8
TRUE	High	Master Protein	Q641Q2	WASH complex subunit FAM21A OS=Homo sapiens GN=FAM21A PE=2 SV=3	0	15.0012	4.02685	4	9	4	1	1341	147.095	4.81	0.141	0	24.997	4
TRUE	High	Master Protein	P07814	Bifunctional glutamate/proline--tRNA ligase OS=Homo sapiens GN=EPRS PE=1 SV=5	0	240.934	39.0212	45	134	45	1	1512	170.483	7.33	2.808	0	403.58	45
TRUE	High	Master Protein	Q32MZ4	Leucine-rich repeat flightless-interacting protein 1 OS=Homo sapiens GN=LRRFIP1 PE=1 SV=2	0	58.9263	17.0792	10	22	9	1	808	89.199	4.65	0.758	1	80.1715	10
TRUE	High	Master Protein	Q96KC8	DnaJ homolog subfamily C member 1 OS=Homo sapiens GN=DNAJC1 PE=1 SV=1	0.00341763	3.85511	2.70758	1	1	1	1	554	63.843	8.63	0.072	0	3.40313	1
TRUE	High	Master Protein	P04083	Annexin A1 OS=Homo sapiens GN=ANXA1 PE=1 SV=2	0	110.091	65.896	21	87	21	1	346	38.69	7.02	14.505	0	249.321	21
TRUE	High	Master Protein	O75964	ATP synthase subunit g, mitochondrial OS=Homo sapiens GN=ATP5L PE=1 SV=3	0	17.6619	32.0388	3	11	3	1	103	11.421	9.64	3.217	0	29.8519	3
TRUE	High	Master Protein	P43304	Glycerol-3-phosphate dehydrogenase, mitochondrial OS=Homo sapiens GN=GPD2 PE=1 SV=3	0	41.1055	19.8074	11	26	11	1	727	80.802	7.69	0.738	0	71.4896	11
TRUE	High	Master Protein	P63167	Dynein light chain 1, cytoplasmic OS=Homo sapiens GN=DYNLL1 PE=1 SV=1	0	32.8359	44.9438	3	21	2	1	89	10.359	7.4	24.119	1	57.3417	3
TRUE	High	Master Protein	Q9BYT8	Neurolysin, mitochondrial OS=Homo sapiens GN=NLN PE=1 SV=1	0	20.6405	6.25	2	11	2	1	704	80.6	6.64	0.252	0	31.943	2
TRUE	High	Master Protein	O00743	Serine/threonine-protein phosphatase 6 catalytic subunit OS=Homo sapiens GN=PPP6C PE=1 SV=1	0	6.34394	6.22951	1	3	1	1	305	35.121	5.69	0.245	0	7.5951	1
TRUE	High	Master Protein	O00217	NADH dehydrogenase [ubiquinone] iron-sulfur protein 8, mitochondrial OS=Homo sapiens GN=NDUFS8 PE=1 SV=1	0	15.8913	17.619	3	7	3	1	210	23.69	6.34	0.778	0	25.5641	3
TRUE	High	Master Protein	P26373	60S ribosomal protein L13 OS=Homo sapiens GN=RPL13 PE=1 SV=4	0	34.5268	33.6493	8	29	8	1	211	24.247	11.65	4.179	0	83.0009	8
TRUE	High	Master Protein	O43747	AP-1 complex subunit gamma-1 OS=Homo sapiens GN=AP1G1 PE=1 SV=5	0	27.5499	10.219	7	20	7	1	822	91.293	6.8	0.492	0	55.2087	7
TRUE	High	Master Protein	O60832	H/ACA ribonucleoprotein complex subunit 4 OS=Homo sapiens GN=DKC1 PE=1 SV=3	0	16.9892	8.75486	5	10	5	1	514	57.638	9.42	0.403	0	23.621	5
TRUE	High	Master Protein	P55735	Protein SEC13 homolog OS=Homo sapiens GN=SEC13 PE=1 SV=3	0	55.224	38.1988	10	31	10	1	322	35.518	5.48	4.412	0	109.05	10
TRUE	High	Master Protein	Q13509	Tubulin beta-3 chain OS=Homo sapiens GN=TUBB3 PE=1 SV=2	0	168.375	64	20	129	6	1	450	50.4	4.93	25.102	0	382.483	20
TRUE	High	Master Protein	O75477	Erlin-1 OS=Homo sapiens GN=ERLIN1 PE=1 SV=1	0	40.7951	29.4798	10	27	7	1	346	38.901	7.87	1.873	0	84.6387	10
TRUE	Low	Master Protein	Q8NCQ2	Uncharacterized protein CSNK1G2-AS1 OS=Homo sapiens GN=CSNK1G2-AS1 PE=2 SV=2	0.0544293	1.70819	4.72973	1	1	1	1	148	16.06	11.82	0.233	0	2.09909	1
TRUE	High	Master Protein	Q96DB5	Regulator of microtubule dynamics protein 1 OS=Homo sapiens GN=RMDN1 PE=1 SV=1	0	18.8596	18.1529	4	8	4	1	314	35.785	8.5	0.616	0	27.7282	4
TRUE	Low	Master Protein	Q7Z2W7	Transient receptor potential cation channel subfamily M member 8 OS=Homo sapiens GN=TRPM8 PE=1 SV=2	0.107923	1.35546	0.996377	1	1	1	1	1104	127.603	7.24	0.041	0	2.64519	1
TRUE	High	Master Protein	P11177	Pyruvate dehydrogenase E1 component subunit beta, mitochondrial OS=Homo sapiens GN=PDHB PE=1 SV=3	0	34.8426	38.9972	10	27	10	1	359	39.208	6.65	2.36	0	74.1899	10
TRUE	High	Master Protein	Q9BPW8	Protein NipSnap homolog 1 OS=Homo sapiens GN=NIPSNAP1 PE=1 SV=1	0	16.7629	28.169	5	13	5	1	284	33.289	9.31	0.896	0	39.6431	5
TRUE	High	Master Protein	O15212	Prefoldin subunit 6 OS=Homo sapiens GN=PFDN6 PE=1 SV=1	0	8.91661	20.155	2	5	2	1	129	14.574	8.88	0.778	0	14.2209	2
TRUE	High	Master Protein	P62140	Serine/threonine-protein phosphatase PP1-beta catalytic subunit OS=Homo sapiens GN=PPP1CB PE=1 SV=3	0	61.0135	52.9052	11	29	3	1	327	37.163	6.19	4.012	0	102.658	11
TRUE	High	Master Protein	Q92974	Rho guanine nucleotide exchange factor 2 OS=Homo sapiens GN=ARHGEF2 PE=1 SV=4	0	25.7266	10.6491	9	15	9	1	986	111.473	7.27	0.328	0	32.3985	9
TRUE	High	Master Protein	P40123	Adenylyl cyclase-associated protein 2 OS=Homo sapiens GN=CAP2 PE=1 SV=1	0	15.8744	10.2725	5	13	3	1	477	52.791	6.37	0.562	0	36.875	5
TRUE	High	Master Protein	P29144	Tripeptidyl-peptidase 2 OS=Homo sapiens GN=TPP2 PE=1 SV=4	0	37.0238	7.52602	8	20	8	1	1249	138.263	6.32	0.323	0	59.8867	8
TRUE	High	Master Protein	Q13541	Eukaryotic translation initiation factor 4E-binding protein 1 OS=Homo sapiens GN=EIF4EBP1 PE=1 SV=3	0	12.9823	32.2034	2	6	2	1	118	12.572	5.48	1.371	0	24.7253	2
TRUE	High	Master Protein	O75874	Isocitrate dehydrogenase [NADP] cytoplasmic OS=Homo sapiens GN=IDH1 PE=1 SV=2	0	39.1718	24.8792	11	25	10	1	414	46.63	7.01	1.512	1	73.7855	11
TRUE	Medium	Master Protein	Q92692	Nectin-2 OS=Homo sapiens GN=PVRL2 PE=1 SV=1	0.0342742	1.98047	1.30112	1	4	1	1	538	57.706	4.82	0.083	0	10.1787	1
TRUE	High	Master Protein	O94979	Protein transport protein Sec31A OS=Homo sapiens GN=SEC31A PE=1 SV=3	0	87.5587	21.3115	23	69	23	1	1220	132.931	6.89	1.783	0	186.012	23
TRUE	High	Master Protein	O43865	Putative adenosylhomocysteinase 2 OS=Homo sapiens GN=AHCYL1 PE=1 SV=2	0	32.2666	16.9811	9	17	9	1	530	58.913	6.89	1.062	0	37.3172	9
TRUE	High	Master Protein	P26358	DNA (cytosine-5)-methyltransferase 1 OS=Homo sapiens GN=DNMT1 PE=1 SV=2	0	19.369	4.76485	6	9	6	1	1616	183.05	7.75	0.158	0	23.0708	6
TRUE	High	Master Protein	O76061	Stanniocalcin-2 OS=Homo sapiens GN=STC2 PE=1 SV=1	0.0040309	3.69715	10.596	2	4	2	1	302	33.227	7.3	0.359	0	7.95744	2
TRUE	High	Master Protein	O14561	Acyl carrier protein, mitochondrial OS=Homo sapiens GN=NDUFAB1 PE=1 SV=3	0	6.60357	8.97436	1	3	1	1	156	17.406	4.93	0.585	0	10.1328	1
TRUE	Medium	Master Protein	O43896	Kinesin-like protein KIF1C OS=Homo sapiens GN=KIF1C PE=1 SV=3	0.0342742	1.9784	0.906618	1	1	1	1	1103	122.87	6.9	0.032	0	1.70983	1
TRUE	High	Master Protein	Q9H488	GDP-fucose protein O-fucosyltransferase 1 OS=Homo sapiens GN=POFUT1 PE=1 SV=1	0	21.8049	22.1649	5	10	5	1	388	43.927	8.53	0.995	0	30.246	5
TRUE	High	Master Protein	Q08378	Golgin subfamily A member 3 OS=Homo sapiens GN=GOLGA3 PE=1 SV=2	0	9.65121	2.20294	2	2	2	1	1498	167.252	5.44	0.049	0	7.94961	2
TRUE	High	Master Protein	P00505	Aspartate aminotransferase, mitochondrial OS=Homo sapiens GN=GOT2 PE=1 SV=3	0	21.3338	10.9302	5	13	5	1	430	47.487	9.01	0.743	0	37.6985	5
TRUE	High	Master Protein	P10620	Microsomal glutathione S-transferase 1 OS=Homo sapiens GN=MGST1 PE=1 SV=1	0	13.1851	19.3548	3	6	3	1	155	17.587	9.39	1.683	0	15.1416	3
TRUE	High	Master Protein	Q9Y679	Ancient ubiquitous protein 1 OS=Homo sapiens GN=AUP1 PE=1 SV=1	0.00562541	3.42045	2.52101	1	1	1	1	476	52.995	8.09	0.089	0	2.56769	1
TRUE	High	Master Protein	Q01650	Large neutral amino acids transporter small subunit 1 OS=Homo sapiens GN=SLC7A5 PE=1 SV=2	0	18.2607	6.31164	3	9	3	1	507	54.974	7.72	0.413	0	33.1934	3
TRUE	High	Master Protein	Q9P0V3	SH3 domain-binding protein 4 OS=Homo sapiens GN=SH3BP4 PE=1 SV=1	0	9.33307	4.88058	3	5	3	1	963	107.428	7.71	0.124	0	12.1392	3
TRUE	High	Master Protein	O43181	NADH dehydrogenase [ubiquinone] iron-sulfur protein 4, mitochondrial OS=Homo sapiens GN=NDUFS4 PE=1 SV=1	0	11.49	14.8571	2	4	2	1	175	20.095	10.3	0.52	0	14.6268	2
TRUE	High	Master Protein	Q9NW64	Pre-mRNA-splicing factor RBM22 OS=Homo sapiens GN=RBM22 PE=1 SV=1	0	6.28449	4.28571	2	3	2	1	420	46.865	8.54	0.186	0	6.936	2
TRUE	High	Master Protein	P13804	Electron transfer flavoprotein subunit alpha, mitochondrial OS=Homo sapiens GN=ETFA PE=1 SV=1	0	65.0651	48.6486	11	30	11	1	333	35.058	8.38	3.489	0	99.8644	11
TRUE	High	Master Protein	P36776	Lon protease homolog, mitochondrial OS=Homo sapiens GN=LONP1 PE=1 SV=2	0	34.5327	10.9489	7	14	7	1	959	106.422	6.39	0.448	0	37.3782	7
TRUE	High	Master Protein	Q92734	Protein TFG OS=Homo sapiens GN=TFG PE=1 SV=2	0	17.3022	18.75	5	16	5	1	400	43.421	5.1	1.424	0	52.5579	5
TRUE	High	Master Protein	O95881	Thioredoxin domain-containing protein 12 OS=Homo sapiens GN=TXNDC12 PE=1 SV=1	0	14.0662	22.6744	3	11	3	1	172	19.194	5.4	0.701	0	27.8686	3
TRUE	Medium	Master Protein	Q9Y3A3	MOB-like protein phocein OS=Homo sapiens GN=MOB4 PE=1 SV=1	0.0132308	2.60924	3.55556	1	4	1	1	225	26.016	5.78	0.166	0	10.1379	1
TRUE	Medium	Master Protein	Q8IXI1	Mitochondrial Rho GTPase 2 OS=Homo sapiens GN=RHOT2 PE=1 SV=2	0.0252644	2.17308	1.45631	1	2	1	1	618	68.075	5.86	0.08	0	4.82333	1
TRUE	High	Master Protein	P12955	Xaa-Pro dipeptidase OS=Homo sapiens GN=PEPD PE=1 SV=3	0	12.5444	7.30223	3	8	3	1	493	54.513	6	0.292	0	27.0449	3
TRUE	Medium	Master Protein	P51970	NADH dehydrogenase [ubiquinone] 1 alpha subcomplex subunit 8 OS=Homo sapiens GN=NDUFA8 PE=1 SV=3	0.0244189	2.19233	4.65116	1	2	1	1	172	20.092	7.65	0.233	0	4.40759	1
TRUE	Medium	Master Protein	Q03518	Antigen peptide transporter 1 OS=Homo sapiens GN=TAP1 PE=1 SV=2	0.0387906	1.91471	1.36139	1	1	1	1	808	87.163	8.02	0.061	0	1.90292	1
TRUE	High	Master Protein	Q96AG4	Leucine-rich repeat-containing protein 59 OS=Homo sapiens GN=LRRC59 PE=1 SV=1	0	103.547	55.0489	16	64	16	1	307	34.909	9.57	15.681	0	201.903	16
TRUE	High	Master Protein	P84085	ADP-ribosylation factor 5 OS=Homo sapiens GN=ARF5 PE=1 SV=2	0	29.3408	28.8889	4	17	1	1	180	20.517	6.79	2.455	0	49.1754	4
TRUE	High	Master Protein	P45974	Ubiquitin carboxyl-terminal hydrolase 5 OS=Homo sapiens GN=USP5 PE=1 SV=2	0	37.7256	13.6364	8	23	8	1	858	95.725	5.03	0.569	0	73.1685	8
TRUE	High	Master Protein	O43676	NADH dehydrogenase [ubiquinone] 1 beta subcomplex subunit 3 OS=Homo sapiens GN=NDUFB3 PE=1 SV=3	0.00176491	4.54822	21.4286	2	5	2	1	98	11.395	9.2	1.154	0	13.571	2
TRUE	Low	Master Protein	O60422	One cut domain family member 3 OS=Homo sapiens GN=ONECUT3 PE=2 SV=2	0.0694444	1.58939	1.417	1	1	1	1	494	50.006	9.88	0.116	0	2.21945	1
TRUE	High	Master Protein	O60271	C-Jun-amino-terminal kinase-interacting protein 4 OS=Homo sapiens GN=SPAG9 PE=1 SV=4	0	30.3725	13.3989	10	17	10	1	1321	146.115	5.15	0.338	0	50.633	10
TRUE	High	Master Protein	P46108	Adapter molecule crk OS=Homo sapiens GN=CRK PE=1 SV=2	0.00465116	3.6552	5.92105	2	5	2	1	304	33.81	5.55	0.274	0	12.227	2
TRUE	High	Master Protein	Q96KP4	Cytosolic non-specific dipeptidase OS=Homo sapiens GN=CNDP2 PE=1 SV=2	0	18.1799	14.1053	5	7	5	1	475	52.845	5.97	0.487	0	23.2794	5
TRUE	High	Master Protein	P07954	Fumarate hydratase, mitochondrial OS=Homo sapiens GN=FH PE=1 SV=3	0	61.9886	31.9608	12	32	12	1	510	54.602	8.76	2.054	0	108.466	12
TRUE	High	Master Protein	Q9NX63	MICOS complex subunit MIC19 OS=Homo sapiens GN=CHCHD3 PE=1 SV=1	0	34.1282	38.326	9	23	9	1	227	26.136	8.28	2.162	0	77.0794	9
TRUE	High	Master Protein	P37802	Transgelin-2 OS=Homo sapiens GN=TAGLN2 PE=1 SV=3	0	103.897	88.4422	15	61	15	1	199	22.377	8.25	42.94	0	200.843	15
TRUE	Medium	Master Protein	Q12974	Protein tyrosine phosphatase type IVA 2 OS=Homo sapiens GN=PTP4A2 PE=1 SV=1	0.016898	2.4364	4.79042	1	2	1	1	167	19.115	8.37	0.212	0	4.1769	1
TRUE	High	Master Protein	Q6GMV3	Putative peptidyl-tRNA hydrolase PTRHD1 OS=Homo sapiens GN=PTRHD1 PE=1 SV=1	0.00144823	4.76947	12.1429	2	2	2	1	140	15.795	9.1	0.778	0	4.64891	2
TRUE	Low	Master Protein	Q9Y320	Thioredoxin-related transmembrane protein 2 OS=Homo sapiens GN=TMX2 PE=1 SV=1	0.0746753	1.54806	3.37838	1	1	1	1	296	34.016	8.69	0.136	0	2.39694	1
TRUE	High	Master Protein	P61011	Signal recognition particle 54 kDa protein OS=Homo sapiens GN=SRP54 PE=1 SV=1	0	23.0452	14.881	7	9	7	1	504	55.668	8.75	0.546	0	27.8902	7
TRUE	High	Master Protein	O00764	Pyridoxal kinase OS=Homo sapiens GN=PDXK PE=1 SV=1	0	13.4214	13.7821	3	7	3	1	312	35.08	6.13	0.413	0	26.6682	3
TRUE	High	Master Protein	P11216	Glycogen phosphorylase, brain form OS=Homo sapiens GN=PYGB PE=1 SV=5	0	111.531	41.0439	26	69	22	1	843	96.635	6.86	2.643	4	202.939	26
TRUE	High	Master Protein	Q9Y5M8	Signal recognition particle receptor subunit beta OS=Homo sapiens GN=SRPRB PE=1 SV=3	0	60.9005	43.5424	10	28	10	1	271	29.684	9.04	3.833	0	93.3358	10
TRUE	High	Master Protein	Q15738	Sterol-4-alpha-carboxylate 3-dehydrogenase, decarboxylating OS=Homo sapiens GN=NSDHL PE=1 SV=2	0	10.7615	7.7748	2	6	2	1	373	41.874	8.06	0.304	0	15.6079	2
TRUE	High	Master Protein	Q6XE24	RNA-binding motif, single-stranded-interacting protein 3 OS=Homo sapiens GN=RBMS3 PE=1 SV=1	0	7.78826	5.72082	2	4	2	1	437	47.809	8.03	0.292	0	15.9415	2
TRUE	High	Master Protein	O14617	AP-3 complex subunit delta-1 OS=Homo sapiens GN=AP3D1 PE=1 SV=1	0	33.1337	8.75976	8	14	8	1	1153	130.076	8.48	0.397	0	44.5448	8
TRUE	High	Master Protein	Q9Y3E5	Peptidyl-tRNA hydrolase 2, mitochondrial OS=Homo sapiens GN=PTRH2 PE=1 SV=1	0	11.3416	23.4637	2	5	2	1	179	19.181	8.73	0.52	0	21.5585	2
TRUE	High	Master Protein	C9JLW8	Protein FAM195B OS=Homo sapiens GN=FAM195B PE=1 SV=1	0.000732332	5.20476	20.6186	2	4	2	1	97	10.914	9.41	0.668	0	9.94538	2
TRUE	High	Master Protein	Q07866	Kinesin light chain 1 OS=Homo sapiens GN=KLC1 PE=1 SV=2	0	47.9864	19.1972	12	29	10	1	573	65.269	6.2	1.198	2	77.4795	12
TRUE	High	Master Protein	Q15382	GTP-binding protein Rheb OS=Homo sapiens GN=RHEB PE=1 SV=1	0	14.1526	23.3696	4	10	4	1	184	20.485	5.92	1.424	0	23.5979	4
TRUE	High	Master Protein	Q9Y6E0	Serine/threonine-protein kinase 24 OS=Homo sapiens GN=STK24 PE=1 SV=1	0	7.62875	14.2212	4	6	4	1	443	49.277	5.69	0.445	0	13.2398	4
TRUE	High	Master Protein	Q9UKX7	Nuclear pore complex protein Nup50 OS=Homo sapiens GN=NUP50 PE=1 SV=2	0	6.66195	6.62393	2	2	2	1	468	50.113	7.06	0.179	0	7.10536	2
TRUE	High	Master Protein	P53367	Arfaptin-1 OS=Homo sapiens GN=ARFIP1 PE=1 SV=2	0	6.57708	6.16622	2	4	2	1	373	41.713	6.7	0.186	0	9.92143	2
TRUE	High	Master Protein	Q92797	Symplekin OS=Homo sapiens GN=SYMPK PE=1 SV=2	0.00176491	4.49682	3.06122	2	2	2	1	1274	141.059	6.13	0.064	0	3.86186	2
TRUE	High	Master Protein	P13797	Plastin-3 OS=Homo sapiens GN=PLS3 PE=1 SV=4	0	178.698	56.9841	30	108	30	1	630	70.766	5.6	8.467	0	349.126	30
TRUE	High	Master Protein	O75312	Zinc finger protein ZPR1 OS=Homo sapiens GN=ZPR1 PE=1 SV=1	0.00275387	4.09246	5.22876	2	2	2	1	459	50.893	4.73	0.186	0	4.72865	2
TRUE	Medium	Master Protein	Q9HCK5	Protein argonaute-4 OS=Homo sapiens GN=AGO4 PE=1 SV=2	0.0277372	2.11193	1.62602	1	1	1	1	861	97.035	9.06	0.046	0	2.37255	1
TRUE	High	Master Protein	O43681	ATPase ASNA1 OS=Homo sapiens GN=ASNA1 PE=1 SV=2	0	16.266	16.954	5	12	5	1	348	38.767	4.91	0.968	0	31.9997	5
TRUE	High	Master Protein	P07686	Beta-hexosaminidase subunit beta OS=Homo sapiens GN=HEXB PE=1 SV=3	0	37.7741	20.6835	9	27	9	1	556	63.071	6.76	1.009	0	84.3105	9
TRUE	High	Master Protein	Q8WUM4	Programmed cell death 6-interacting protein OS=Homo sapiens GN=PDCD6IP PE=1 SV=1	0	110.84	34.3318	26	75	26	1	868	95.963	6.52	2.511	0	226.358	26
TRUE	High	Master Protein	Q9HCC0	Methylcrotonoyl-CoA carboxylase beta chain, mitochondrial OS=Homo sapiens GN=MCCC2 PE=1 SV=1	0.0040309	3.70405	3.37478	2	2	2	1	563	61.294	7.68	0.141	0	4.80496	2
TRUE	High	Master Protein	P48047	ATP synthase subunit O, mitochondrial OS=Homo sapiens GN=ATP5O PE=1 SV=1	0	34.7899	43.1925	7	22	7	1	213	23.263	9.96	2.162	0	68.1245	7
TRUE	High	Master Protein	Q9P2R3	Rabankyrin-5 OS=Homo sapiens GN=ANKFY1 PE=1 SV=2	0	13.1964	3.67836	3	6	3	1	1169	128.318	6.1	0.15	0	16.6337	3
TRUE	High	Master Protein	P98095	Fibulin-2 OS=Homo sapiens GN=FBLN2 PE=1 SV=2	0	8.48142	2.44932	2	2	2	1	1184	126.489	4.82	0.084	0	5.67119	2
TRUE	High	Master Protein	P20073	Annexin A7 OS=Homo sapiens GN=ANXA7 PE=1 SV=3	0	41.94	26.6393	10	29	10	1	488	52.706	5.68	2.325	0	75.0433	10
TRUE	High	Master Protein	Q9Y608	Leucine-rich repeat flightless-interacting protein 2 OS=Homo sapiens GN=LRRFIP2 PE=1 SV=1	0	19.9307	5.82524	4	7	3	1	721	82.121	6.95	0.278	0	19.385	4
TRUE	High	Master Protein	P11021	78 kDa glucose-regulated protein OS=Homo sapiens GN=HSPA5 PE=1 SV=2	0	329.627	77.9817	44	320	41	1	654	72.288	5.16	59.324	5	1046.81	44
TRUE	High	Master Protein	Q96A33	Coiled-coil domain-containing protein 47 OS=Homo sapiens GN=CCDC47 PE=1 SV=1	0	30.9192	19.4617	8	16	8	1	483	55.838	4.87	1.154	0	45.4772	8
TRUE	High	Master Protein	P06132	Uroporphyrinogen decarboxylase OS=Homo sapiens GN=UROD PE=1 SV=2	0	8.18266	7.08447	2	3	2	1	367	40.761	6.14	0.274	0	9.06369	2
TRUE	High	Master Protein	O95249	Golgi SNAP receptor complex member 1 OS=Homo sapiens GN=GOSR1 PE=1 SV=1	0.00109051	4.88273	4.8	1	2	1	1	250	28.595	9.42	0.122	0	2.62443	1
TRUE	High	Master Protein	Q8N766	ER membrane protein complex subunit 1 OS=Homo sapiens GN=EMC1 PE=1 SV=1	0	24.2558	11.9839	9	16	9	1	993	111.689	7.66	0.487	0	40.7918	9
TRUE	High	Master Protein	Q9UGP8	Translocation protein SEC63 homolog OS=Homo sapiens GN=SEC63 PE=1 SV=2	0	52.8404	17.8947	11	25	11	1	760	87.942	5.31	0.901	0	75.3882	11
TRUE	High	Master Protein	Q9BZF9	Uveal autoantigen with coiled-coil domains and ankyrin repeats OS=Homo sapiens GN=UACA PE=1 SV=2	0	30.1343	6.49718	9	19	9	1	1416	162.404	7.03	0.212	0	46.5319	9
TRUE	High	Master Protein	O14908	PDZ domain-containing protein GIPC1 OS=Homo sapiens GN=GIPC1 PE=1 SV=2	0	17.9728	24.9249	5	9	5	1	333	36.027	6.28	1.069	0	24.4711	5
TRUE	High	Master Protein	Q14318	Peptidyl-prolyl cis-trans isomerase FKBP8 OS=Homo sapiens GN=FKBP8 PE=1 SV=2	0	15.8735	12.8641	4	8	4	1	412	44.534	4.84	0.369	0	20.3256	4
TRUE	High	Master Protein	O00203	AP-3 complex subunit beta-1 OS=Homo sapiens GN=AP3B1 PE=1 SV=3	0	13.496	4.11335	4	4	4	1	1094	121.244	6.04	0.147	0	11.0529	4
TRUE	High	Master Protein	Q9NP61	ADP-ribosylation factor GTPase-activating protein 3 OS=Homo sapiens GN=ARFGAP3 PE=1 SV=1	0.00176491	4.45859	3.68217	2	2	2	1	516	56.893	7.36	0.145	0	4.8165	2
TRUE	Low	Master Protein	Q8WUW1	Protein BRICK1 OS=Homo sapiens GN=BRK1 PE=1 SV=1	0.0565724	1.69508	9.33333	1	1	1	1	75	8.739	5.45	0.389	0	2.245	1
TRUE	High	Master Protein	Q92616	Translational activator GCN1 OS=Homo sapiens GN=GCN1L1 PE=1 SV=6	0	56.8956	9.58443	17	33	17	1	2671	292.572	7.47	0.262	0	97.7519	17
TRUE	High	Master Protein	O00154	Cytosolic acyl coenzyme A thioester hydrolase OS=Homo sapiens GN=ACOT7 PE=1 SV=3	0	17.2952	13.1579	4	10	4	1	380	41.769	8.54	0.52	0	34.5903	4
TRUE	High	Master Protein	P26440	Isovaleryl-CoA dehydrogenase, mitochondrial OS=Homo sapiens GN=IVD PE=1 SV=1	0.00845528	3.21767	2.12766	1	2	1	1	423	46.29	8.19	0.093	0	2.80287	1
TRUE	High	Master Protein	Q08379	Golgin subfamily A member 2 OS=Homo sapiens GN=GOLGA2 PE=1 SV=3	0	24.4984	10.8782	6	9	6	1	1002	113.017	5.02	0.254	0	31.5352	6
TRUE	High	Master Protein	Q66K74	Microtubule-associated protein 1S OS=Homo sapiens GN=MAP1S PE=1 SV=2	0	14.4601	3.68272	3	6	3	1	1059	112.142	7.3	0.207	0	17.3022	3
TRUE	High	Master Protein	P56381	ATP synthase subunit epsilon, mitochondrial OS=Homo sapiens GN=ATP5E PE=1 SV=2	0.00275387	4.07098	29.4118	2	5	2	1	51	5.776	9.92	2.162	0	12.0036	2
TRUE	High	Master Protein	P56385	ATP synthase subunit e, mitochondrial OS=Homo sapiens GN=ATP5I PE=1 SV=2	0	8.07385	31.8841	2	5	2	1	69	7.928	9.35	1.512	0	18.57	2
TRUE	High	Master Protein	Q7Z4H8	KDEL motif-containing protein 2 OS=Homo sapiens GN=KDELC2 PE=1 SV=2	0	16.2055	11.0454	4	8	4	1	507	58.535	8.24	0.322	0	23.9648	4
TRUE	High	Master Protein	Q12888	Tumor suppressor p53-binding protein 1 OS=Homo sapiens GN=TP53BP1 PE=1 SV=2	0	98.4252	16.8357	20	41	20	1	1972	213.443	4.7	0.676	0	134.108	20
TRUE	High	Master Protein	P06744	Glucose-6-phosphate isomerase OS=Homo sapiens GN=GPI PE=1 SV=4	0	96.9663	43.5484	19	57	19	1	558	63.107	8.32	3.354	0	183.458	19
TRUE	High	Master Protein	P49589	Cysteine--tRNA ligase, cytoplasmic OS=Homo sapiens GN=CARS PE=1 SV=3	0	35.4366	18.1818	11	19	11	1	748	85.419	6.76	0.874	0	47.3199	11
TRUE	High	Master Protein	O60361	Putative nucleoside diphosphate kinase OS=Homo sapiens GN=NME2P1 PE=5 SV=1	0	33.2414	59.854	7	33	1	1	137	15.519	8.57	6.943	0	90.2142	7
TRUE	High	Master Protein	O95831	Apoptosis-inducing factor 1, mitochondrial OS=Homo sapiens GN=AIFM1 PE=1 SV=1	0	31.175	16.1501	8	19	8	1	613	66.859	8.95	0.719	0	56.1322	8
TRUE	High	Master Protein	Q15436	Protein transport protein Sec23A OS=Homo sapiens GN=SEC23A PE=1 SV=2	0	80.8087	24.8366	14	43	12	1	765	86.105	7.08	1.834	1	140.848	14
TRUE	High	Master Protein	P10644	cAMP-dependent protein kinase type I-alpha regulatory subunit OS=Homo sapiens GN=PRKAR1A PE=1 SV=1	0	34.8052	27.2966	11	26	11	1	381	42.955	5.35	2.34	0	78.0006	11
TRUE	High	Master Protein	Q93050	V-type proton ATPase 116 kDa subunit a isoform 1 OS=Homo sapiens GN=ATP6V0A1 PE=2 SV=3	0	10.9109	4.54002	3	5	3	1	837	96.35	6.43	0.174	0	16.752	3
TRUE	High	Master Protein	Q5GLZ8	Probable E3 ubiquitin-protein ligase HERC4 OS=Homo sapiens GN=HERC4 PE=1 SV=1	0	7.40564	2.08136	2	3	2	1	1057	118.487	6.19	0.08	0	8.13868	2
TRUE	High	Master Protein	P30043	Flavin reductase (NADPH) OS=Homo sapiens GN=BLVRB PE=1 SV=3	0	18.6093	27.1845	4	9	4	1	206	22.105	7.65	1.848	0	31.0276	4
TRUE	High	Master Protein	P25325	3-mercaptopyruvate sulfurtransferase OS=Homo sapiens GN=MPST PE=1 SV=3	0	7.15495	7.40741	2	4	2	1	297	33.158	6.6	0.259	0	10.745	2
TRUE	High	Master Protein	P12236	ADP/ATP translocase 3 OS=Homo sapiens GN=SLC25A6 PE=1 SV=4	0	45.8135	41.6107	13	45	1	1	298	32.845	9.74	3.329	2	131.414	13
TRUE	High	Master Protein	Q5XKP0	Protein QIL1 OS=Homo sapiens GN=QIL1 PE=1 SV=1	0.00934278	3.13014	11.8644	2	3	2	1	118	13.079	9.42	0.931	0	4.29845	2
TRUE	High	Master Protein	Q96TA1	Niban-like protein 1 OS=Homo sapiens GN=FAM129B PE=1 SV=3	0	79.4055	36.193	18	53	18	1	746	84.085	6.19	2.008	0	155.108	18
TRUE	High	Master Protein	P30084	Enoyl-CoA hydratase, mitochondrial OS=Homo sapiens GN=ECHS1 PE=1 SV=4	0	49.0908	30.3448	7	25	7	1	290	31.367	8.07	2.548	0	70.5677	7
TRUE	High	Master Protein	P61006	Ras-related protein Rab-8A OS=Homo sapiens GN=RAB8A PE=1 SV=1	0	24.668	31.401	6	25	2	1	207	23.653	9.07	1.581	0	77.2658	6
TRUE	High	Master Protein	P50995	Annexin A11 OS=Homo sapiens GN=ANXA11 PE=1 SV=1	0	38.6399	22.9703	10	23	10	1	505	54.355	7.65	2.008	0	64.2646	10
TRUE	High	Master Protein	P52294	Importin subunit alpha-5 OS=Homo sapiens GN=KPNA1 PE=1 SV=3	0	24.6738	13.5688	4	9	2	1	538	60.184	5.01	0.668	0	36.5994	4
TRUE	High	Master Protein	Q9NVZ3	Adaptin ear-binding coat-associated protein 2 OS=Homo sapiens GN=NECAP2 PE=1 SV=1	0	11.6431	14.0684	2	7	2	1	263	28.321	8.38	0.54	0	21.2069	2
TRUE	High	Master Protein	O00560	Syntenin-1 OS=Homo sapiens GN=SDCBP PE=1 SV=1	0.0040309	3.74836	3.69128	1	1	1	1	298	32.424	7.53	0.136	0	3.12165	1
TRUE	High	Master Protein	Q99700	Ataxin-2 OS=Homo sapiens GN=ATXN2 PE=1 SV=2	0	12.5672	3.3511	3	7	3	1	1313	140.196	9.57	0.139	0	19.8515	3
TRUE	Medium	Master Protein	Q5UCC4	ER membrane protein complex subunit 10 OS=Homo sapiens GN=EMC10 PE=1 SV=1	0.0198931	2.31399	3.05344	1	3	1	1	262	27.33	6.13	0.194	0	8.37437	1
TRUE	High	Master Protein	P12111	Collagen alpha-3(VI) chain OS=Homo sapiens GN=COL6A3 PE=1 SV=5	0	299.42	25.5587	63	170	63	1	3177	343.457	6.68	1.368	0	515.802	63
TRUE	High	Master Protein	Q16891	MICOS complex subunit MIC60 OS=Homo sapiens GN=IMMT PE=1 SV=1	0	82.8007	35.6201	22	59	22	1	758	83.626	6.48	1.716	0	177.424	22
TRUE	High	Master Protein	P11047	Laminin subunit gamma-1 OS=Homo sapiens GN=LAMC1 PE=1 SV=3	0	150.118	24.363	29	72	29	1	1609	177.489	5.12	1.459	0	240.993	29
TRUE	High	Master Protein	P50213	Isocitrate dehydrogenase [NAD] subunit alpha, mitochondrial OS=Homo sapiens GN=IDH3A PE=1 SV=1	0	7.07443	4.91803	2	6	2	1	366	39.566	6.92	0.233	0	16.9003	2
TRUE	High	Master Protein	Q96QK1	Vacuolar protein sorting-associated protein 35 OS=Homo sapiens GN=VPS35 PE=1 SV=2	0	34.1065	13.3166	10	21	10	1	796	91.649	5.49	0.571	0	62.8284	10
TRUE	High	Master Protein	P17252	Protein kinase C alpha type OS=Homo sapiens GN=PRKCA PE=1 SV=4	0	30.6593	13.244	6	17	6	1	672	76.7	7.05	0.585	0	47.8665	6
TRUE	High	Master Protein	P33176	Kinesin-1 heavy chain OS=Homo sapiens GN=KIF5B PE=1 SV=1	0	171.676	45.5867	37	91	37	1	963	109.617	6.51	3.217	0	305.253	37
TRUE	High	Master Protein	P08559	Pyruvate dehydrogenase E1 component subunit alpha, somatic form, mitochondrial OS=Homo sapiens GN=PDHA1 PE=1 SV=3	0	23.6052	20	6	18	6	1	390	43.268	8.06	0.668	0	49.9798	6
TRUE	High	Master Protein	Q1KMD3	Heterogeneous nuclear ribonucleoprotein U-like protein 2 OS=Homo sapiens GN=HNRNPUL2 PE=1 SV=1	0	92.4308	28.7818	18	52	18	1	747	85.052	4.91	2.162	0	180.41	18
TRUE	High	Master Protein	P10606	Cytochrome c oxidase subunit 5B, mitochondrial OS=Homo sapiens GN=COX5B PE=1 SV=2	0	15.6382	24.031	4	13	4	1	129	13.687	8.81	2.162	0	35.1519	4
TRUE	High	Master Protein	Q8WUH6	Transmembrane protein 263 OS=Homo sapiens GN=TMEM263 PE=1 SV=1	0	13.8645	48.2759	4	8	4	1	116	11.741	9.32	1.783	0	24.7147	4
TRUE	High	Master Protein	P52907	F-actin-capping protein subunit alpha-1 OS=Homo sapiens GN=CAPZA1 PE=1 SV=3	0	90.1754	51.7483	10	57	9	1	286	32.902	5.69	10.548	2	164.37	10
TRUE	High	Master Protein	Q9P035	Very-long-chain (3R)-3-hydroxyacyl-CoA dehydratase 3 OS=Homo sapiens GN=PTPLAD1 PE=1 SV=2	0	14.0814	17.6796	4	11	4	1	362	43.132	8.94	0.624	0	33.7889	4
TRUE	High	Master Protein	P06576	ATP synthase subunit beta, mitochondrial OS=Homo sapiens GN=ATP5B PE=1 SV=3	0	178.254	63.138	23	95	23	1	529	56.525	5.4	10.602	0	342.768	23
TRUE	High	Master Protein	O95167	NADH dehydrogenase [ubiquinone] 1 alpha subcomplex subunit 3 OS=Homo sapiens GN=NDUFA3 PE=1 SV=1	0	11.0421	28.5714	1	2	1	1	84	9.273	8.46	1.512	0	10.2487	1
TRUE	High	Master Protein	Q13641	Trophoblast glycoprotein OS=Homo sapiens GN=TPBG PE=1 SV=1	0.00275387	4.04571	3.80952	2	3	2	1	420	46.003	6.83	0.222	0	7.24994	2
TRUE	Medium	Master Protein	P03928	ATP synthase protein 8 OS=Homo sapiens GN=MT-ATP8 PE=1 SV=1	0.0285215	2.10237	13.2353	1	3	1	1	68	7.986	9.91	0.778	0	4.53718	1
TRUE	High	Master Protein	P04406	Glyceraldehyde-3-phosphate dehydrogenase OS=Homo sapiens GN=GAPDH PE=1 SV=3	0	260.506	82.0896	21	250	21	1	335	36.03	8.46	298.358	0	827.915	21
TRUE	High	Master Protein	P54652	Heat shock-related 70 kDa protein 2 OS=Homo sapiens GN=HSPA2 PE=1 SV=1	0	116.945	26.4476	17	98	2	1	639	69.978	5.74	4.097	0	326.597	17
TRUE	High	Master Protein	Q9HD26	Golgi-associated PDZ and coiled-coil motif-containing protein OS=Homo sapiens GN=GOPC PE=1 SV=1	0	12.7426	10.3896	4	6	4	1	462	50.489	5.92	0.374	0	16.6156	4
TRUE	High	Master Protein	P27816	Microtubule-associated protein 4 OS=Homo sapiens GN=MAP4 PE=1 SV=3	0	258.952	54.0799	52	164	52	1	1152	120.93	5.43	7.019	0	498.163	52
TRUE	High	Master Protein	O60684	Importin subunit alpha-7 OS=Homo sapiens GN=KPNA6 PE=1 SV=1	0	31.1419	30.4104	7	21	5	1	536	59.991	4.98	1.096	1	46.9671	7
TRUE	High	Master Protein	Q9HCD5	Nuclear receptor coactivator 5 OS=Homo sapiens GN=NCOA5 PE=1 SV=2	0	6.98005	5.87219	3	5	3	1	579	65.496	9.6	0.292	0	11.5863	3
TRUE	Low	Master Protein	Q14517	Protocadherin Fat 1 OS=Homo sapiens GN=FAT1 PE=1 SV=2	0.0816052	1.50031	0.261552	1	2	1	1	4588	505.958	5	0.01	0	4.39354	1
TRUE	High	Master Protein	Q9BUN8	Derlin-1 OS=Homo sapiens GN=DERL1 PE=1 SV=1	0.00815395	3.24268	3.18725	1	4	1	1	251	28.782	9.51	0.194	0	10.9061	1
TRUE	Medium	Master Protein	P82909	28S ribosomal protein S36, mitochondrial OS=Homo sapiens GN=MRPS36 PE=1 SV=2	0.0101266	2.99654	12.6214	1	1	1	1	103	11.459	9.99	0.468	0	0	1
TRUE	High	Master Protein	Q9H9B4	Sideroflexin-1 OS=Homo sapiens GN=SFXN1 PE=1 SV=4	0	16.1298	24.8447	5	10	5	1	322	35.596	9.07	0.778	0	32.6695	5
TRUE	High	Master Protein	Q5T8D3	Acyl-CoA-binding domain-containing protein 5 OS=Homo sapiens GN=ACBD5 PE=1 SV=1	0	7.28657	5.05618	2	2	2	1	534	60.054	5.33	0.16	0	4.66723	2
TRUE	High	Master Protein	P05023	Sodium/potassium-transporting ATPase subunit alpha-1 OS=Homo sapiens GN=ATP1A1 PE=1 SV=1	0	176.285	36.3636	29	84	29	1	1023	112.824	5.49	4.118	0	265.63	29
TRUE	High	Master Protein	P36507	Dual specificity mitogen-activated protein kinase kinase 2 OS=Homo sapiens GN=MAP2K2 PE=1 SV=1	0	16.6256	10.25	4	7	3	1	400	44.396	6.55	0.52	1	20.9956	4
TRUE	High	Master Protein	P61981	14-3-3 protein gamma OS=Homo sapiens GN=YWHAG PE=1 SV=2	0	105.007	65.1822	15	62	10	1	247	28.285	4.89	20.544	0	208.552	15
TRUE	High	Master Protein	P13861	cAMP-dependent protein kinase type II-alpha regulatory subunit OS=Homo sapiens GN=PRKAR2A PE=1 SV=2	0	27.5303	22.7723	7	12	7	1	404	45.49	5.07	0.859	0	39.9534	7
TRUE	High	Master Protein	P14854	Cytochrome c oxidase subunit 6B1 OS=Homo sapiens GN=COX6B1 PE=1 SV=2	0	23.6871	47.6744	3	10	3	1	86	10.186	7.05	4.179	0	37.6536	3
TRUE	High	Master Protein	Q16881	Thioredoxin reductase 1, cytoplasmic OS=Homo sapiens GN=TXNRD1 PE=1 SV=3	0	111.268	43.6055	21	60	20	1	649	70.862	7.39	3.833	1	194.884	21
TRUE	High	Master Protein	Q99829	Copine-1 OS=Homo sapiens GN=CPNE1 PE=1 SV=1	0	22.6297	16.7598	6	17	6	1	537	59.022	5.83	0.701	0	50.5866	6
TRUE	High	Master Protein	Q92572	AP-3 complex subunit sigma-1 OS=Homo sapiens GN=AP3S1 PE=1 SV=1	0	10.7604	18.1347	3	4	3	1	193	21.718	5.39	0.778	0	10.7276	3
TRUE	High	Master Protein	P35914	Hydroxymethylglutaryl-CoA lyase, mitochondrial OS=Homo sapiens GN=HMGCL PE=1 SV=2	0.00372881	3.7621	6.15385	2	4	2	1	325	34.338	8.54	0.292	0	8.3005	2
TRUE	High	Master Protein	Q15113	Procollagen C-endopeptidase enhancer 1 OS=Homo sapiens GN=PCOLCE PE=1 SV=2	0	19.5059	17.5947	6	7	6	1	449	47.942	7.43	0.738	0	20.1614	6
TRUE	High	Master Protein	P20674	Cytochrome c oxidase subunit 5A, mitochondrial OS=Homo sapiens GN=COX5A PE=1 SV=2	0	15.8002	40.6667	4	9	4	1	150	16.752	6.79	2.511	0	26.8817	4
TRUE	High	Master Protein	Q9NRY5	Protein FAM114A2 OS=Homo sapiens GN=FAM114A2 PE=1 SV=4	0	13.1593	11.2871	2	14	2	1	505	55.434	4.88	0.233	0	33.2547	2
TRUE	High	Master Protein	Q13033	Striatin-3 OS=Homo sapiens GN=STRN3 PE=1 SV=3	0.000732332	5.34546	4.01506	2	2	2	1	797	87.155	5.36	0.133	0	5.06131	2
TRUE	High	Master Protein	P32455	Interferon-induced guanylate-binding protein 1 OS=Homo sapiens GN=GBP1 PE=1 SV=2	0	12.7633	5.91216	4	8	4	1	592	67.888	6.32	0.311	0	24.0709	4
TRUE	High	Master Protein	Q92665	28S ribosomal protein S31, mitochondrial OS=Homo sapiens GN=MRPS31 PE=1 SV=3	0.00176491	4.33318	6.32911	2	5	2	1	395	45.29	9.29	0.186	0	12.7712	2
TRUE	High	Master Protein	Q8IXB1	DnaJ homolog subfamily C member 10 OS=Homo sapiens GN=DNAJC10 PE=1 SV=2	0	11.7166	4.91803	4	6	4	1	793	91.021	7.18	0.266	0	16.046	4
TRUE	High	Master Protein	P60468	Protein transport protein Sec61 subunit beta OS=Homo sapiens GN=SEC61B PE=1 SV=2	0	7.97356	21.875	2	7	2	1	96	9.968	11.56	1.154	0	23.0298	2
TRUE	High	Master Protein	O00592	Podocalyxin OS=Homo sapiens GN=PODXL PE=1 SV=2	0.00627477	3.38185	2.32975	1	3	1	1	558	58.599	5.49	0.096	0	7.85101	1
TRUE	High	Master Protein	Q9UMR2	ATP-dependent RNA helicase DDX19B OS=Homo sapiens GN=DDX19B PE=1 SV=1	0	21.8644	16.0752	7	18	1	1	479	53.893	6.3	0.778	0	46.4641	7
TRUE	High	Master Protein	Q9UMS0	NFU1 iron-sulfur cluster scaffold homolog, mitochondrial OS=Homo sapiens GN=NFU1 PE=1 SV=2	0	9.25116	12.2047	2	3	2	1	254	28.444	5.07	0.359	0	9.67892	2
TRUE	High	Master Protein	Q9UIA9	Exportin-7 OS=Homo sapiens GN=XPO7 PE=1 SV=3	0	10.8982	3.77185	3	3	3	1	1087	123.828	6.32	0.112	0	9.57315	3
TRUE	High	Master Protein	P04424	Argininosuccinate lyase OS=Homo sapiens GN=ASL PE=1 SV=4	0.00275387	4.08465	2.37069	1	3	1	1	464	51.625	6.48	0.086	0	8.31513	1
TRUE	High	Master Protein	P30048	Thioredoxin-dependent peroxide reductase, mitochondrial OS=Homo sapiens GN=PRDX3 PE=1 SV=3	0	62.4282	53.125	10	42	10	1	256	27.675	7.78	10.788	0	135.461	10
TRUE	High	Master Protein	P10515	Dihydrolipoyllysine-residue acetyltransferase component of pyruvate dehydrogenase complex, mitochondrial OS=Homo sapiens GN=DLAT PE=1 SV=3	0	7.97236	6.02782	3	6	3	1	647	68.953	7.84	0.218	0	14.4855	3
TRUE	High	Master Protein	Q96L92	Sorting nexin-27 OS=Homo sapiens GN=SNX27 PE=1 SV=2	0.0053068	3.43818	1.84843	1	2	1	1	541	61.226	6.49	0.077	0	5.37583	1
TRUE	High	Master Protein	O15145	Actin-related protein 2/3 complex subunit 3 OS=Homo sapiens GN=ARPC3 PE=1 SV=3	0	20.0748	31.4607	6	12	6	1	178	20.533	8.59	2.831	0	28.867	6
TRUE	High	Master Protein	P00403	Cytochrome c oxidase subunit 2 OS=Homo sapiens GN=MT-CO2 PE=1 SV=1	0	21.3665	25.9912	3	12	3	1	227	25.548	4.82	2.162	0	35.4888	3
TRUE	High	Master Protein	Q6YN16	Hydroxysteroid dehydrogenase-like protein 2 OS=Homo sapiens GN=HSDL2 PE=1 SV=1	0	20.374	16.2679	5	8	5	1	418	45.366	7.99	0.509	0	23.0974	5
TRUE	High	Master Protein	Q9Y3A5	Ribosome maturation protein SBDS OS=Homo sapiens GN=SBDS PE=1 SV=4	0	40.9832	35.2	10	20	10	1	250	28.745	8.75	3.084	0	58.5825	10
TRUE	High	Master Protein	O00116	Alkyldihydroxyacetonephosphate synthase, peroxisomal OS=Homo sapiens GN=AGPS PE=1 SV=1	0	33.8712	20.0608	8	15	8	1	658	72.866	7.34	0.701	0	51.066	8
TRUE	High	Master Protein	Q5JTV8	Torsin-1A-interacting protein 1 OS=Homo sapiens GN=TOR1AIP1 PE=1 SV=2	0	32.6082	16.295	8	21	8	1	583	66.208	8.18	0.693	0	64.6043	8
TRUE	High	Master Protein	Q15286	Ras-related protein Rab-35 OS=Homo sapiens GN=RAB35 PE=1 SV=1	0	34.0065	40.2985	7	30	5	1	201	23.011	8.29	2.981	0	91.1558	7
TRUE	High	Master Protein	Q12965	Unconventional myosin-Ie OS=Homo sapiens GN=MYO1E PE=1 SV=2	0	12.6672	3.70036	3	5	3	1	1108	126.982	8.92	0.109	0	17.6338	3
TRUE	High	Master Protein	Q92785	Zinc finger protein ubi-d4 OS=Homo sapiens GN=DPF2 PE=1 SV=2	0.00372881	3.77006	3.83632	1	1	1	1	391	44.127	6.33	0.101	0	3.06941	1
TRUE	High	Master Protein	P04075	Fructose-bisphosphate aldolase A OS=Homo sapiens GN=ALDOA PE=1 SV=2	0	183.412	70.8791	24	154	24	1	364	39.395	8.09	43.893	0	454.19	24
TRUE	High	Master Protein	P54709	Sodium/potassium-transporting ATPase subunit beta-3 OS=Homo sapiens GN=ATP1B3 PE=1 SV=1	0	34.6045	30.1075	8	21	8	1	279	31.492	8.35	2.415	0	74.0192	8
TRUE	High	Master Protein	Q9UQN3	Charged multivesicular body protein 2b OS=Homo sapiens GN=CHMP2B PE=1 SV=1	0	8.77437	12.6761	3	5	3	1	213	23.891	8.76	0.638	0	11.8933	3
TRUE	High	Master Protein	P00558	Phosphoglycerate kinase 1 OS=Homo sapiens GN=PGK1 PE=1 SV=3	0	168.68	61.3909	23	99	23	1	417	44.586	8.1	14.849	0	322.883	23
TRUE	High	Master Protein	O60716	Catenin delta-1 OS=Homo sapiens GN=CTNND1 PE=1 SV=1	0	129.045	36.3636	24	78	24	1	968	108.103	6.23	2.498	0	238.783	24
TRUE	Low	Master Protein	Q5T3J3	Ligand-dependent nuclear receptor-interacting factor 1 OS=Homo sapiens GN=LRIF1 PE=1 SV=1	0.0719522	1.57905	2.73082	1	1	1	1	769	84.516	9.72	0.055	0	0	1
TRUE	High	Master Protein	Q96JB5	CDK5 regulatory subunit-associated protein 3 OS=Homo sapiens GN=CDK5RAP3 PE=1 SV=2	0	16.0247	17.1937	5	10	5	1	506	56.885	4.75	0.468	0	30.3503	5
TRUE	High	Master Protein	Q9Y2A7	Nck-associated protein 1 OS=Homo sapiens GN=NCKAP1 PE=1 SV=1	0	12.9598	4.43262	5	7	5	1	1128	128.707	6.62	0.184	0	15.0682	5
TRUE	High	Master Protein	Q08209	Serine/threonine-protein phosphatase 2B catalytic subunit alpha isoform OS=Homo sapiens GN=PPP3CA PE=1 SV=1	0	11.5051	9.59693	5	6	5	1	521	58.65	5.86	0.374	0	14.8193	5
TRUE	High	Master Protein	Q16555	Dihydropyrimidinase-related protein 2 OS=Homo sapiens GN=DPYSL2 PE=1 SV=1	0	155.607	52.972	21	80	18	1	572	62.255	6.38	7.161	4	272.386	21
TRUE	High	Master Protein	O94855	Protein transport protein Sec24D OS=Homo sapiens GN=SEC24D PE=1 SV=2	0	50.9398	13.9535	12	22	11	1	1032	112.936	7.25	1.081	1	67.2522	12
TRUE	High	Master Protein	P55957	BH3-interacting domain death agonist OS=Homo sapiens GN=BID PE=1 SV=1	0	10.3998	14.359	2	7	2	1	195	21.981	5.44	0.585	0	21.2892	2
TRUE	High	Master Protein	O75436	Vacuolar protein sorting-associated protein 26A OS=Homo sapiens GN=VPS26A PE=1 SV=2	0	43.0303	33.945	8	18	8	1	327	38.146	6.57	1.31	0	44.7474	8
TRUE	High	Master Protein	Q13740	CD166 antigen OS=Homo sapiens GN=ALCAM PE=1 SV=2	0	60.1941	30.7033	14	43	14	1	583	65.061	6.25	2.162	0	110.042	14
TRUE	High	Master Protein	P37235	Hippocalcin-like protein 1 OS=Homo sapiens GN=HPCAL1 PE=1 SV=3	0	23.9618	31.0881	6	16	6	1	193	22.299	5.35	1.929	0	41.3909	6
TRUE	High	Master Protein	P53597	Succinyl-CoA ligase [ADP/GDP-forming] subunit alpha, mitochondrial OS=Homo sapiens GN=SUCLG1 PE=1 SV=4	0	20.4922	19.6532	6	14	6	1	346	36.227	8.79	1.371	0	35.4714	6
TRUE	High	Master Protein	Q9ULV4	Coronin-1C OS=Homo sapiens GN=CORO1C PE=1 SV=1	0	91.8929	45.3586	18	62	18	1	474	53.215	7.08	7.432	0	188.306	18
TRUE	High	Master Protein	P09622	Dihydrolipoyl dehydrogenase, mitochondrial OS=Homo sapiens GN=DLD PE=1 SV=2	0	72.7565	30.0589	11	35	11	1	509	54.143	7.85	2.162	0	114.823	11
TRUE	High	Master Protein	P60953	Cell division control protein 42 homolog OS=Homo sapiens GN=CDC42 PE=1 SV=2	0	40.3079	41.3613	7	21	6	1	191	21.245	6.55	6.943	0	69.0385	7
TRUE	High	Master Protein	Q9Y5J7	Mitochondrial import inner membrane translocase subunit Tim9 OS=Homo sapiens GN=TIMM9 PE=1 SV=1	0	10.2471	29.2135	2	3	2	1	89	10.371	7.21	1.154	0	10.6406	2
TRUE	Medium	Master Protein	P04179	Superoxide dismutase [Mn], mitochondrial OS=Homo sapiens GN=SOD2 PE=1 SV=2	0.0244189	2.18916	3.6036	1	2	1	1	222	24.707	8.25	0.194	0	4.20314	1
TRUE	High	Master Protein	P40926	Malate dehydrogenase, mitochondrial OS=Homo sapiens GN=MDH2 PE=1 SV=3	0	100.822	65.6805	18	63	18	1	338	35.481	8.68	6.586	0	207.283	18
TRUE	High	Master Protein	P47756	F-actin-capping protein subunit beta OS=Homo sapiens GN=CAPZB PE=1 SV=4	0	66.2403	48.3755	11	37	11	1	277	31.331	5.59	5.31	0	108.192	11
TRUE	High	Master Protein	O43237	Cytoplasmic dynein 1 light intermediate chain 2 OS=Homo sapiens GN=DYNC1LI2 PE=1 SV=1	0	44.5182	22.561	8	18	7	1	492	54.066	6.38	1.043	1	61.8705	8
TRUE	High	Master Protein	P11766	Alcohol dehydrogenase class-3 OS=Homo sapiens GN=ADH5 PE=1 SV=4	0	29.9325	36.0963	9	24	9	1	374	39.698	7.49	1.683	0	66.1338	9
TRUE	High	Master Protein	P24539	ATP synthase F(0) complex subunit B1, mitochondrial OS=Homo sapiens GN=ATP5F1 PE=1 SV=2	0	26.6984	30.0781	7	22	7	1	256	28.89	9.36	1.581	0	65.2777	7
TRUE	High	Master Protein	P20810	Calpastatin OS=Homo sapiens GN=CAST PE=1 SV=4	0	94.103	37.1469	20	47	20	1	708	76.526	5.07	2.758	0	131.598	20
TRUE	High	Master Protein	Q14240	Eukaryotic initiation factor 4A-II OS=Homo sapiens GN=EIF4A2 PE=1 SV=2	0	68.224	51.8428	17	52	6	1	407	46.373	5.48	5.813	0	139.623	17
TRUE	High	Master Protein	P29966	Myristoylated alanine-rich C-kinase substrate OS=Homo sapiens GN=MARCKS PE=1 SV=4	0	181.321	93.3735	17	86	16	1	332	31.536	4.45	192.07	1	295.108	17
TRUE	High	Master Protein	O14907	Tax1-binding protein 3 OS=Homo sapiens GN=TAX1BP3 PE=1 SV=2	0	16.0974	28.2258	2	8	2	1	124	13.726	8.48	0.931	0	30.8473	2
TRUE	High	Master Protein	Q9H2M9	Rab3 GTPase-activating protein non-catalytic subunit OS=Homo sapiens GN=RAB3GAP2 PE=1 SV=1	0	18.0857	5.88658	7	14	7	1	1393	155.886	5.62	0.23	0	34.621	7
TRUE	High	Master Protein	Q9Y4E8	Ubiquitin carboxyl-terminal hydrolase 15 OS=Homo sapiens GN=USP15 PE=1 SV=3	0.00176491	4.64148	2.85423	2	2	2	1	981	112.348	5.22	0.081	0	4.66051	2
TRUE	High	Master Protein	P36542	ATP synthase subunit gamma, mitochondrial OS=Homo sapiens GN=ATP5C1 PE=1 SV=1	0	39.546	34.2282	8	23	8	1	298	32.975	9.22	2.36	0	69.9993	8
TRUE	High	Master Protein	O95747	Serine/threonine-protein kinase OSR1 OS=Homo sapiens GN=OXSR1 PE=1 SV=1	0	30.3561	13.093	6	12	5	1	527	57.986	6.43	0.711	1	41.6336	6
TRUE	High	Master Protein	P41240	Tyrosine-protein kinase CSK OS=Homo sapiens GN=CSK PE=1 SV=1	0	9.10039	4.66667	2	3	2	1	450	50.672	7.06	0.172	0	9.30839	2
TRUE	High	Master Protein	P38117	Electron transfer flavoprotein subunit beta OS=Homo sapiens GN=ETFB PE=1 SV=3	0	45.2949	44.3137	11	26	11	1	255	27.826	8.1	4.623	0	79.5434	11
TRUE	High	Master Protein	P56378	6.8 kDa mitochondrial proteolipid OS=Homo sapiens GN=MP68 PE=1 SV=1	0	6.55754	48.2759	3	7	3	1	58	6.658	10.08	4.623	0	17.635	3
TRUE	High	Master Protein	O95394	Phosphoacetylglucosamine mutase OS=Homo sapiens GN=PGM3 PE=1 SV=1	0	33.7659	18.8192	8	36	8	1	542	59.814	6.25	1.054	0	75.2409	8
TRUE	High	Master Protein	Q03001	Dystonin OS=Homo sapiens GN=DST PE=1 SV=4	0	7.28074	0.343461	3	3	1	1	7570	860.127	5.25	0.014	0	6.67199	3
TRUE	High	Master Protein	P52565	Rho GDP-dissociation inhibitor 1 OS=Homo sapiens GN=ARHGDIA PE=1 SV=3	0	29.7517	45.5882	7	21	7	1	204	23.193	5.11	2.728	0	60.8957	7
TRUE	High	Master Protein	P17612	cAMP-dependent protein kinase catalytic subunit alpha OS=Homo sapiens GN=PRKACA PE=1 SV=2	0	9.37077	13.9601	3	9	3	1	351	40.564	8.79	0.389	0	21.709	3
TRUE	High	Master Protein	Q06136	3-ketodihydrosphingosine reductase OS=Homo sapiens GN=KDSR PE=1 SV=1	0.00176491	4.43156	4.81928	1	1	1	1	332	36.164	7.12	0.155	0	3.39459	1
TRUE	High	Master Protein	O75844	CAAX prenyl protease 1 homolog OS=Homo sapiens GN=ZMPSTE24 PE=1 SV=2	0	28.0137	17.2632	6	16	6	1	475	54.778	7.49	0.778	0	50.8081	6
TRUE	High	Master Protein	P54920	Alpha-soluble NSF attachment protein OS=Homo sapiens GN=NAPA PE=1 SV=3	0	60.7153	57.2881	13	38	13	1	295	33.211	5.36	3.642	0	124.174	13
TRUE	High	Master Protein	P30085	UMP-CMP kinase OS=Homo sapiens GN=CMPK1 PE=1 SV=3	0	36.3538	45.9184	7	17	7	1	196	22.208	5.57	4.337	0	57.1986	7
TRUE	High	Master Protein	P09211	Glutathione S-transferase P OS=Homo sapiens GN=GSTP1 PE=1 SV=2	0	84.7481	79.5238	10	51	10	1	210	23.341	5.64	37.312	0	149.49	10
TRUE	High	Master Protein	O95336	6-phosphogluconolactonase OS=Homo sapiens GN=PGLS PE=1 SV=2	0	24.9542	39.5349	6	15	6	1	258	27.53	6.05	2.415	0	41.7116	6
TRUE	High	Master Protein	P11234	Ras-related protein Ral-B OS=Homo sapiens GN=RALB PE=1 SV=1	0	10.974	26.2136	5	10	3	1	206	23.394	6.62	2.162	2	22.7432	5
TRUE	High	Master Protein	Q9H7D0	Dedicator of cytokinesis protein 5 OS=Homo sapiens GN=DOCK5 PE=1 SV=3	0.0098852	3.10108	1.28342	2	2	2	1	1870	215.172	7.96	0.039	0	5.4903	2
TRUE	High	Master Protein	Q31612	HLA class I histocompatibility antigen, B-73 alpha chain OS=Homo sapiens GN=HLA-B PE=1 SV=1	0	32.5856	20.3857	5	20	1	1	363	40.41	6.24	1.154	0	66.5913	5
TRUE	High	Master Protein	P09104	Gamma-enolase OS=Homo sapiens GN=ENO2 PE=1 SV=3	0	26.7083	15.8986	4	93	1	1	434	47.239	5.03	0.668	0	229.822	4
TRUE	High	Master Protein	Q9UIQ6	Leucyl-cystinyl aminopeptidase OS=Homo sapiens GN=LNPEP PE=1 SV=3	0	17.8295	5.95122	5	8	5	1	1025	117.274	5.73	0.22	0	25.8521	5
TRUE	High	Master Protein	P51116	Fragile X mental retardation syndrome-related protein 2 OS=Homo sapiens GN=FXR2 PE=1 SV=2	0	7.51842	7.42942	4	7	2	1	673	74.178	6.23	0.233	0	15.8463	4
TRUE	High	Master Protein	Q7KZF4	Staphylococcal nuclease domain-containing protein 1 OS=Homo sapiens GN=SND1 PE=1 SV=1	0	138.512	36.044	27	87	27	1	910	101.934	7.17	2.415	0	284.332	27
TRUE	Medium	Master Protein	O75691	Small subunit processome component 20 homolog OS=Homo sapiens GN=UTP20 PE=1 SV=3	0.0132308	2.62306	0.32316	1	1	1	1	2785	318.182	7.39	0.014	0	2.37606	1
TRUE	Medium	Master Protein	Q9Y5S2	Serine/threonine-protein kinase MRCK beta OS=Homo sapiens GN=CDC42BPB PE=1 SV=2	0.016898	2.43771	0.87668	1	1	1	1	1711	194.193	6.37	0.024	0	0	1
TRUE	High	Master Protein	Q14203	Dynactin subunit 1 OS=Homo sapiens GN=DCTN1 PE=1 SV=3	0	95.2296	21.3615	21	44	21	1	1278	141.607	5.81	1.066	0	146.414	21
TRUE	High	Master Protein	Q07812	Apoptosis regulator BAX OS=Homo sapiens GN=BAX PE=1 SV=1	0	14.1264	22.3958	3	6	3	1	192	21.171	5.22	0.778	0	18.6203	3
TRUE	High	Master Protein	P06865	Beta-hexosaminidase subunit alpha OS=Homo sapiens GN=HEXA PE=1 SV=2	0	10.3461	6.42722	3	6	3	1	529	60.664	5.16	0.407	0	15.2166	3
TRUE	Medium	Master Protein	Q9H0W9	Ester hydrolase C11orf54 OS=Homo sapiens GN=C11orf54 PE=1 SV=1	0.0326212	2.00087	2.53968	1	1	1	1	315	35.095	6.7	0.155	0	2.38632	1
TRUE	High	Master Protein	P48637	Glutathione synthetase OS=Homo sapiens GN=GSS PE=1 SV=1	0	23.4873	26.1603	8	13	8	1	474	52.352	5.92	0.719	0	33.5791	8
TRUE	High	Master Protein	Q9NVS2	28S ribosomal protein S18a, mitochondrial OS=Homo sapiens GN=MRPS18A PE=1 SV=1	0.0040309	3.6968	4.59184	1	3	1	1	196	22.17	10.33	0.166	0	8.22894	1
TRUE	High	Master Protein	P55145	Mesencephalic astrocyte-derived neurotrophic factor OS=Homo sapiens GN=MANF PE=1 SV=3	0	31.6989	40.6593	6	19	6	1	182	20.687	8.69	5.31	0	58.8966	6
TRUE	High	Master Protein	P50552	Vasodilator-stimulated phosphoprotein OS=Homo sapiens GN=VASP PE=1 SV=3	0	48.218	32.1053	9	26	9	1	380	39.805	8.94	2.36	0	93.4284	9
TRUE	High	Master Protein	P14550	Alcohol dehydrogenase [NADP(+)] OS=Homo sapiens GN=AKR1A1 PE=1 SV=3	0	45.4878	44	12	21	11	1	325	36.55	6.79	2.481	1	63.1325	12
TRUE	High	Master Protein	Q13563	Polycystin-2 OS=Homo sapiens GN=PKD2 PE=1 SV=3	0	8.31181	3.71901	3	6	3	1	968	109.622	5.69	0.136	0	14.5427	3
TRUE	High	Master Protein	O75190	DnaJ homolog subfamily B member 6 OS=Homo sapiens GN=DNAJB6 PE=1 SV=2	0.000732332	5.32186	5.21472	2	4	2	1	326	36.065	9.16	0.359	0	10.2411	2
TRUE	High	Master Protein	P19404	NADH dehydrogenase [ubiquinone] flavoprotein 2, mitochondrial OS=Homo sapiens GN=NDUFV2 PE=1 SV=2	0	10.6223	26.9076	4	6	4	1	249	27.374	8.06	0.668	0	15.856	4
TRUE	High	Master Protein	P08195	4F2 cell-surface antigen heavy chain OS=Homo sapiens GN=SLC3A2 PE=1 SV=3	0	93.241	36.3492	20	65	20	1	630	67.952	5.01	2.981	0	208.962	20
TRUE	High	Master Protein	Q92597	Protein NDRG1 OS=Homo sapiens GN=NDRG1 PE=1 SV=1	0	20.023	15.9898	4	9	4	1	394	42.808	5.82	0.668	0	29.9748	4
TRUE	High	Master Protein	Q9C005	Protein dpy-30 homolog OS=Homo sapiens GN=DPY30 PE=1 SV=1	0.00176491	4.64149	16.1616	1	2	1	1	99	11.243	4.88	0.468	0	5.60066	1
TRUE	Medium	Master Protein	Q9BYD6	39S ribosomal protein L1, mitochondrial OS=Homo sapiens GN=MRPL1 PE=1 SV=2	0.0464004	1.79833	3.07692	1	1	1	1	325	36.885	8.78	0.116	0	2.23101	1
TRUE	High	Master Protein	Q9H0U4	Ras-related protein Rab-1B OS=Homo sapiens GN=RAB1B PE=1 SV=1	0	40.3484	50.7463	9	37	3	1	201	22.157	5.73	3.437	0	112.188	9
TRUE	High	Master Protein	Q14696	LDLR chaperone MESD OS=Homo sapiens GN=MESDC2 PE=1 SV=2	0	14.0722	23.5043	5	12	5	1	234	26.06	7.78	1.424	0	28.0698	5
TRUE	High	Master Protein	P26038	Moesin OS=Homo sapiens GN=MSN PE=1 SV=3	0	195.123	57.8856	38	147	28	1	577	67.778	6.4	15.577	11	437.112	38
TRUE	High	Master Protein	P61106	Ras-related protein Rab-14 OS=Homo sapiens GN=RAB14 PE=1 SV=4	0	45.7913	57.6744	9	34	8	1	215	23.882	6.21	5.31	0	103.577	9
TRUE	High	Master Protein	P15927	Replication protein A 32 kDa subunit OS=Homo sapiens GN=RPA2 PE=1 SV=1	0	6.6645	12.5926	2	2	2	1	270	29.228	6.15	0.389	0	5.316	2
TRUE	High	Master Protein	Q01813	ATP-dependent 6-phosphofructokinase, platelet type OS=Homo sapiens GN=PFKP PE=1 SV=2	0	155.24	37.5	24	65	20	1	784	85.542	7.55	5.105	4	222.223	24
TRUE	High	Master Protein	P49023	Paxillin OS=Homo sapiens GN=PXN PE=1 SV=3	0	31.0286	17.9357	8	20	8	1	591	64.464	6.19	0.874	0	62.397	8
TRUE	High	Master Protein	Q5BJH7	Protein YIF1B OS=Homo sapiens GN=YIF1B PE=1 SV=1	0.000732332	4.94386	4.14013	1	3	1	1	314	34.413	9.16	0.194	0	7.76137	1
TRUE	High	Master Protein	O75083	WD repeat-containing protein 1 OS=Homo sapiens GN=WDR1 PE=1 SV=4	0	170.694	56.6007	27	97	27	1	606	66.152	6.65	7.886	0	301.185	27
TRUE	High	Master Protein	P61160	Actin-related protein 2 OS=Homo sapiens GN=ACTR2 PE=1 SV=1	0	45.7974	26.3959	9	29	8	1	394	44.732	6.74	2.008	0	96.7709	9
TRUE	High	Master Protein	Q9UJ70	N-acetyl-D-glucosamine kinase OS=Homo sapiens GN=NAGK PE=1 SV=4	0	27.1495	26.1628	7	15	7	1	344	37.352	6.24	1.081	0	50.6374	7
TRUE	High	Master Protein	Q8N5M9	Protein jagunal homolog 1 OS=Homo sapiens GN=JAGN1 PE=1 SV=1	0.00275387	3.90827	6.55738	1	2	1	1	183	21.111	9.73	0.778	0	5.26012	1
TRUE	High	Master Protein	Q9NWV8	BRISC and BRCA1-A complex member 1 OS=Homo sapiens GN=BABAM1 PE=1 SV=1	0	7.62324	6.99088	1	4	1	1	329	36.537	4.64	0.129	0	19.0261	1
TRUE	High	Master Protein	O15269	Serine palmitoyltransferase 1 OS=Homo sapiens GN=SPTLC1 PE=1 SV=1	0	11.7368	10.3594	4	6	4	1	473	52.71	6.01	0.374	0	15.9701	4
TRUE	High	Master Protein	O43491	Band 4.1-like protein 2 OS=Homo sapiens GN=EPB41L2 PE=1 SV=1	0	73.0548	19.005	17	42	17	1	1005	112.519	5.44	0.892	0	113.549	17
TRUE	High	Master Protein	P51610	Host cell factor 1 OS=Homo sapiens GN=HCFC1 PE=1 SV=2	0	9.30126	2.80098	3	4	3	1	2035	208.602	7.46	0.093	0	8.62057	3
TRUE	High	Master Protein	Q53FV1	ORM1-like protein 2 OS=Homo sapiens GN=ORMDL2 PE=2 SV=2	0.00341763	3.8468	7.18954	1	3	1	1	153	17.352	9.64	0.334	0	8.25933	1
TRUE	High	Master Protein	P21810	Biglycan OS=Homo sapiens GN=BGN PE=1 SV=2	0	27.7366	19.2935	4	13	4	1	368	41.628	7.52	0.73	0	47.0576	4
TRUE	High	Master Protein	Q9UGJ0	5'-AMP-activated protein kinase subunit gamma-2 OS=Homo sapiens GN=PRKAG2 PE=1 SV=1	0.00815395	3.2356	1.75747	1	2	1	1	569	63.027	9.35	0.072	0	4.70571	1
TRUE	High	Master Protein	Q9NWH9	SAFB-like transcription modulator OS=Homo sapiens GN=SLTM PE=1 SV=2	0	13.8725	3.48162	3	7	3	1	1034	117.079	7.87	0.136	0	22.7773	3
TRUE	High	Master Protein	Q9NX62	Inositol monophosphatase 3 OS=Homo sapiens GN=IMPAD1 PE=1 SV=1	0	7.02302	10.8635	2	2	2	1	359	38.657	6.86	0.222	0	6.99	2
TRUE	High	Master Protein	H7BZ55	Putative ciliary rootlet coiled-coil protein-like 3 protein OS=Homo sapiens PE=5 SV=2	0.000732332	5.23153	0.754885	2	3	2	1	2252	248.241	5.83	0.031	0	7.67487	2
TRUE	Medium	Master Protein	P48201	ATP synthase F(0) complex subunit C3, mitochondrial OS=Homo sapiens GN=ATP5G3 PE=2 SV=1	0.0387906	1.91721	4.92958	1	4	1	1	142	14.684	9.45	0.334	0	10.7284	1
TRUE	High	Master Protein	P43034	Platelet-activating factor acetylhydrolase IB subunit alpha OS=Homo sapiens GN=PAFAH1B1 PE=1 SV=2	0	39.9666	27.0732	11	20	10	1	410	46.608	7.37	1.783	0	54.8185	11
TRUE	High	Master Protein	Q9UM54	Unconventional myosin-VI OS=Homo sapiens GN=MYO6 PE=1 SV=4	0	18.1682	3.86399	4	8	4	1	1294	149.596	8.53	0.149	0	25.7518	4
TRUE	High	Master Protein	Q00341	Vigilin OS=Homo sapiens GN=HDLBP PE=1 SV=2	0	178.032	35.9621	34	116	34	1	1268	141.368	6.87	2.44	0	346.769	34
TRUE	High	Master Protein	P04632	Calpain small subunit 1 OS=Homo sapiens GN=CAPNS1 PE=1 SV=1	0	101.115	60.4478	8	34	8	1	268	28.298	5.2	6.356	0	147.246	8
TRUE	High	Master Protein	Q9Y617	Phosphoserine aminotransferase OS=Homo sapiens GN=PSAT1 PE=1 SV=2	0	73.2806	48.1081	15	40	15	1	370	40.397	7.66	4.179	0	113.758	15
TRUE	High	Master Protein	Q8N183	Mimitin, mitochondrial OS=Homo sapiens GN=NDUFAF2 PE=1 SV=1	0	5.66756	7.10059	1	3	1	1	169	19.844	8.97	0.233	0	9.55643	1
TRUE	Medium	Master Protein	Q8NDH3	Probable aminopeptidase NPEPL1 OS=Homo sapiens GN=NPEPL1 PE=1 SV=3	0.0255507	2.16052	2.29446	1	1	1	1	523	55.825	6.87	0.096	0	3.11514	1
TRUE	High	Master Protein	P14618	Pyruvate kinase PKM OS=Homo sapiens GN=PKM PE=1 SV=4	0	301.15	72.8814	36	306	36	1	531	57.9	7.84	43.53	0	1023.99	36
TRUE	High	Master Protein	O60443	Non-syndromic hearing impairment protein 5 OS=Homo sapiens GN=DFNA5 PE=1 SV=2	0	8.31693	8.87097	3	3	3	1	496	54.52	5.17	0.28	0	7.91686	3
TRUE	High	Master Protein	P20339	Ras-related protein Rab-5A OS=Homo sapiens GN=RAB5A PE=1 SV=2	0	23.4434	26.0465	5	19	2	1	215	23.644	8.15	1.683	0	52.5513	5
TRUE	High	Master Protein	Q16850	Lanosterol 14-alpha demethylase OS=Homo sapiens GN=CYP51A1 PE=1 SV=3	0	13.1098	7.55467	3	4	3	1	503	56.769	8.53	0.259	0	12.588	3
TRUE	High	Master Protein	Q14683	Structural maintenance of chromosomes protein 1A OS=Homo sapiens GN=SMC1A PE=1 SV=2	0	37.7688	9.97567	10	17	10	1	1233	143.144	7.64	0.299	0	50.2841	10
TRUE	High	Master Protein	P32119	Peroxiredoxin-2 OS=Homo sapiens GN=PRDX2 PE=1 SV=5	0	36.1555	49.4949	8	24	7	1	198	21.878	5.97	4.623	0	61.6314	8
TRUE	High	Master Protein	P49591	Serine--tRNA ligase, cytoplasmic OS=Homo sapiens GN=SARS PE=1 SV=3	0	38.1176	20.2335	10	31	10	1	514	58.74	6.43	1.264	0	81.9001	10
TRUE	High	Master Protein	P31150	Rab GDP dissociation inhibitor alpha OS=Homo sapiens GN=GDI1 PE=1 SV=2	0	91.2971	46.085	17	65	10	1	447	50.55	5.14	4.995	0	205.287	17
TRUE	High	Master Protein	O95861	3'(2'),5'-bisphosphate nucleotidase 1 OS=Homo sapiens GN=BPNT1 PE=1 SV=1	0	9.44084	12.987	3	4	3	1	308	33.371	5.69	0.35	0	12.2349	3
TRUE	High	Master Protein	Q9UBS4	DnaJ homolog subfamily B member 11 OS=Homo sapiens GN=DNAJB11 PE=1 SV=1	0	49.9189	25.9777	8	22	8	1	358	40.489	6.18	1.848	0	71.7563	8
TRUE	High	Master Protein	Q16851	UTP--glucose-1-phosphate uridylyltransferase OS=Homo sapiens GN=UGP2 PE=1 SV=5	0	62.5895	30.7087	13	38	13	1	508	56.905	8.15	1.943	0	123.686	13
TRUE	High	Master Protein	P04181	Ornithine aminotransferase, mitochondrial OS=Homo sapiens GN=OAT PE=1 SV=1	0	43.4368	30.5239	8	19	8	1	439	48.504	7.03	1.154	0	62.1154	8
TRUE	High	Master Protein	Q92544	Transmembrane 9 superfamily member 4 OS=Homo sapiens GN=TM9SF4 PE=1 SV=2	0	22.593	8.72274	3	11	3	1	642	74.47	6.54	0.509	0	30.6499	3
TRUE	High	Master Protein	Q8N556	Actin filament-associated protein 1 OS=Homo sapiens GN=AFAP1 PE=1 SV=2	0	15.3507	5.61644	4	7	4	1	730	80.675	8.68	0.365	0	19.5982	4
TRUE	High	Master Protein	P30622	CAP-Gly domain-containing linker protein 1 OS=Homo sapiens GN=CLIP1 PE=1 SV=2	0	23.6168	6.39777	8	11	8	1	1438	162.147	5.36	0.192	0	31.4103	8
TRUE	High	Master Protein	Q9UL25	Ras-related protein Rab-21 OS=Homo sapiens GN=RAB21 PE=1 SV=3	0	20.0688	24.4444	5	13	5	1	225	24.332	7.94	1.154	0	36.6925	5
TRUE	High	Master Protein	Q6P2E9	Enhancer of mRNA-decapping protein 4 OS=Homo sapiens GN=EDC4 PE=1 SV=1	0	7.98705	2.42684	3	4	3	1	1401	151.567	5.86	0.107	0	9.82904	3
TRUE	High	Master Protein	Q96A57	Transmembrane protein 230 OS=Homo sapiens GN=TMEM230 PE=1 SV=1	0.00109051	4.81192	9.16667	1	4	1	1	120	13.18	9.31	0.468	0	12.0178	1
TRUE	High	Master Protein	P18085	ADP-ribosylation factor 4 OS=Homo sapiens GN=ARF4 PE=1 SV=3	0	67.8205	68.8889	9	31	7	1	180	20.498	7.14	13.251	2	97.8774	9
TRUE	High	Master Protein	Q96EY8	Cob(I)yrinic acid a,c-diamide adenosyltransferase, mitochondrial OS=Homo sapiens GN=MMAB PE=1 SV=1	0.00275387	4.07811	6.4	1	2	1	1	250	27.371	8.6	0.166	0	2.01037	1
TRUE	High	Master Protein	Q6NYC8	Phostensin OS=Homo sapiens GN=PPP1R18 PE=1 SV=1	0	44.78	18.2708	9	34	9	1	613	67.902	5.4	1.062	0	86.6456	9
TRUE	High	Master Protein	P25705	ATP synthase subunit alpha, mitochondrial OS=Homo sapiens GN=ATP5A1 PE=1 SV=1	0	121.6	53.8879	23	86	23	1	553	59.714	9.13	5.158	0	267.547	23
TRUE	High	Master Protein	Q06210	Glutamine--fructose-6-phosphate aminotransferase [isomerizing] 1 OS=Homo sapiens GN=GFPT1 PE=1 SV=3	0	90.9368	35.6223	19	50	19	1	699	78.756	7.11	1.812	0	158.384	19
TRUE	High	Master Protein	Q15019	Septin-2 OS=Homo sapiens GN=SEPT2 PE=1 SV=1	0	73.5865	46.2604	14	49	14	1	361	41.461	6.6	5.449	0	137.36	14
TRUE	High	Master Protein	P30040	Endoplasmic reticulum resident protein 29 OS=Homo sapiens GN=ERP29 PE=1 SV=4	0	44.0044	47.8927	9	28	9	1	261	28.975	7.31	5.31	0	95.6112	9
TRUE	High	Master Protein	P08758	Annexin A5 OS=Homo sapiens GN=ANXA5 PE=1 SV=2	0	146.053	76.875	23	101	22	1	320	35.914	5.05	17.588	1	308.157	23
TRUE	High	Master Protein	P35613	Basigin OS=Homo sapiens GN=BSG PE=1 SV=2	0	44.5388	30.6494	8	19	8	1	385	42.174	5.66	1.818	0	66.0278	8
TRUE	High	Master Protein	P53396	ATP-citrate synthase OS=Homo sapiens GN=ACLY PE=1 SV=3	0	208.811	48.0472	41	127	41	1	1101	120.762	7.33	5.017	0	376.122	41
TRUE	High	Master Protein	P54727	UV excision repair protein RAD23 homolog B OS=Homo sapiens GN=RAD23B PE=1 SV=1	0	65.316	52.0782	14	36	12	1	409	43.145	4.84	6.848	2	114.11	14
TRUE	High	Master Protein	Q9UNH7	Sorting nexin-6 OS=Homo sapiens GN=SNX6 PE=1 SV=1	0	40.5384	25.6158	10	15	9	1	406	46.62	6.16	1.555	1	45.4478	10
TRUE	High	Master Protein	Q14247	Src substrate cortactin OS=Homo sapiens GN=CTTN PE=1 SV=2	0	121.481	47.6364	22	69	22	1	550	61.549	5.4	5.898	0	225.982	22
TRUE	High	Master Protein	Q99798	Aconitate hydratase, mitochondrial OS=Homo sapiens GN=ACO2 PE=1 SV=2	0	49.0144	17.5641	10	23	10	1	780	85.372	7.61	0.828	0	82.7798	10
TRUE	High	Master Protein	P14735	Insulin-degrading enzyme OS=Homo sapiens GN=IDE PE=1 SV=4	0.00905563	3.16558	0.883219	1	3	1	1	1019	117.893	6.61	0.037	0	6.49935	1
TRUE	High	Master Protein	O75489	NADH dehydrogenase [ubiquinone] iron-sulfur protein 3, mitochondrial OS=Homo sapiens GN=NDUFS3 PE=1 SV=1	0	10.4154	14.7727	3	6	3	1	264	30.223	7.5	0.413	0	14.7612	3
TRUE	High	Master Protein	Q13561	Dynactin subunit 2 OS=Homo sapiens GN=DCTN2 PE=1 SV=4	0	75.33	46.384	14	37	14	1	401	44.204	5.21	3.642	0	114.477	14
TRUE	High	Master Protein	Q9Y3P9	Rab GTPase-activating protein 1 OS=Homo sapiens GN=RABGAP1 PE=1 SV=3	0.00176491	4.59649	2.24509	2	2	2	1	1069	121.66	5.25	0.07	0	4.91341	2
TRUE	High	Master Protein	P11310	Medium-chain specific acyl-CoA dehydrogenase, mitochondrial OS=Homo sapiens GN=ACADM PE=1 SV=1	0	11.6428	7.12589	3	5	3	1	421	46.559	8.37	0.35	0	14.5349	3
TRUE	High	Master Protein	Q9NYL4	Peptidyl-prolyl cis-trans isomerase FKBP11 OS=Homo sapiens GN=FKBP11 PE=1 SV=1	0	19.7251	31.3433	4	10	4	1	201	22.166	9.39	2.162	0	31.8557	4
TRUE	High	Master Protein	O95470	Sphingosine-1-phosphate lyase 1 OS=Homo sapiens GN=SGPL1 PE=1 SV=3	0.00109051	4.81873	1.93662	1	4	1	1	568	63.483	9.16	0.072	0	12.4548	1
TRUE	High	Master Protein	Q9Y696	Chloride intracellular channel protein 4 OS=Homo sapiens GN=CLIC4 PE=1 SV=4	0	127.7	62.8458	13	59	13	1	253	28.754	5.59	24.809	0	214.905	13
TRUE	High	Master Protein	Q9UBQ7	Glyoxylate reductase/hydroxypyruvate reductase OS=Homo sapiens GN=GRHPR PE=1 SV=1	0	24.4445	24.3902	7	15	7	1	328	35.646	7.39	1.448	0	42.0379	7
TRUE	High	Master Protein	Q86VS8	Protein Hook homolog 3 OS=Homo sapiens GN=HOOK3 PE=1 SV=2	0	11.7444	4.73538	3	5	3	1	718	83.074	5.17	0.158	0	13.2006	3
TRUE	High	Master Protein	O95182	NADH dehydrogenase [ubiquinone] 1 alpha subcomplex subunit 7 OS=Homo sapiens GN=NDUFA7 PE=1 SV=3	0	7.59778	31.8584	4	6	4	1	113	12.544	10.18	1.512	0	12.1438	4
TRUE	High	Master Protein	Q9UGI8	Testin OS=Homo sapiens GN=TES PE=1 SV=1	0	67.0818	40.6176	15	31	15	1	421	47.964	7.68	3.394	0	81.9283	15
TRUE	High	Master Protein	Q5JPE7	Nodal modulator 2 OS=Homo sapiens GN=NOMO2 PE=1 SV=1	0	47.4371	12.7861	12	23	12	1	1267	139.351	5.76	0.546	0	74.2715	12
TRUE	High	Master Protein	Q15654	Thyroid receptor-interacting protein 6 OS=Homo sapiens GN=TRIP6 PE=1 SV=3	0	16.8939	19.7479	4	4	4	1	476	50.255	7.37	0.389	0	13.5751	4
TRUE	High	Master Protein	Q9UH65	Switch-associated protein 70 OS=Homo sapiens GN=SWAP70 PE=1 SV=1	0	9.24214	4.61538	3	6	3	1	585	68.954	5.87	0.184	0	18.673	3
TRUE	High	Master Protein	P21796	Voltage-dependent anion-selective channel protein 1 OS=Homo sapiens GN=VDAC1 PE=1 SV=2	0	94.9022	55.477	13	59	12	1	283	30.754	8.54	15.681	1	173.363	13
TRUE	High	Master Protein	Q9NZB2	Constitutive coactivator of PPAR-gamma-like protein 1 OS=Homo sapiens GN=FAM120A PE=1 SV=2	0	35.9242	6.97674	6	13	6	1	1118	121.811	8.88	0.374	0	39.1865	6
TRUE	Medium	Master Protein	Q8N128	Protein FAM177A1 OS=Homo sapiens GN=FAM177A1 PE=1 SV=1	0.0118196	2.74136	4.69484	1	1	1	1	213	23.742	4.45	0.179	0	2.17436	1
TRUE	Medium	Master Protein	P55061	Bax inhibitor 1 OS=Homo sapiens GN=TMBIM6 PE=1 SV=2	0.0307246	2.03962	3.37553	1	1	1	1	237	26.52	8.54	0.334	0	2.35025	1
TRUE	High	Master Protein	Q5SSJ5	Heterochromatin protein 1-binding protein 3 OS=Homo sapiens GN=HP1BP3 PE=1 SV=1	0	55.004	29.8373	11	32	11	1	553	61.169	9.67	1.477	0	76.1304	11
TRUE	High	Master Protein	Q15005	Signal peptidase complex subunit 2 OS=Homo sapiens GN=SPCS2 PE=1 SV=3	0	29.0542	32.3009	7	18	7	1	226	24.987	8.47	2.162	0	57.1417	7
TRUE	High	Master Protein	P20337	Ras-related protein Rab-3B OS=Homo sapiens GN=RAB3B PE=1 SV=2	0	24.0369	36.9863	7	17	5	1	219	24.742	5.02	1.738	0	48.5386	7
TRUE	High	Master Protein	P61619	Protein transport protein Sec61 subunit alpha isoform 1 OS=Homo sapiens GN=SEC61A1 PE=1 SV=2	0	37.6578	26.8908	9	26	9	1	476	52.231	8.06	2.34	0	84.2307	9
TRUE	High	Master Protein	Q86V48	Leucine zipper protein 1 OS=Homo sapiens GN=LUZP1 PE=1 SV=2	0.00176491	4.40938	1.30112	1	4	1	1	1076	120.202	8.5	0.032	0	11.8204	1
TRUE	High	Master Protein	P50402	Emerin OS=Homo sapiens GN=EMD PE=1 SV=1	0	27.3993	38.9764	6	18	6	1	254	28.976	5.5	1.929	0	33.2351	6
TRUE	High	Master Protein	Q9BXS5	AP-1 complex subunit mu-1 OS=Homo sapiens GN=AP1M1 PE=1 SV=3	0	20.4048	20.331	6	15	6	1	423	48.556	7.3	0.887	0	38.6988	6
TRUE	High	Master Protein	Q9NZJ7	Mitochondrial carrier homolog 1 OS=Homo sapiens GN=MTCH1 PE=1 SV=1	0.00275387	3.95821	5.39846	1	1	1	1	389	41.517	9.32	0.116	0	2.75361	1
TRUE	High	Master Protein	Q8NBJ5	Procollagen galactosyltransferase 1 OS=Homo sapiens GN=COLGALT1 PE=1 SV=1	0	29.6984	15.4341	9	23	9	1	622	71.59	7.31	0.658	0	64.0171	9
TRUE	High	Master Protein	Q92783	Signal transducing adapter molecule 1 OS=Homo sapiens GN=STAM PE=1 SV=3	0.0024527	4.14752	2.40741	1	1	1	1	540	59.142	4.82	0.11	0	2.40037	1
TRUE	High	Master Protein	P00338	L-lactate dehydrogenase A chain OS=Homo sapiens GN=LDHA PE=1 SV=2	0	163.253	80.4217	25	139	24	1	332	36.665	8.27	46.863	2	368	25
TRUE	High	Master Protein	P55809	Succinyl-CoA:3-ketoacid coenzyme A transferase 1, mitochondrial OS=Homo sapiens GN=OXCT1 PE=1 SV=1	0	21.2741	14.6154	4	7	4	1	520	56.122	7.46	0.487	0	27.5907	4
TRUE	High	Master Protein	Q9H299	SH3 domain-binding glutamic acid-rich-like protein 3 OS=Homo sapiens GN=SH3BGRL3 PE=1 SV=1	0	46.7756	74.1935	5	29	5	1	93	10.431	4.93	62.096	0	84.4134	5
TRUE	High	Master Protein	O75955	Flotillin-1 OS=Homo sapiens GN=FLOT1 PE=1 SV=3	0	15.6289	9.83607	4	8	4	1	427	47.326	7.49	0.346	0	25.2357	4
TRUE	High	Master Protein	Q9BRP8	Partner of Y14 and mago OS=Homo sapiens GN=WIBG PE=1 SV=1	0	11.6083	27.9412	3	4	3	1	204	22.642	9.45	0.995	0	15.1309	3
TRUE	High	Master Protein	Q12797	Aspartyl/asparaginyl beta-hydroxylase OS=Homo sapiens GN=ASPH PE=1 SV=3	0	107.012	36.8074	24	71	24	1	758	85.809	5.01	4.097	0	210.276	24
TRUE	High	Master Protein	Q9UPN3	Microtubule-actin cross-linking factor 1, isoforms 1/2/3/5 OS=Homo sapiens GN=MACF1 PE=1 SV=4	0	45.4941	2.63942	11	28	8	1	7388	837.787	5.39	0.068	1	67.6314	11
TRUE	High	Master Protein	P15954	Cytochrome c oxidase subunit 7C, mitochondrial OS=Homo sapiens GN=COX7C PE=1 SV=1	0.000732332	5.45913	28.5714	2	3	2	1	63	7.241	10.27	1.154	0	5.33957	2
TRUE	High	Master Protein	P01892	HLA class I histocompatibility antigen, A-2 alpha chain OS=Homo sapiens GN=HLA-A PE=1 SV=1	0	49.195	34.7945	10	25	5	1	365	40.896	6.99	2.675	4	78.5338	10
TRUE	High	Master Protein	O60763	General vesicular transport factor p115 OS=Homo sapiens GN=USO1 PE=1 SV=2	0	105.871	35.343	24	59	24	1	962	107.828	4.91	2.162	0	172.08	24
TRUE	High	Master Protein	P61019	Ras-related protein Rab-2A OS=Homo sapiens GN=RAB2A PE=1 SV=1	0	67.8404	56.1321	10	45	10	1	212	23.531	6.54	7.577	0	126.051	10
TRUE	High	Master Protein	Q9Y3D6	Mitochondrial fission 1 protein OS=Homo sapiens GN=FIS1 PE=1 SV=2	0	8.86811	20.3947	3	6	3	1	152	16.927	8.79	1.371	0	16.4279	3
TRUE	High	Master Protein	Q9UJU6	Drebrin-like protein OS=Homo sapiens GN=DBNL PE=1 SV=1	0	54.4954	22.5581	7	22	7	1	430	48.178	5.05	1.649	0	74.5115	7
TRUE	High	Master Protein	Q15435	Protein phosphatase 1 regulatory subunit 7 OS=Homo sapiens GN=PPP1R7 PE=1 SV=1	0	15.1491	13.0556	3	7	3	1	360	41.539	4.91	0.389	0	23.7985	3
TRUE	High	Master Protein	P84095	Rho-related GTP-binding protein RhoG OS=Homo sapiens GN=RHOG PE=1 SV=1	0	41.335	46.0733	7	17	6	1	191	21.295	8.12	3.642	0	61.1724	7
TRUE	High	Master Protein	Q13131	5'-AMP-activated protein kinase catalytic subunit alpha-1 OS=Homo sapiens GN=PRKAA1 PE=1 SV=4	0	13.1987	7.51342	3	4	3	1	559	63.969	8.12	0.218	0	12.6342	3
TRUE	High	Master Protein	P09382	Galectin-1 OS=Homo sapiens GN=LGALS1 PE=1 SV=2	0	67.9097	70.3704	7	146	7	1	135	14.706	5.5	45.416	0	457.47	7
TRUE	High	Master Protein	Q15043	Zinc transporter ZIP14 OS=Homo sapiens GN=SLC39A14 PE=1 SV=3	0	14.2493	8.53659	3	6	3	1	492	54.177	5.33	0.54	0	21.8436	3
TRUE	High	Master Protein	Q96CG8	Collagen triple helix repeat-containing protein 1 OS=Homo sapiens GN=CTHRC1 PE=1 SV=1	0	15.2813	19.7531	4	8	4	1	243	26.207	7.99	1.276	0	22.39	4
TRUE	High	Master Protein	Q53EP0	Fibronectin type III domain-containing protein 3B OS=Homo sapiens GN=FNDC3B PE=1 SV=2	0	44.7122	10.9635	8	21	8	1	1204	132.803	5.95	0.643	0	64.4067	8
TRUE	High	Master Protein	Q9BYJ9	YTH domain-containing family protein 1 OS=Homo sapiens GN=YTHDF1 PE=1 SV=1	0	7.57046	7.15564	3	3	2	1	559	60.836	8.79	0.334	0	8.46894	3
TRUE	High	Master Protein	Q02952	A-kinase anchor protein 12 OS=Homo sapiens GN=AKAP12 PE=1 SV=4	0	227.912	40.5163	43	106	43	1	1782	191.367	4.41	2.125	0	339.345	43
TRUE	High	Master Protein	P08574	Cytochrome c1, heme protein, mitochondrial OS=Homo sapiens GN=CYC1 PE=1 SV=3	0	7.5956	7.69231	2	2	2	1	325	35.399	9	0.274	0	6.52958	2
TRUE	High	Master Protein	Q8TCJ2	Dolichyl-diphosphooligosaccharide--protein glycosyltransferase subunit STT3B OS=Homo sapiens GN=STT3B PE=1 SV=1	0	21.4297	7.99031	6	14	6	1	826	93.614	8.91	0.379	0	46.1748	6
TRUE	Medium	Master Protein	Q9P015	39S ribosomal protein L15, mitochondrial OS=Homo sapiens GN=MRPL15 PE=1 SV=1	0.0363688	1.93855	2.7027	1	1	1	1	296	33.399	10.01	0.129	0	2.08575	1
TRUE	High	Master Protein	P60891	Ribose-phosphate pyrophosphokinase 1 OS=Homo sapiens GN=PRPS1 PE=1 SV=2	0	31.8668	28.9308	8	19	8	1	318	34.812	6.98	1.818	0	60.5474	8
TRUE	High	Master Protein	Q9NP72	Ras-related protein Rab-18 OS=Homo sapiens GN=RAB18 PE=1 SV=1	0	24.0643	34.466	6	11	6	1	206	22.963	5.24	1.683	0	33.2067	6
TRUE	Low	Master Protein	P17405	Sphingomyelin phosphodiesterase OS=Homo sapiens GN=SMPD1 PE=1 SV=4	0.10751	1.36411	1.90779	1	1	1	1	629	69.707	7.28	0.077	0	2.74197	1
TRUE	High	Master Protein	O60664	Perilipin-3 OS=Homo sapiens GN=PLIN3 PE=1 SV=3	0	165.878	63.5945	22	92	22	1	434	47.046	5.44	10.659	0	290.306	22
TRUE	High	Master Protein	Q9UBI6	Guanine nucleotide-binding protein G(I)/G(S)/G(O) subunit gamma-12 OS=Homo sapiens GN=GNG12 PE=1 SV=3	0	28.6089	66.6667	4	18	4	1	72	8.001	8.97	14.849	0	67.0757	4
TRUE	High	Master Protein	Q9UNL2	Translocon-associated protein subunit gamma OS=Homo sapiens GN=SSR3 PE=1 SV=1	0	8.0854	11.3514	2	5	2	1	185	21.067	9.61	0.931	0	18.8912	2
TRUE	High	Master Protein	Q9UMX5	Neudesin OS=Homo sapiens GN=NENF PE=1 SV=1	0	11.7074	22.6744	3	4	3	1	172	18.845	5.69	0.874	0	12.9597	3
TRUE	High	Master Protein	Q9NRP0	Oligosaccharyltransferase complex subunit OSTC OS=Homo sapiens GN=OSTC PE=1 SV=1	0	5.79101	8.05369	1	4	1	1	149	16.818	9.13	0.931	0	13.5594	1
TRUE	High	Master Protein	P18859	ATP synthase-coupling factor 6, mitochondrial OS=Homo sapiens GN=ATP5J PE=1 SV=1	0	32.2314	46.2963	4	14	4	1	108	12.58	9.52	6.197	0	51.3199	4
TRUE	High	Master Protein	Q07157	Tight junction protein ZO-1 OS=Homo sapiens GN=TJP1 PE=1 SV=3	0	26.2715	4.80549	7	11	7	1	1748	195.34	6.7	0.151	0	32.2832	7
TRUE	High	Master Protein	Q9Y305	Acyl-coenzyme A thioesterase 9, mitochondrial OS=Homo sapiens GN=ACOT9 PE=1 SV=2	0	20.7381	13.8952	6	9	6	1	439	49.87	8.6	0.585	0	23.2097	6
TRUE	Low	Master Protein	Q96GQ7	Probable ATP-dependent RNA helicase DDX27 OS=Homo sapiens GN=DDX27 PE=1 SV=2	0.0692392	1.59585	1.63317	1	2	1	1	796	89.779	9.28	0.051	0	4.29181	1
TRUE	High	Master Protein	Q13418	Integrin-linked protein kinase OS=Homo sapiens GN=ILK PE=1 SV=2	0	42.5652	25.4425	11	29	11	1	452	51.386	8.07	1.593	0	71.952	11
TRUE	High	Master Protein	Q96FJ2	Dynein light chain 2, cytoplasmic OS=Homo sapiens GN=DYNLL2 PE=1 SV=1	0	21.7752	44.9438	3	12	2	1	89	10.343	7.37	5.31	0	31.9376	3
TRUE	High	Master Protein	Q96M27	Protein PRRC1 OS=Homo sapiens GN=PRRC1 PE=1 SV=1	0	18.9015	10.7865	4	10	4	1	445	46.672	5.83	1.276	0	32.5439	4
TRUE	High	Master Protein	Q9UHD8	Septin-9 OS=Homo sapiens GN=SEPT9 PE=1 SV=2	0	73.9739	34.3003	17	47	17	1	586	65.361	8.97	2.35	0	138.929	17
TRUE	High	Master Protein	P53007	Tricarboxylate transport protein, mitochondrial OS=Homo sapiens GN=SLC25A1 PE=1 SV=2	0	25.6759	24.1158	5	15	5	1	311	33.991	9.89	1.154	0	48.7562	5
TRUE	High	Master Protein	Q9NV70	Exocyst complex component 1 OS=Homo sapiens GN=EXOC1 PE=1 SV=4	0	6.54593	1.78971	1	3	1	1	894	101.917	6.61	0.093	0	10.6058	1
TRUE	High	Master Protein	Q16658	Fascin OS=Homo sapiens GN=FSCN1 PE=1 SV=3	0	101.058	45.2333	17	66	17	1	493	54.496	7.24	5.21	0	196.363	17
TRUE	High	Master Protein	Q15404	Ras suppressor protein 1 OS=Homo sapiens GN=RSU1 PE=1 SV=3	0	35.5064	56.6787	9	20	9	1	277	31.521	8.65	2.384	0	73.6394	9
TRUE	High	Master Protein	P10321	HLA class I histocompatibility antigen, Cw-7 alpha chain OS=Homo sapiens GN=HLA-C PE=1 SV=3	0	34.5931	26.2295	7	23	1	1	366	40.623	6.04	1.512	2	73.5213	7
TRUE	High	Master Protein	Q16181	Septin-7 OS=Homo sapiens GN=SEPT7 PE=1 SV=2	0	86.5504	54.0046	20	59	19	1	437	50.648	8.63	4.995	1	199.023	20
TRUE	High	Master Protein	P05997	Collagen alpha-2(V) chain OS=Homo sapiens GN=COL5A2 PE=1 SV=3	0	42.4082	14.1428	12	22	12	1	1499	144.821	6.46	0.389	0	62.5941	12
TRUE	High	Master Protein	Q9BQ61	Uncharacterized protein C19orf43 OS=Homo sapiens GN=C19orf43 PE=1 SV=1	0	16.5629	31.8182	4	15	4	1	176	18.408	9.44	2.162	0	31.6829	4
TRUE	High	Master Protein	P45880	Voltage-dependent anion-selective channel protein 2 OS=Homo sapiens GN=VDAC2 PE=1 SV=2	0	49.5529	37.7551	9	34	9	1	294	31.547	7.56	4.08	0	108.727	9
TRUE	High	Master Protein	P37837	Transaldolase OS=Homo sapiens GN=TALDO1 PE=1 SV=2	0	49.1524	53.1157	15	44	15	1	337	37.516	6.81	2.981	0	122.58	15
TRUE	High	Master Protein	P24752	Acetyl-CoA acetyltransferase, mitochondrial OS=Homo sapiens GN=ACAT1 PE=1 SV=1	0	55.6019	33.9578	13	36	13	1	427	45.171	8.85	2.594	0	107.02	13
TRUE	High	Master Protein	Q96HY6	DDRGK domain-containing protein 1 OS=Homo sapiens GN=DDRGK1 PE=1 SV=2	0	7.67303	11.465	2	7	2	1	314	35.589	5.12	0.334	0	15.2153	2
TRUE	High	Master Protein	P53990	IST1 homolog OS=Homo sapiens GN=IST1 PE=1 SV=1	0	21.8941	18.1319	5	7	5	1	364	39.725	5.35	0.968	0	25.2957	5
TRUE	High	Master Protein	O60783	28S ribosomal protein S14, mitochondrial OS=Homo sapiens GN=MRPS14 PE=1 SV=1	0	9.32737	11.7188	1	2	1	1	128	15.129	11.41	0.668	0	6.25278	1
TRUE	Low	Master Protein	Q99732	Lipopolysaccharide-induced tumor necrosis factor-alpha factor OS=Homo sapiens GN=LITAF PE=1 SV=2	0.0650138	1.62875	4.34783	1	3	1	1	161	17.095	6.44	0.778	0	6.07224	1
TRUE	High	Master Protein	Q9HDC9	Adipocyte plasma membrane-associated protein OS=Homo sapiens GN=APMAP PE=1 SV=2	0	29.4372	28.6058	10	30	10	1	416	46.451	6.16	2.02	0	78.2172	10
TRUE	High	Master Protein	Q9H4M9	EH domain-containing protein 1 OS=Homo sapiens GN=EHD1 PE=1 SV=2	0	92.4819	53.1835	22	58	19	1	534	60.589	6.83	3.85	3	182.31	22
TRUE	High	Master Protein	Q10567	AP-1 complex subunit beta-1 OS=Homo sapiens GN=AP1B1 PE=1 SV=2	0	64.835	21.0748	17	42	7	1	949	104.57	5.06	1.254	0	122.873	17
TRUE	High	Master Protein	Q96QR8	Transcriptional activator protein Pur-beta OS=Homo sapiens GN=PURB PE=1 SV=3	0	16.9182	25.3205	4	5	4	1	312	33.22	5.43	0.624	0	16.2764	4
TRUE	High	Master Protein	Q9Y2B0	Protein canopy homolog 2 OS=Homo sapiens GN=CNPY2 PE=1 SV=1	0	43.0626	53.2967	7	23	7	1	182	20.639	4.92	4.623	0	75.845	7
TRUE	High	Master Protein	Q8TDX7	Serine/threonine-protein kinase Nek7 OS=Homo sapiens GN=NEK7 PE=1 SV=1	0	12.0501	13.9073	3	8	3	1	302	34.528	8.25	0.438	0	22.2486	3
TRUE	Low	Master Protein	Q9NS62	Thrombospondin type-1 domain-containing protein 1 OS=Homo sapiens GN=THSD1 PE=1 SV=1	0.0694444	1.58922	0.821596	1	1	1	1	852	94.524	8.02	0.047	0	2.41984	1
TRUE	High	Master Protein	Q9NPQ8	Synembryn-A OS=Homo sapiens GN=RIC8A PE=1 SV=3	0	14.2805	11.1111	4	5	4	1	531	59.671	5.33	0.322	0	15.3997	4
TRUE	High	Master Protein	P32322	Pyrroline-5-carboxylate reductase 1, mitochondrial OS=Homo sapiens GN=PYCR1 PE=1 SV=2	0	22.6513	14.7335	3	7	3	1	319	33.34	7.61	0.719	0	25.0413	3
TRUE	High	Master Protein	Q9Y2T2	AP-3 complex subunit mu-1 OS=Homo sapiens GN=AP3M1 PE=1 SV=1	0	11.5965	15.7895	4	7	4	1	418	46.909	6.93	0.65	0	16.5417	4
TRUE	High	Master Protein	P61009	Signal peptidase complex subunit 3 OS=Homo sapiens GN=SPCS3 PE=1 SV=1	0	18.3939	21.6667	4	10	4	1	180	20.301	8.62	3.217	0	28.7204	4
TRUE	Medium	Master Protein	O15399	Glutamate receptor ionotropic, NMDA 2D OS=Homo sapiens GN=GRIN2D PE=1 SV=2	0.0350072	1.95821	0.673653	1	2	1	1	1336	143.661	8.35	0.033	0	5.15934	1
TRUE	High	Master Protein	Q5JRX3	Presequence protease, mitochondrial OS=Homo sapiens GN=PITRM1 PE=1 SV=3	0	57.912	21.3115	18	30	18	1	1037	117.338	6.92	0.96	0	78.4251	18
TRUE	High	Master Protein	Q9BRF8	Serine/threonine-protein phosphatase CPPED1 OS=Homo sapiens GN=CPPED1 PE=1 SV=3	0	16.1435	17.8344	4	8	4	1	314	35.526	6.2	0.833	0	19.0337	4
TRUE	High	Master Protein	A0FGR8	Extended synaptotagmin-2 OS=Homo sapiens GN=ESYT2 PE=1 SV=1	0	19.8836	9.77199	6	8	6	1	921	102.294	9.26	0.348	0	20.3811	6
TRUE	High	Master Protein	Q7Z4I7	LIM and senescent cell antigen-like-containing domain protein 2 OS=Homo sapiens GN=LIMS2 PE=1 SV=1	0	10.4613	9.67742	3	10	3	1	341	38.89	8.05	0.369	0	24.9944	3
TRUE	Low	Master Protein	P23458	Tyrosine-protein kinase JAK1 OS=Homo sapiens GN=JAK1 PE=1 SV=2	0.0531441	1.72446	1.29983	1	1	1	1	1154	133.191	7.55	0.031	0	2.07051	1
TRUE	High	Master Protein	Q9BU23	Lipase maturation factor 2 OS=Homo sapiens GN=LMF2 PE=1 SV=2	0	14.8763	10.8911	5	8	5	1	707	79.647	10.1	0.45	0	23.1601	5
TRUE	High	Master Protein	P48729	Casein kinase I isoform alpha OS=Homo sapiens GN=CSNK1A1 PE=1 SV=2	0	14.6262	16.6172	3	4	3	1	337	38.89	9.57	0.389	0	15.8508	3
TRUE	High	Master Protein	Q9Y5S1	Transient receptor potential cation channel subfamily V member 2 OS=Homo sapiens GN=TRPV2 PE=1 SV=1	0	6.40561	2.09424	1	3	1	1	764	85.926	5.83	0.062	0	10.6986	1
TRUE	High	Master Protein	P07947	Tyrosine-protein kinase Yes OS=Homo sapiens GN=YES1 PE=1 SV=3	0	6.02776	3.31492	2	6	1	1	543	60.763	6.74	0.16	0	17.9745	2
TRUE	High	Master Protein	Q9HCU0	Endosialin OS=Homo sapiens GN=CD248 PE=1 SV=1	0	9.87623	5.15192	2	7	2	1	757	80.807	5.35	0.136	0	28.0295	2
TRUE	High	Master Protein	P19022	Cadherin-2 OS=Homo sapiens GN=CDH2 PE=1 SV=4	0	24.0497	8.38852	3	17	3	1	906	99.747	4.81	0.245	0	51.6172	3
TRUE	High	Master Protein	Q9Y371	Endophilin-B1 OS=Homo sapiens GN=SH3GLB1 PE=1 SV=1	0	10.2534	10.137	4	5	4	1	365	40.771	6.04	0.52	0	14.4818	4
TRUE	High	Master Protein	Q9BQE5	Apolipoprotein L2 OS=Homo sapiens GN=APOL2 PE=1 SV=1	0	9.04293	8.90208	3	7	3	1	337	37.069	6.74	0.438	0	19.2207	3
TRUE	High	Master Protein	O15305	Phosphomannomutase 2 OS=Homo sapiens GN=PMM2 PE=1 SV=1	0	7.74733	10.1626	2	3	2	1	246	28.064	6.77	0.311	0	10.0272	2
TRUE	High	Master Protein	P80723	Brain acid soluble protein 1 OS=Homo sapiens GN=BASP1 PE=1 SV=2	0	166.463	83.7004	17	73	17	1	227	22.68	4.63	169.125	0	261.504	17
TRUE	High	Master Protein	O14656	Torsin-1A OS=Homo sapiens GN=TOR1A PE=1 SV=1	0	8.20062	15.3614	3	5	3	1	332	37.784	6.99	0.438	0	7.90318	3
TRUE	High	Master Protein	P15151	Poliovirus receptor OS=Homo sapiens GN=PVR PE=1 SV=2	0.000732332	5.52886	5.9952	2	3	2	1	417	45.274	6.52	0.334	0	8.37616	2
TRUE	Low	Master Protein	Q9UI42	Carboxypeptidase A4 OS=Homo sapiens GN=CPA4 PE=1 SV=2	0.0615682	1.656	1.90024	1	1	1	1	421	47.322	6.7	0.105	0	0	1
TRUE	High	Master Protein	P00367	Glutamate dehydrogenase 1, mitochondrial OS=Homo sapiens GN=GLUD1 PE=1 SV=2	0	95.202	37.6344	16	59	16	1	558	61.359	7.8	3.084	0	179.986	16
TRUE	High	Master Protein	Q9NZV1	Cysteine-rich motor neuron 1 protein OS=Homo sapiens GN=CRIM1 PE=1 SV=1	0	8.90487	3.28185	2	3	2	1	1036	113.66	5.21	0.089	0	11.224	2
TRUE	Medium	Master Protein	Q16774	Guanylate kinase OS=Homo sapiens GN=GUK1 PE=1 SV=2	0.039852	1.89483	5.07614	1	3	1	1	197	21.712	6.55	0.212	0	8.86828	1
TRUE	High	Master Protein	Q9Y4L1	Hypoxia up-regulated protein 1 OS=Homo sapiens GN=HYOU1 PE=1 SV=1	0	133.027	40.7407	30	80	30	1	999	111.266	5.22	2.831	0	235.689	30
TRUE	High	Master Protein	O15144	Actin-related protein 2/3 complex subunit 2 OS=Homo sapiens GN=ARPC2 PE=1 SV=1	0	46.5439	42.6667	11	36	11	1	300	34.311	7.36	3.062	0	106.546	11
TRUE	High	Master Protein	P01111	GTPase NRas OS=Homo sapiens GN=NRAS PE=1 SV=1	0	27.1701	47.0899	6	13	1	1	189	21.216	5.17	2.511	0	45.1633	6
TRUE	High	Master Protein	Q8WVM8	Sec1 family domain-containing protein 1 OS=Homo sapiens GN=SCFD1 PE=1 SV=4	0	35.5775	21.1838	11	20	11	1	642	72.334	6.27	0.983	0	57.2524	11
TRUE	High	Master Protein	P61803	Dolichyl-diphosphooligosaccharide--protein glycosyltransferase subunit DAD1 OS=Homo sapiens GN=DAD1 PE=1 SV=3	0	9.85945	26.5487	3	12	3	1	113	12.489	7.08	2.162	0	36.0368	3
TRUE	Medium	Master Protein	Q15024	Exosome complex component RRP42 OS=Homo sapiens GN=EXOSC7 PE=1 SV=3	0.0393162	1.89963	2.4055	1	1	1	1	291	31.801	5.19	0.122	0	1.77585	1
TRUE	High	Master Protein	Q96HE7	ERO1-like protein alpha OS=Homo sapiens GN=ERO1L PE=1 SV=2	0	39.9925	27.9915	9	18	9	1	468	54.358	5.68	1.212	0	51.9728	9
TRUE	High	Master Protein	Q9UKM7	Endoplasmic reticulum mannosyl-oligosaccharide 1,2-alpha-mannosidase OS=Homo sapiens GN=MAN1B1 PE=1 SV=2	0.0040309	3.74242	2.43205	2	5	2	1	699	79.53	7.72	0.122	0	12.7183	2
TRUE	High	Master Protein	Q96G23	Ceramide synthase 2 OS=Homo sapiens GN=CERS2 PE=1 SV=1	0.00144823	4.75231	6.57895	2	4	2	1	380	44.847	8.98	0.292	0	9.79134	2
TRUE	High	Master Protein	O15143	Actin-related protein 2/3 complex subunit 1B OS=Homo sapiens GN=ARPC1B PE=1 SV=3	0	49.5476	33.871	10	31	10	1	372	40.923	8.35	2.548	0	91.9089	10
TRUE	High	Master Protein	P16615	Sarcoplasmic/endoplasmic reticulum calcium ATPase 2 OS=Homo sapiens GN=ATP2A2 PE=1 SV=1	0	106.345	25.144	22	58	22	1	1042	114.683	5.34	1.807	0	179.909	22
TRUE	High	Master Protein	Q9NY33	Dipeptidyl peptidase 3 OS=Homo sapiens GN=DPP3 PE=1 SV=2	0	17.8132	8.41248	4	6	4	1	737	82.538	5.1	0.278	0	18.771	4
TRUE	High	Master Protein	P05556	Integrin beta-1 OS=Homo sapiens GN=ITGB1 PE=1 SV=2	0	136.271	43.4837	25	98	25	1	798	88.357	5.39	4.703	0	300.648	25
TRUE	Low	Master Protein	Q9BZH6	WD repeat-containing protein 11 OS=Homo sapiens GN=WDR11 PE=1 SV=1	0.0680197	1.60467	0.653595	1	2	1	1	1224	136.598	6.92	0.032	0	3.82927	1
TRUE	High	Master Protein	O75381	Peroxisomal membrane protein PEX14 OS=Homo sapiens GN=PEX14 PE=1 SV=1	0	18.2978	15.9151	3	10	3	1	377	41.212	4.94	0.585	0	30.1136	3
TRUE	High	Master Protein	Q99747	Gamma-soluble NSF attachment protein OS=Homo sapiens GN=NAPG PE=1 SV=1	0	9.55361	10.8974	3	3	3	1	312	34.724	5.41	0.413	0	8.45788	3
TRUE	Medium	Master Protein	Q9Y3X0	Coiled-coil domain-containing protein 9 OS=Homo sapiens GN=CCDC9 PE=1 SV=1	0.015563	2.5106	1.69492	1	1	1	1	531	59.667	5.4	0.08	0	2.58627	1
TRUE	Low	Master Protein	O60346	PH domain leucine-rich repeat-containing protein phosphatase 1 OS=Homo sapiens GN=PHLPP1 PE=1 SV=3	0.106361	1.37387	0.407688	1	1	1	1	1717	184.556	6.28	0.025	0	0	1
TRUE	High	Master Protein	Q9Y490	Talin-1 OS=Homo sapiens GN=TLN1 PE=1 SV=3	0	721.336	66.8634	116	428	116	1	2541	269.599	6.07	8.441	0	1372.82	116
TRUE	High	Master Protein	Q8NFQ8	Torsin-1A-interacting protein 2 OS=Homo sapiens GN=TOR1AIP2 PE=1 SV=1	0	29.7026	9.78723	4	10	4	1	470	51.232	4.96	0.509	0	36.1978	4
TRUE	Medium	Master Protein	P13473	Lysosome-associated membrane glycoprotein 2 OS=Homo sapiens GN=LAMP2 PE=1 SV=2	0.012108	2.70049	2.19512	1	2	1	1	410	44.932	5.63	0.11	0	4.16788	1
TRUE	Low	Master Protein	Q676U5	Autophagy-related protein 16-1 OS=Homo sapiens GN=ATG16L1 PE=1 SV=2	0.0959086	1.41691	1.15321	1	1	1	1	607	68.223	6.64	0.061	0	2.00417	1
TRUE	High	Master Protein	Q08257	Quinone oxidoreductase OS=Homo sapiens GN=CRYZ PE=1 SV=1	0.00275387	4.01146	5.47112	2	3	2	1	329	35.185	8.44	0.245	0	7.58767	2
TRUE	High	Master Protein	P57105	Synaptojanin-2-binding protein OS=Homo sapiens GN=SYNJ2BP PE=1 SV=2	0.00341763	3.87778	8.27586	1	3	1	1	145	15.918	6.3	0.292	0	8.77067	1
TRUE	High	Master Protein	Q15907	Ras-related protein Rab-11B OS=Homo sapiens GN=RAB11B PE=1 SV=4	0	34.6662	52.7523	11	23	2	1	218	24.473	5.94	3.87	9	63.8986	11
TRUE	High	Master Protein	Q96JJ3	Engulfment and cell motility protein 2 OS=Homo sapiens GN=ELMO2 PE=1 SV=2	0	10.3181	6.94444	3	4	3	1	720	82.562	5.9	0.162	0	11.8285	3
TRUE	High	Master Protein	P46734	Dual specificity mitogen-activated protein kinase kinase 3 OS=Homo sapiens GN=MAP2K3 PE=1 SV=2	0	9.07459	11.2392	3	5	3	1	347	39.293	7.43	0.468	0	15.7856	3
TRUE	High	Master Protein	Q9UBV2	Protein sel-1 homolog 1 OS=Homo sapiens GN=SEL1L PE=1 SV=3	0	22.1068	10.5793	5	14	5	1	794	88.698	5.39	0.401	0	43.4154	5
TRUE	Medium	Master Protein	P0CG22	Putative dehydrogenase/reductase SDR family member 4-like 2 OS=Homo sapiens GN=DHRS4L1 PE=5 SV=1	0.0377466	1.92263	3.55872	1	2	1	1	281	30.588	9.77	0.145	0	3.91215	1
TRUE	Medium	Master Protein	Q8NB49	Phospholipid-transporting ATPase IG OS=Homo sapiens GN=ATP11C PE=1 SV=3	0.0474186	1.78225	0.795053	1	1	1	1	1132	129.394	6.67	0.038	0	0	1
TRUE	High	Master Protein	Q9H223	EH domain-containing protein 4 OS=Homo sapiens GN=EHD4 PE=1 SV=1	0	18.702	13.3087	6	9	4	1	541	61.137	6.76	0.501	0	22.8767	6
TRUE	High	Master Protein	Q16864	V-type proton ATPase subunit F OS=Homo sapiens GN=ATP6V1F PE=1 SV=2	0	6.34942	26.0504	2	4	2	1	119	13.362	5.52	0.931	0	7.59238	2
TRUE	High	Master Protein	Q8TCT8	Signal peptide peptidase-like 2A OS=Homo sapiens GN=SPPL2A PE=1 SV=2	0	6.31026	8.26923	2	9	2	1	520	58.104	8.32	0.245	0	12.3139	2
TRUE	High	Master Protein	Q16643	Drebrin OS=Homo sapiens GN=DBN1 PE=1 SV=4	0	122.081	45.9168	18	63	18	1	649	71.385	4.45	7.432	0	228.6	18
TRUE	High	Master Protein	Q8IVL5	Prolyl 3-hydroxylase 2 OS=Homo sapiens GN=LEPREL1 PE=1 SV=1	0	7.9308	4.23729	2	3	2	1	708	80.933	5.71	0.11	0	9.79075	2
TRUE	Low	Master Protein	Q5VTJ3	Kelch domain-containing protein 7A OS=Homo sapiens GN=KLHDC7A PE=2 SV=5	0.0959086	1.41748	0.900901	1	1	1	1	777	84.426	7.69	0.053	0	2.64487	1
TRUE	High	Master Protein	P09936	Ubiquitin carboxyl-terminal hydrolase isozyme L1 OS=Homo sapiens GN=UCHL1 PE=1 SV=2	0	66.3427	63.6771	9	45	9	1	223	24.808	5.48	9	0	148.992	9
TRUE	High	Master Protein	P06737	Glycogen phosphorylase, liver form OS=Homo sapiens GN=PYGL PE=1 SV=4	0	31.0013	11.8064	9	23	5	1	847	97.087	7.17	0.61	0	55.5396	9
TRUE	High	Master Protein	P35580	Myosin-10 OS=Homo sapiens GN=MYH10 PE=1 SV=3	0	232.211	32.3381	55	134	36	1	1976	228.858	5.54	2.134	3	392.801	55
TRUE	High	Master Protein	P12235	ADP/ATP translocase 1 OS=Homo sapiens GN=SLC25A4 PE=1 SV=4	0	33.0495	31.5436	10	37	1	1	298	33.043	9.76	1.994	0	109.222	10
TRUE	High	Master Protein	P21980	Protein-glutamine gamma-glutamyltransferase 2 OS=Homo sapiens GN=TGM2 PE=1 SV=2	0	72.348	24.0175	13	40	13	1	687	77.28	5.22	1.661	0	118.332	13
TRUE	High	Master Protein	P62820	Ras-related protein Rab-1A OS=Homo sapiens GN=RAB1A PE=1 SV=3	0	52.7182	51.7073	11	44	5	1	205	22.663	6.21	4.995	6	138.392	11
TRUE	High	Master Protein	Q8NEU8	DCC-interacting protein 13-beta OS=Homo sapiens GN=APPL2 PE=1 SV=3	0	19.6224	12.8012	5	10	5	1	664	74.446	4.94	0.369	0	24.427	5
TRUE	High	Master Protein	P51809	Vesicle-associated membrane protein 7 OS=Homo sapiens GN=VAMP7 PE=1 SV=3	0.00934278	3.14484	4.09091	1	3	1	1	220	24.919	8.6	0.166	0	8.10802	1
TRUE	High	Master Protein	Q8NBN3	Transmembrane protein 87A OS=Homo sapiens GN=TMEM87A PE=1 SV=3	0	6.7074	5.40541	2	2	2	1	555	63.389	6.74	0.155	0	5.0532	2
TRUE	High	Master Protein	P09669	Cytochrome c oxidase subunit 6C OS=Homo sapiens GN=COX6C PE=1 SV=2	0.00341763	3.82984	20	2	5	2	1	75	8.776	10.39	1.154	0	10.6675	2
TRUE	High	Master Protein	Q01518	Adenylyl cyclase-associated protein 1 OS=Homo sapiens GN=CAP1 PE=1 SV=5	0	127.737	51.5789	22	82	20	1	475	51.869	8.06	9	2	249.913	22
TRUE	High	Master Protein	O43399	Tumor protein D54 OS=Homo sapiens GN=TPD52L2 PE=1 SV=2	0	78.5255	68.932	13	46	13	1	206	22.224	5.36	15.379	0	148.852	13
TRUE	High	Master Protein	Q68EM7	Rho GTPase-activating protein 17 OS=Homo sapiens GN=ARHGAP17 PE=1 SV=1	0.00176491	4.60511	3.29171	2	5	2	1	881	95.377	7.62	0.11	0	14.7994	2
TRUE	High	Master Protein	Q14197	Peptidyl-tRNA hydrolase ICT1, mitochondrial OS=Homo sapiens GN=ICT1 PE=1 SV=1	0.000732332	5.088	11.6505	2	2	2	1	206	23.615	10.07	0.359	0	5.5627	2
TRUE	High	Master Protein	O15260	Surfeit locus protein 4 OS=Homo sapiens GN=SURF4 PE=1 SV=3	0	11.1833	11.1524	3	9	3	1	269	30.374	7.78	0.778	0	29.7179	3
TRUE	High	Master Protein	Q9BVC6	Transmembrane protein 109 OS=Homo sapiens GN=TMEM109 PE=1 SV=1	0	10.2566	12.3457	3	5	3	1	243	26.194	10.48	0.778	0	14.1603	3
TRUE	High	Master Protein	Q13637	Ras-related protein Rab-32 OS=Homo sapiens GN=RAB32 PE=1 SV=3	0	22.8952	34.6667	6	8	6	1	225	24.982	6.54	1.371	0	23.7046	6
TRUE	High	Master Protein	Q86UE4	Protein LYRIC OS=Homo sapiens GN=MTDH PE=1 SV=2	0	128.427	38.1443	17	52	17	1	582	63.799	9.32	5.31	0	180.445	17
TRUE	High	Master Protein	O15511	Actin-related protein 2/3 complex subunit 5 OS=Homo sapiens GN=ARPC5 PE=1 SV=3	0	66.7248	61.5894	9	29	9	1	151	16.31	5.67	11.115	0	116.322	9
TRUE	High	Master Protein	Q9NVD7	Alpha-parvin OS=Homo sapiens GN=PARVA PE=1 SV=1	0	45.9851	37.9032	9	27	9	1	372	42.217	5.95	1.848	0	80.2556	9
TRUE	High	Master Protein	Q9H4A4	Aminopeptidase B OS=Homo sapiens GN=RNPEP PE=1 SV=2	0	27.823	21.5385	9	13	9	1	650	72.549	5.74	0.778	0	31.5369	9
TRUE	High	Master Protein	P56199	Integrin alpha-1 OS=Homo sapiens GN=ITGA1 PE=1 SV=2	0	7.62629	1.78117	2	3	2	1	1179	130.765	6.29	0.069	0	8.64365	2
TRUE	Medium	Master Protein	O75175	CCR4-NOT transcription complex subunit 3 OS=Homo sapiens GN=CNOT3 PE=1 SV=1	0.0340156	1.98255	1.06242	1	1	1	1	753	81.822	6.2	0.086	0	1.84046	1
TRUE	High	Master Protein	P46940	Ras GTPase-activating-like protein IQGAP1 OS=Homo sapiens GN=IQGAP1 PE=1 SV=1	0	330.575	47.4955	60	187	60	1	1657	189.134	6.48	5.623	0	596.646	60
TRUE	High	Master Protein	Q16527	Cysteine and glycine-rich protein 2 OS=Homo sapiens GN=CSRP2 PE=1 SV=3	0	30.0228	38.8601	6	15	6	1	193	20.94	8.62	1.894	0	43.4117	6
TRUE	High	Master Protein	Q9Y4P3	Transducin beta-like protein 2 OS=Homo sapiens GN=TBL2 PE=1 SV=1	0	25.8562	18.5682	6	13	6	1	447	49.766	9.44	0.812	0	39.9611	6
TRUE	High	Master Protein	Q9Y6A9	Signal peptidase complex subunit 1 OS=Homo sapiens GN=SPCS1 PE=1 SV=4	0	12.3295	31.3725	3	6	3	1	102	11.797	9.31	9	0	21.8896	3
TRUE	High	Master Protein	Q00577	Transcriptional activator protein Pur-alpha OS=Homo sapiens GN=PURA PE=1 SV=2	0	22.5358	20.8075	3	7	3	1	322	34.889	6.44	0.719	0	30.4062	3
TRUE	High	Master Protein	Q9BZG1	Ras-related protein Rab-34 OS=Homo sapiens GN=RAB34 PE=1 SV=1	0	11.8883	14.2857	3	3	3	1	259	29.026	7.88	0.413	0	10.5908	3
TRUE	Medium	Master Protein	O00566	U3 small nucleolar ribonucleoprotein protein MPP10 OS=Homo sapiens GN=MPHOSPH10 PE=1 SV=2	0.016898	2.40927	1.17474	1	1	1	1	681	78.816	4.86	0.061	0	1.76013	1
TRUE	High	Master Protein	Q12805	EGF-containing fibulin-like extracellular matrix protein 1 OS=Homo sapiens GN=EFEMP1 PE=1 SV=2	0	13.683	6.89655	3	6	3	1	493	54.604	5.07	0.28	0	18.5461	3
TRUE	High	Master Protein	Q13636	Ras-related protein Rab-31 OS=Homo sapiens GN=RAB31 PE=1 SV=1	0.00815395	3.2368	5.6701	1	1	1	1	194	21.555	7.06	0.179	0	2.94053	1
TRUE	High	Master Protein	P61163	Alpha-centractin OS=Homo sapiens GN=ACTR1A PE=1 SV=1	0	38.6287	35.9043	11	27	10	1	376	42.587	6.64	2.325	0	90.0929	11
TRUE	High	Master Protein	P07197	Neurofilament medium polypeptide OS=Homo sapiens GN=NEFM PE=1 SV=3	0	9.97831	2.18341	2	13	1	1	916	102.411	4.91	0.122	0	39.7122	2
TRUE	Medium	Master Protein	Q9BT22	Chitobiosyldiphosphodolichol beta-mannosyltransferase OS=Homo sapiens GN=ALG1 PE=1 SV=2	0.021887	2.23717	2.15517	1	2	1	1	464	52.484	7.23	0.101	0	4.79062	1
TRUE	High	Master Protein	P61158	Actin-related protein 3 OS=Homo sapiens GN=ACTR3 PE=1 SV=3	0	101.695	57.8947	16	62	16	1	418	47.341	5.88	7.185	0	217.059	16
TRUE	High	Master Protein	Q16698	2,4-dienoyl-CoA reductase, mitochondrial OS=Homo sapiens GN=DECR1 PE=1 SV=1	0	31.6371	28.9552	7	15	7	1	335	36.045	9.28	1.31	0	49.2225	7
TRUE	High	Master Protein	Q9H0U3	Magnesium transporter protein 1 OS=Homo sapiens GN=MAGT1 PE=1 SV=1	0	10.7109	10.4478	4	5	3	1	335	38.011	9.63	0.668	1	13.6406	4
TRUE	High	Master Protein	Q15102	Platelet-activating factor acetylhydrolase IB subunit gamma OS=Homo sapiens GN=PAFAH1B3 PE=1 SV=1	0	7.44135	14.2857	2	4	2	1	231	25.718	6.84	0.334	0	12.1306	2
TRUE	High	Master Protein	P41250	Glycine--tRNA ligase OS=Homo sapiens GN=GARS PE=1 SV=3	0	123.917	40.866	23	81	23	1	739	83.113	7.03	3.054	0	228.697	23
TRUE	High	Master Protein	O75494	Serine/arginine-rich splicing factor 10 OS=Homo sapiens GN=SRSF10 PE=1 SV=1	0	11.0785	17.5573	4	9	4	1	262	31.282	11.27	0.931	0	25.2925	4
TRUE	Medium	Master Protein	Q9UKI2	Cdc42 effector protein 3 OS=Homo sapiens GN=CDC42EP3 PE=1 SV=1	0.0101266	3.00793	3.93701	1	1	1	1	254	27.661	5.78	0.212	0	3.33943	1
TRUE	High	Master Protein	P16070	CD44 antigen OS=Homo sapiens GN=CD44 PE=1 SV=3	0	51.9487	13.2075	10	51	10	1	742	81.487	5.33	1.154	0	143.098	10
TRUE	High	Master Protein	Q15942	Zyxin OS=Homo sapiens GN=ZYX PE=1 SV=1	0	94.0502	38.986	14	48	14	1	572	61.238	6.67	4.623	0	165.798	14
TRUE	High	Master Protein	Q9NYL9	Tropomodulin-3 OS=Homo sapiens GN=TMOD3 PE=1 SV=1	0	79.7798	57.9545	15	38	15	1	352	39.57	5.19	4.623	0	109.558	15
TRUE	High	Master Protein	Q2TAA2	Isoamyl acetate-hydrolyzing esterase 1 homolog OS=Homo sapiens GN=IAH1 PE=1 SV=1	0.00562541	3.42389	6.85484	1	1	1	1	248	27.581	5.3	0.194	0	2.28199	1
TRUE	Medium	Master Protein	P16220	Cyclic AMP-responsive element-binding protein 1 OS=Homo sapiens GN=CREB1 PE=1 SV=2	0.0101266	2.90658	8.5044	1	1	1	1	341	36.666	5.57	0.468	0	2.81191	1
TRUE	High	Master Protein	Q96CW1	AP-2 complex subunit mu OS=Homo sapiens GN=AP2M1 PE=1 SV=2	0	67.0565	29.8851	11	38	11	1	435	49.623	9.54	2.562	0	113.02	11
TRUE	High	Master Protein	P17858	ATP-dependent 6-phosphofructokinase, liver type OS=Homo sapiens GN=PFKL PE=1 SV=6	0	52.3636	11.7949	8	23	3	1	780	84.964	7.5	0.668	1	71.7486	8
TRUE	High	Master Protein	Q04721	Neurogenic locus notch homolog protein 2 OS=Homo sapiens GN=NOTCH2 PE=1 SV=3	0	26.3165	4.61352	7	11	7	1	2471	265.226	5.14	0.196	0	32.496	7
TRUE	High	Master Protein	Q96IU4	Alpha/beta hydrolase domain-containing protein 14B OS=Homo sapiens GN=ABHD14B PE=1 SV=1	0	7.13868	10.9524	2	5	2	1	210	22.332	6.4	0.468	0	14.829	2
TRUE	High	Master Protein	P38606	V-type proton ATPase catalytic subunit A OS=Homo sapiens GN=ATP6V1A PE=1 SV=2	0	58.6052	30.7942	17	36	17	1	617	68.26	5.52	1.661	0	106.021	17
TRUE	High	Master Protein	Q9BR76	Coronin-1B OS=Homo sapiens GN=CORO1B PE=1 SV=1	0	12.4583	11.2474	4	9	4	1	489	54.2	5.88	0.425	0	24.0131	4
TRUE	High	Master Protein	P09496	Clathrin light chain A OS=Homo sapiens GN=CLTA PE=1 SV=1	0	15.29	21.7742	7	20	7	1	248	27.06	4.51	3.329	0	51.7528	7
TRUE	High	Master Protein	Q13011	Delta(3,5)-Delta(2,4)-dienoyl-CoA isomerase, mitochondrial OS=Homo sapiens GN=ECH1 PE=1 SV=2	0	16.1177	18.5976	5	9	5	1	328	35.793	8	0.688	0	23.3238	5
TRUE	High	Master Protein	Q9H845	Acyl-CoA dehydrogenase family member 9, mitochondrial OS=Homo sapiens GN=ACAD9 PE=1 SV=1	0	9.51166	3.54267	2	5	2	1	621	68.717	7.96	0.119	0	14.8979	2
TRUE	High	Master Protein	Q92905	COP9 signalosome complex subunit 5 OS=Homo sapiens GN=COPS5 PE=1 SV=4	0	12.5708	16.7665	4	7	4	1	334	37.555	6.54	0.551	0	15.9774	4
TRUE	Low	Master Protein	O95297	Myelin protein zero-like protein 1 OS=Homo sapiens GN=MPZL1 PE=1 SV=1	0.0597676	1.67223	3.34572	1	1	1	1	269	29.064	8.72	0.194	0	2.35929	1
TRUE	High	Master Protein	P35221	Catenin alpha-1 OS=Homo sapiens GN=CTNNA1 PE=1 SV=1	0	168.42	45.8057	32	77	32	1	906	100.009	6.29	3.642	0	262.162	32
TRUE	High	Master Protein	P61026	Ras-related protein Rab-10 OS=Homo sapiens GN=RAB10 PE=1 SV=1	0	32.776	50.5	10	32	8	1	200	22.527	8.38	3.437	0	90.2987	10
TRUE	High	Master Protein	P61020	Ras-related protein Rab-5B OS=Homo sapiens GN=RAB5B PE=1 SV=1	0	22.0194	26.0465	5	15	2	1	215	23.692	8.13	1.683	0	40.438	5
TRUE	High	Master Protein	Q07960	Rho GTPase-activating protein 1 OS=Homo sapiens GN=ARHGAP1 PE=1 SV=1	0	33.1286	33.2574	10	23	10	1	439	50.404	6.29	1.346	0	64.431	10
TRUE	High	Master Protein	O95197	Reticulon-3 OS=Homo sapiens GN=RTN3 PE=1 SV=2	0	12.0972	2.61628	3	8	3	1	1032	112.541	4.96	0.19	0	22.1965	3
TRUE	Medium	Master Protein	O75935	Dynactin subunit 3 OS=Homo sapiens GN=DCTN3 PE=1 SV=1	0.0182144	2.36301	4.30108	1	1	1	1	186	21.106	5.47	0.179	0	2.03775	1
TRUE	High	Master Protein	Q02978	Mitochondrial 2-oxoglutarate/malate carrier protein OS=Homo sapiens GN=SLC25A11 PE=1 SV=3	0	9.46611	9.55414	3	5	3	1	314	34.04	9.91	0.389	0	10.6634	3
TRUE	High	Master Protein	Q9Y4K0	Lysyl oxidase homolog 2 OS=Homo sapiens GN=LOXL2 PE=1 SV=1	0	16.3307	7.23514	5	6	5	1	774	86.668	6.38	0.343	0	18.4211	5
TRUE	High	Master Protein	Q9Y6G9	Cytoplasmic dynein 1 light intermediate chain 1 OS=Homo sapiens GN=DYNC1LI1 PE=1 SV=3	0	9.05201	4.78011	2	5	1	1	523	56.544	6.42	0.155	0	16.3111	2
TRUE	High	Master Protein	O15067	Phosphoribosylformylglycinamidine synthase OS=Homo sapiens GN=PFAS PE=1 SV=4	0	21.6252	7.10015	4	5	4	1	1338	144.643	5.76	0.141	0	18.8823	4
TRUE	High	Master Protein	P19623	Spermidine synthase OS=Homo sapiens GN=SRM PE=1 SV=1	0	19.9148	23.5099	5	13	5	1	302	33.803	5.49	1.254	0	45.9323	5
TRUE	High	Master Protein	O94874	E3 UFM1-protein ligase 1 OS=Homo sapiens GN=UFL1 PE=1 SV=2	0	18.8083	11.8388	7	12	7	1	794	89.54	6.79	0.355	0	26.1013	7
TRUE	High	Master Protein	Q9GZM5	Protein YIPF3 OS=Homo sapiens GN=YIPF3 PE=1 SV=1	0	13.7633	13.4286	3	6	3	1	350	38.223	5.76	0.54	0	18.2223	3
TRUE	High	Master Protein	A1L0T0	Acetolactate synthase-like protein OS=Homo sapiens GN=ILVBL PE=1 SV=2	0	23.0013	7.59494	3	5	3	1	632	67.825	8.15	0.417	0	19.2661	3
TRUE	High	Master Protein	O75947	ATP synthase subunit d, mitochondrial OS=Homo sapiens GN=ATP5H PE=1 SV=3	0	28.7107	55.9006	7	18	7	1	161	18.479	5.3	5.579	0	59.0128	7
TRUE	High	Master Protein	Q99538	Legumain OS=Homo sapiens GN=LGMN PE=1 SV=1	0	9.03578	8.08314	3	9	3	1	433	49.379	6.55	0.334	0	21.1575	3
TRUE	High	Master Protein	Q9NWM8	Peptidyl-prolyl cis-trans isomerase FKBP14 OS=Homo sapiens GN=FKBP14 PE=1 SV=1	0.00176491	4.34346	8.53081	2	5	2	1	211	24.156	6.07	0.468	0	11.5958	2
TRUE	High	Master Protein	Q9C0C2	182 kDa tankyrase-1-binding protein OS=Homo sapiens GN=TNKS1BP1 PE=1 SV=4	0	70.1604	13.9387	14	31	14	1	1729	181.685	4.86	0.585	0	90.2787	14
TRUE	High	Master Protein	P62873	Guanine nucleotide-binding protein G(I)/G(S)/G(T) subunit beta-1 OS=Homo sapiens GN=GNB1 PE=1 SV=3	0	62.8427	41.7647	10	40	5	1	340	37.353	6	5.494	0	126.697	10
[truncated: 585 more rows]
